# Supplementary material for: A circadian clock regulates efflux by the blood-brain barrier in mice and human cells
Source: Nat Commun. 2021 Jan 27;12:617. doi: 10.1038/s41467-020-20795-9 (PMC7841146; doi:10.1038/s41467-020-20795-9)
Supplement: Supplementary file 2 — Supplementary Data 1 [file 41467_2020_20795_MOESM2_ESM.xlsx]

## Sheet: Table S1 List of gene counts fr
id	BmalflKO_ZT02_71809	BmalflKO_ZT02_71810	BmalflKO_ZT06_71798	BmalflKO_ZT06_71799	BmalflKO_ZT10_71811	BmalflKO_ZT10_71812	BmalflKO_ZT14_71350	BmalflKO_ZT14_71351	BmalflKO_ZT18_71800	BmalflKO_ZT18_71801	BmalflKO_ZT22_71813	BmalflKO_ZT22_71814	Control_ZT02_71349	Control_ZT02_71802	Control_ZT06_71794	Control_ZT06_71795	Control_ZT10_71803	Control_ZT10_71804	Control_ZT14_71805	Control_ZT14_71806	Control_ZT18_71796	Control_ZT18_71797	Control_ZT22_71807	Control_ZT22_71808	geneCoordinate	geneSymbol
ENSMUSG00000000001	518	650	764	508	625	567	662	404	600	750	571	592	555	583	595	664	724	680	528	377	669	656	507	668	3:108106980-108146446	Gnai3
ENSMUSG00000000028	3	0	14	0	9	4	3	11	8	21	21	15	14	19	36	1	3	7	27	2	4	7	0	3	16:18780147-18812287	Cdc45
ENSMUSG00000000031	0	0	0	0	0	0	1	11	0	0	6	0	7	0	1	2	0	10	0	0	0	4	7	7	7:142575229-142578443	H19
ENSMUSG00000000037	4	0	0	0	0	0	0	1	0	0	14	0	0	0	0	4	0	0	0	0	0	0	0	0	X:161116893-161258513	Scml2
ENSMUSG00000000056	207	214	130	119	250	116	206	252	123	154	222	188	248	267	124	161	294	215	228	173	187	198	168	196	11:121236953-121256156	Narf
ENSMUSG00000000058	1247	975	1237	1105	1074	839	805	501	1045	1429	952	827	618	614	1074	1042	620	908	1041	509	899	1442	633	527	6:17280885-17289415	Cav2
ENSMUSG00000000078	1978	1296	3182	2288	2094	1814	2113	2262	2928	3413	1986	2351	1360	1377	1988	2344	1637	1885	2385	1998	2965	2126	1959	949	13:5861182-5870694	Klf6
ENSMUSG00000000085	296	350	305	273	344	267	331	401	261	303	321	351	312	354	387	356	249	275	195	322	397	248	261	313	4:120404981-120530486	Scmh1
ENSMUSG00000000088	86	55	44	90	84	104	105	82	82	65	80	111	101	86	113	73	72	98	46	84	81	97	83	118	9:57520974-57532726	Cox5a
ENSMUSG00000000093	35	70	171	88	79	31	126	70	87	169	104	72	69	101	58	84	118	95	64	72	144	189	93	44	11:85832251-85842248	Tbx2
ENSMUSG00000000094	41	23	55	42	0	24	34	41	11	18	21	5	45	25	71	18	18	41	11	48	39	26	38	11	11:85886122-85916397	Tbx4
ENSMUSG00000000120	5	1	6	9	10	10	3	0	0	24	11	16	6	4	3	22	3	0	0	5	0	9	20	17	11:95568518-95588035	Ngfr
ENSMUSG00000000126	0	0	1	0	15	4	2	3	0	0	0	0	3	11	1	4	5	12	0	4	15	0	0	12	11:59306628-59333852	Wnt9a
ENSMUSG00000000127	510	414	618	527	362	545	331	303	444	435	532	511	356	412	638	431	607	334	362	419	635	544	406	417	17:63895718-64139794	Fer
ENSMUSG00000000131	404	340	351	331	347	331	433	388	342	301	349	434	379	418	363	479	427	420	352	280	205	434	332	382	7:126101415-126200801	Xpo6
ENSMUSG00000000134	361	277	177	224	369	544	230	216	314	203	384	431	268	196	257	193	369	314	317	228	231	234	415	278	X:7762260-7775502	Tfe3
ENSMUSG00000000142	1001	1067	922	1008	985	1157	1388	1481	1038	873	1097	938	1237	1200	1242	1296	1272	1299	998	1410	1012	1108	988	1204	11:108920049-108951083	Axin2
ENSMUSG00000000148	62	122	110	148	54	104	79	84	145	81	75	105	91	179	111	78	97	69	42	62	112	107	74	100	5:140704711-140719679	Brat1
ENSMUSG00000000149	529	557	365	451	742	809	685	676	524	429	595	799	733	652	397	515	528	575	319	528	404	518	629	599	5:140758108-140830731	Gna12
ENSMUSG00000000154	7	3	0	8	8	2	2	2	6	2	9	5	0	0	0	12	0	0	0	4	2	10	6	0	7:143473436-143499634	Slc22a18
ENSMUSG00000000157	0	0	0	0	0	0	0	0	0	5	0	0	0	0	0	0	0	0	0	0	0	0	0	0	16:96421988-96443919	Itgb2l
ENSMUSG00000000159	99	124	100	211	125	162	90	57	133	68	102	82	133	61	100	142	74	138	135	79	62	185	43	102	16:96361368-96525880	Igsf5
ENSMUSG00000000167	4	14	0	0	0	0	5	3	0	0	10	4	1	0	10	16	10	6	1	1	0	0	9	12	9:50617021-50625300	Pih1d2
ENSMUSG00000000168	155	161	115	200	137	129	158	176	171	184	171	192	225	232	151	193	179	189	177	194	151	145	187	190	9:50634333-50660080	Dlat
ENSMUSG00000000171	137	129	82	162	83	102	95	130	131	143	120	103	141	177	99	153	86	125	112	109	165	150	152	127	9:50596057-50604112	Sdhd
ENSMUSG00000000184	687	1083	519	653	695	566	762	509	887	680	1090	766	586	785	824	740	641	687	571	428	758	896	990	752	6:127124862-127152493	Ccnd2
ENSMUSG00000000194	379	387	219	451	217	300	411	426	425	275	344	362	293	364	354	429	286	390	284	400	340	396	301	275	2:31152016-31219075	Gpr107
ENSMUSG00000000197	35	12	10	0	0	13	27	16	1	0	8	12	13	8	14	0	9	11	39	15	0	0	30	21	14:123276334-123627444	Nalcn
ENSMUSG00000000202	4	8	8	0	7	7	4	16	0	0	3	19	2	31	12	15	14	30	31	17	3	0	16	20	11:114790917-114796245	Btbd17
ENSMUSG00000000204	7	0	0	3	0	0	0	0	0	3	4	6	3	0	0	0	28	1	0	0	0	0	0	4	11:83174886-83190516	Slfn4
ENSMUSG00000000214	0	0	0	0	1	0	0	0	0	0	0	3	5	0	0	5	0	0	0	0	0	0	0	0	7:142892452-142931428	Th
ENSMUSG00000000215	0	13	0	3	4	1	0	3	0	11	7	0	0	0	1	0	0	0	0	0	0	0	2	2	7:142678356-142743681	Ins2
ENSMUSG00000000223	38	49	2	0	6	44	40	53	11	16	21	28	62	82	3	15	30	10	30	65	65	16	22	42	X:134404251-134456873	Drp2
ENSMUSG00000000244	0	19	0	0	0	7	1	1	0	5	1	10	5	4	0	0	8	2	0	1	0	1	1	0	7:143004746-143019944	Tspan32
ENSMUSG00000000247	13	26	36	4	4	12	27	28	0	14	28	9	55	12	15	14	28	12	18	15	53	3	25	45	2:38338981-38370033	Lhx2
ENSMUSG00000000253	82	33	21	27	53	49	35	53	12	19	43	54	71	17	25	21	60	84	22	51	35	35	31	79	13:45507144-45554100	Gmpr
ENSMUSG00000000263	0	0	0	0	0	0	3	0	0	0	0	0	0	0	0	0	0	0	0	5	0	0	0	0	11:55513938-55608498	Glra1
ENSMUSG00000000266	122	206	348	145	157	190	202	152	184	159	118	98	155	234	217	276	189	123	165	130	130	158	118	120	X:140664299-140768015	Mid2
ENSMUSG00000000275	845	1005	972	1240	1092	951	1094	1043	1329	852	1126	968	1267	1297	1260	1234	854	1021	753	687	1251	1302	1002	991	11:88999076-89020593	Trim25
ENSMUSG00000000276	496	412	297	502	353	278	344	360	329	396	369	352	478	471	413	339	177	275	360	253	423	378	373	253	11:89034879-89067150	Dgke
ENSMUSG00000000278	148	90	51	114	107	141	93	61	92	42	83	115	68	76	50	120	191	96	72	96	86	68	164	123	11:88923720-88955765	Scpep1
ENSMUSG00000000282	172	191	82	193	329	178	190	160	239	169	164	218	246	183	179	123	252	167	125	216	181	177	191	251	11:74830620-74846025	Mnt
ENSMUSG00000000290	466	419	27	49	541	462	387	353	48	33	262	648	766	291	23	18	821	398	418	224	74	57	403	519	10:77529952-77566008	Itgb2
ENSMUSG00000000295	36	45	56	132	71	41	43	67	36	48	19	41	35	59	36	55	20	67	61	32	47	104	42	120	10:31313083-31328504	Hddc2
ENSMUSG00000000296	214	211	248	251	193	312	158	198	267	374	270	239	226	311	371	319	233	221	230	317	331	392	205	417	10:31332076-31446258	Tpd52l1
ENSMUSG00000000301	0	3	0	0	0	0	0	0	0	0	0	0	7	0	5	2	0	0	0	0	0	0	0	3	11:59970314-60046789	Pemt
ENSMUSG00000000303	0	0	1	0	2	13	5	10	0	1	0	3	0	0	0	2	9	0	3	6	0	0	8	3	8:106603051-106670546	Cdh1
ENSMUSG00000000305	20	21	4	55	0	19	16	30	3	9	8	20	69	11	4	21	45	25	4	42	15	27	30	23	2:179442131-179899673	Cdh4
ENSMUSG00000000308	29	52	0	3	0	21	7	43	3	6	26	27	48	27	2	0	0	29	17	20	1	2	18	28	2:121357414-121364037	Ckmt1
ENSMUSG00000000317	529	376	601	428	351	232	597	497	1093	851	693	569	354	359	727	509	231	321	271	417	642	406	459	206	11:70223828-70230098	Bcl6b
ENSMUSG00000000318	0	0	0	0	0	0	3	0	0	0	0	0	3	0	0	0	18	4	0	0	0	0	0	0	11:70155897-70171134	Clec10a
ENSMUSG00000000320	141	189	200	162	103	71	107	55	199	146	129	223	286	103	305	215	125	127	159	121	167	231	159	177	11:70241157-70255653	Alox12
ENSMUSG00000000325	50	105	68	68	112	141	102	112	93	106	62	135	87	100	78	69	116	88	88	90	10	43	109	88	16:18347882-18407376	Arvcf
ENSMUSG00000000326	132	99	52	175	37	168	131	154	119	107	125	196	233	218	111	168	215	283	58	135	150	100	196	115	16:18406586-18427152	Comt
ENSMUSG00000000339	129	106	106	182	103	154	93	86	127	125	177	133	139	121	161	145	118	105	89	144	142	132	106	182	3:116488663-116508508	Rtca
ENSMUSG00000000340	80	51	33	6	76	74	41	37	35	47	69	76	44	46	44	79	87	72	140	67	11	24	90	211	3:116512770-116550281	Dbt
ENSMUSG00000000346	576	588	414	584	513	571	489	486	619	523	574	561	507	529	438	515	563	545	491	352	467	414	544	434	15:100615328-100621031	Dazap2
ENSMUSG00000000355	57	112	49	53	44	56	15	53	6	41	70	38	36	55	23	23	87	9	54	35	46	14	37	27	X:38600278-38613726	Mcts1
ENSMUSG00000000359	41	4	28	33	33	3	55	32	42	13	28	12	0	41	35	16	45	26	11	45	30	47	33	12	2:152626651-152635498	Rem1
ENSMUSG00000000365	5	15	8	0	0	0	1	12	0	0	0	3	0	0	0	0	3	14	0	7	0	0	7	0	14:56402281-56525332	Rnf17
ENSMUSG00000000374	314	415	297	513	459	434	490	491	342	401	500	407	460	409	331	415	487	306	211	343	301	315	347	442	10:78186425-78244941	Trappc10
ENSMUSG00000000378	127	142	203	144	125	120	183	129	206	182	150	140	191	238	171	199	158	171	106	176	187	215	134	146	11:6546587-6597044	Ccm2
ENSMUSG00000000384	68	53	39	69	90	42	90	130	52	61	49	80	71	76	88	61	63	61	21	48	41	78	33	106	11:6615298-6626367	Tbrg4
ENSMUSG00000000385	0	0	0	0	0	0	0	0	0	0	0	1	0	0	0	0	0	0	0	0	0	0	0	0	16:97564384-97611495	Tmprss2
ENSMUSG00000000386	11	0	0	12	10	2	1	2	0	1	8	8	2	9	8	23	21	13	0	4	0	1	0	0	16:97446735-97463207	Mx1
ENSMUSG00000000392	53	55	32	42	17	33	14	36	15	29	35	31	25	37	31	2	57	30	64	18	15	35	23	152	2:62500643-62574375	Fap
ENSMUSG00000000394	0	0	0	0	0	0	0	0	0	2	0	0	0	2	0	0	0	0	0	0	0	0	0	15	2:62474230-62483950	Gcg
ENSMUSG00000000399	238	172	193	267	135	189	149	215	119	171	187	172	247	183	182	231	198	150	209	133	150	345	132	238	6:126821421-126849436	Ndufa9
ENSMUSG00000000402	24	13	7	6	0	34	10	23	6	5	6	0	20	3	9	1	4	17	0	8	0	0	0	0	X:166522707-166586020	Egfl6
ENSMUSG00000000409	0	0	0	0	11	9	0	0	0	0	5	0	0	0	0	0	0	9	0	0	0	0	0	0	4:129548044-129573941	Lck
ENSMUSG00000000416	228	199	243	231	197	249	152	149	220	239	195	170	185	216	262	279	129	157	162	255	229	236	158	165	6:18366178-18515143	Cttnbp2
ENSMUSG00000000420	424	540	409	332	445	422	446	376	404	397	519	469	605	446	498	340	613	579	536	419	367	416	462	386	18:24205044-24287118	Galnt1
ENSMUSG00000000439	104	130	124	192	159	101	163	84	210	189	137	142	158	100	212	176	154	221	106	120	108	126	105	139	6:115601602-115622924	Mkrn2
ENSMUSG00000000440	0	6	0	0	0	0	0	7	0	3	7	1	0	0	3	12	0	5	0	7	0	6	15	0	6:115360651-115490699	Pparg
ENSMUSG00000000441	391	464	381	417	470	527	530	558	631	421	545	547	507	488	491	452	593	593	408	364	435	396	430	506	6:115617767-115676935	Raf1
ENSMUSG00000000486	29	30	6	15	15	8	2	43	58	6	28	17	34	2	21	17	0	25	30	13	22	25	25	7	7:127214147-127233430	2019-09-01
ENSMUSG00000000489	884	828	1043	1062	1143	970	1405	1337	1191	1141	1135	1110	1363	1305	1463	1166	918	1105	938	1069	1173	929	1150	943	15:79995600-80015108	Pdgfb
ENSMUSG00000000530	2369	2796	2816	3905	2448	2329	3402	3741	4142	3789	2706	2627	3110	3378	3077	3628	2590	2891	2341	2814	3247	3195	2546	2203	15:101128222-101145636	Acvrl1
ENSMUSG00000000531	251	370	978	673	543	567	477	594	563	896	336	261	450	469	648	605	494	615	502	667	828	538	475	264	15:101223907-101233055	Grasp
ENSMUSG00000000532	56	64	53	31	37	56	113	69	46	43	68	86	64	17	40	49	34	26	20	15	28	61	66	62	15:101173767-101213979	Acvr1b
ENSMUSG00000000538	580	594	1035	842	809	712	890	932	690	820	763	744	834	826	807	773	652	613	736	704	739	917	580	599	11:60226414-60353205	Tom1l2
ENSMUSG00000000552	78	113	75	53	111	105	157	113	50	24	129	155	175	190	18	61	208	121	111	133	39	38	125	200	15:103313595-103340386	Zfp385a
ENSMUSG00000000555	269	371	264	472	292	249	429	286	644	534	399	373	421	520	417	433	375	291	268	284	402	373	383	214	15:103343986-103367063	Itga5
ENSMUSG00000000560	66	49	3	24	57	21	23	8	4	27	41	36	36	95	11	9	31	54	27	100	10	11	36	43	5:70957297-71096149	Gabra2
ENSMUSG00000000561	107	67	26	37	57	81	45	51	33	28	115	28	92	73	38	80	55	31	21	40	76	32	56	60	3:105959069-105970337	Wdr77
ENSMUSG00000000562	28	20	0	0	20	34	14	38	0	0	6	33	17	9	0	0	4	19	18	16	0	0	21	6	3:105870558-105909226	Adora3
ENSMUSG00000000563	507	388	317	482	371	570	498	458	481	491	492	475	465	414	513	469	477	555	564	351	546	448	554	656	3:105942398-105960399	Atp5f1
ENSMUSG00000000567	130	252	122	40	219	237	200	232	67	88	221	207	263	233	192	112	87	132	210	301	113	100	150	353	11:112781924-112788060	Sox9
ENSMUSG00000000568	779	872	939	867	1091	837	625	627	708	789	834	835	757	971	1027	917	1188	880	717	548	756	928	810	898	5:99955635-99979238	Hnrnpd
ENSMUSG00000000579	14	8	12	12	4	20	30	2	0	0	9	4	33	11	11	22	12	1	0	14	1	1	5	0	17:6601371-6610074	Dynlt1c
ENSMUSG00000000581	127	86	72	48	68	96	59	76	60	92	123	85	84	74	118	99	146	126	95	57	101	147	64	68	11:17257279-17269476	C1d
ENSMUSG00000000594	210	295	130	177	93	305	233	287	155	146	251	324	375	199	179	219	370	297	238	186	185	174	223	425	11:55097815-55113329	Gm2a
ENSMUSG00000000600	478	359	320	354	289	367	345	243	296	319	354	331	252	250	346	454	494	490	706	311	275	379	288	353	5:3802884-3845864	Krit1
ENSMUSG00000000605	673	305	473	391	658	624	403	427	525	488	423	544	615	583	488	435	464	536	504	327	459	360	586	609	7:7282009-7301151	Clcn4
ENSMUSG00000000627	0	20	0	0	0	0	2	3	0	0	0	0	0	0	0	0	1	0	0	0	0	0	0	3	6:82911585-82940069	Sema4f
ENSMUSG00000000628	365	505	17	43	534	628	388	278	29	28	271	717	440	192	28	25	715	344	261	279	9	43	506	391	6:82724725-82774754	Hk2
ENSMUSG00000000631	1795	2107	2216	2331	2282	2149	1955	1674	2252	1947	1845	2267	2117	2032	1994	2200	2218	2022	1554	1920	1871	2250	2171	1898	11:77762946-77866280	Myo18a
ENSMUSG00000000632	10	17	0	0	10	17	21	13	15	4	4	8	20	25	7	1	3	0	4	37	3	0	11	10	11:77930500-77979348	Sez6
ENSMUSG00000000673	0	0	0	0	9	27	0	2	0	0	7	7	9	0	0	0	28	9	14	6	0	0	0	12	17:83831056-83847090	Haao
ENSMUSG00000000682	0	19	0	2	23	23	16	10	0	0	10	11	16	10	0	1	114	21	26	12	3	0	19	15	4:134082148-134095382	Cd52
ENSMUSG00000000686	31	48	15	0	34	69	47	74	14	11	36	63	28	41	0	0	87	37	28	31	18	27	58	32	11:77514821-77538907	Abhd15
ENSMUSG00000000693	51	31	44	10	72	60	50	20	30	40	30	30	28	28	7	43	36	44	25	26	20	61	64	19	6:83033873-83052862	Loxl3
ENSMUSG00000000706	0	0	0	0	0	0	0	0	0	0	0	3	0	0	0	0	0	0	0	0	0	0	0	0	13:23456692-23466201	Btn1a1
ENSMUSG00000000708	443	329	363	447	403	517	467	451	364	298	379	368	377	479	438	469	414	308	523	434	413	335	337	462	17:53566561-53673020	Kat2b
ENSMUSG00000000711	460	523	456	540	538	566	612	452	519	561	554	531	538	585	568	596	684	512	530	503	459	569	543	497	10:128676875-128696564	Rab5b
ENSMUSG00000000732	132	85	49	71	151	144	77	121	23	45	113	107	80	50	45	57	203	91	39	63	90	42	131	64	10:78069002-78084213	Icosl
ENSMUSG00000000738	214	287	239	276	210	305	334	400	346	362	316	374	337	314	439	305	319	251	231	263	371	346	300	345	8:123062642-123098060	Spg7
ENSMUSG00000000739	17	20	4	20	0	0	21	11	2	7	6	0	8	0	6	3	18	11	5	18	0	28	12	0	8:123139892-123158615	Sult5a1
ENSMUSG00000000740	888	807	915	1077	1128	977	980	1005	851	913	981	904	1368	960	747	1156	1326	1139	868	811	1094	882	1163	1095	8:123102050-123105544	Rpl13
ENSMUSG00000000743	109	188	120	207	198	116	111	130	216	175	116	122	139	131	159	172	119	91	171	81	164	207	76	153	8:123203964-123213063	Chmp1a
ENSMUSG00000000751	221	282	306	205	254	311	164	268	287	262	322	269	303	333	302	259	304	263	329	243	303	303	277	363	11:75297866-75348624	Rpa1
ENSMUSG00000000753	44	39	3	8	21	36	26	21	29	19	44	41	76	81	21	16	27	46	60	3	20	19	48	61	11:75409469-75423001	Serpinf1
ENSMUSG00000000759	315	425	283	365	281	336	315	371	528	351	376	300	332	411	369	390	365	355	330	213	352	441	340	326	8:12613977-12672548	Tubgcp3
ENSMUSG00000000766	0	0	0	0	0	0	0	0	0	0	0	1	0	0	0	0	0	0	0	0	0	0	0	0	10:6758206-7038498	Oprm1
ENSMUSG00000000776	159	135	114	72	172	131	82	78	144	116	118	107	143	179	73	183	124	109	45	85	79	162	145	157	14:70438457-70443747	Polr3d
ENSMUSG00000000782	445	370	595	584	357	451	412	450	450	562	578	368	532	365	727	527	496	518	434	383	643	538	444	534	11:52252071-52283314	Tcf7
ENSMUSG00000000787	5459	3652	3896	3932	6146	5042	4676	2699	6029	4464	6803	4533	3910	2893	5321	4218	5310	4143	4731	3213	6609	6263	6888	3572	X:13280670-13294352	Ddx3x
ENSMUSG00000000791	0	0	0	0	12	0	0	0	0	0	0	0	0	0	0	0	0	0	0	0	0	0	0	0	8:70808149-70821724	Il12rb1
ENSMUSG00000000792	16	12	36	0	20	40	28	37	7	27	41	21	15	26	15	7	55	13	21	52	12	8	26	43	8:70882589-70893057	Slc5a5
ENSMUSG00000000794	26	20	0	13	59	8	16	10	0	24	57	14	55	45	17	5	30	8	13	46	18	11	25	14	3:89519864-89675432	Kcnn3
ENSMUSG00000000804	472	463	568	370	468	590	568	456	429	525	658	454	372	549	502	374	688	408	544	529	508	522	573	766	11:84984142-85140461	Usp32
ENSMUSG00000000805	2746	2727	2768	3412	2657	3611	3539	3576	3994	4195	2720	2371	3046	2983	2997	3807	1530	2875	2348	2472	3280	4045	2178	2260	11:84957486-84966344	Car4
ENSMUSG00000000811	29	72	43	90	48	62	28	46	101	77	78	77	65	58	121	83	86	64	27	40	36	121	67	47	6:89643688-89675829	Txnrd3
ENSMUSG00000000817	0	0	0	0	0	0	0	0	0	0	0	0	0	0	5	0	0	0	0	0	0	0	0	0	1:161780389-161788795	Fasl
ENSMUSG00000000823	353	340	313	330	368	348	249	253	233	306	309	229	279	398	302	342	305	250	109	159	246	291	343	297	2:181581803-181593103	Zfp512b
ENSMUSG00000000826	376	400	404	563	409	379	586	438	411	419	383	469	454	389	444	525	368	364	246	451	580	420	534	444	2:181520185-181555433	Dnajc5
ENSMUSG00000000827	248	249	321	229	215	249	246	250	258	285	322	296	248	281	316	383	325	328	179	198	208	285	293	255	2:181496842-181518266	Tpd52l2
ENSMUSG00000000838	539	492	695	556	530	509	543	454	510	469	711	618	402	645	593	718	502	610	397	492	569	510	737	429	X:68678241-68718263	Fmr1
ENSMUSG00000000861	14	29	0	5	2	26	19	3	15	6	13	10	14	8	0	0	16	9	75	10	5	0	26	5	11:24077756-24174423	Bcl11a
ENSMUSG00000000869	0	0	0	0	0	0	1	0	0	0	0	0	0	0	0	0	0	0	0	0	0	0	0	0	11:53602682-53618969	Il4
ENSMUSG00000000876	32	66	78	76	93	75	56	58	55	62	74	62	35	59	91	54	63	95	51	13	69	60	46	41	2:154585458-154604008	Pxmp4
ENSMUSG00000000881	159	118	36	49	181	173	129	110	58	92	95	130	95	87	52	127	90	95	135	70	54	38	104	252	X:100767422-100818710	Dlg3
ENSMUSG00000000884	0	15	0	20	5	6	5	2	0	3	1	3	9	9	9	36	2	5	0	0	11	15	1	20	16:18498468-18566979	Gnb1l
ENSMUSG00000000889	0	0	0	0	0	0	0	0	0	3	0	0	0	0	0	0	0	0	0	0	0	0	0	0	2:27164933-27183500	Dbh
ENSMUSG00000000901	11	0	5	21	12	5	14	2	0	9	18	8	11	0	14	11	5	0	11	6	0	21	5	7	10:75922922-75936796	Mmp11
ENSMUSG00000000902	279	308	312	240	225	256	318	260	233	300	256	240	312	312	297	284	322	301	237	223	269	333	211	198	10:75896469-75921917	Smarcb1
ENSMUSG00000000915	1015	1082	1410	1285	1351	1112	1135	1495	1644	1554	1018	956	1133	1340	1241	1402	1250	1238	1033	1108	1232	1327	1195	1044	5:123973328-124005858	Hip1r
ENSMUSG00000000916	78	93	78	97	67	35	88	78	9	30	52	51	78	44	62	96	62	60	43	41	42	93	81	68	5:135369653-135377105	Nsun5
ENSMUSG00000000934	49	29	3	72	63	83	24	31	27	44	47	60	20	46	65	79	15	70	17	16	75	28	84	54	15:75656735-75679100	Top1mt
ENSMUSG00000000948	22	6	25	3	13	2	0	14	0	0	13	8	17	13	5	19	7	24	7	0	12	13	12	18	7:59973849-60005364	Gm38393
ENSMUSG00000000957	88	158	68	82	194	99	86	82	102	68	112	186	139	53	111	130	170	106	78	19	64	36	133	154	14:54431312-54445664	Mmp14
ENSMUSG00000000958	22	43	4	12	28	44	80	81	30	24	27	83	65	40	26	44	77	78	32	53	38	36	63	68	14:54369142-54418080	Slc7a7
ENSMUSG00000000959	145	164	178	168	147	157	154	160	188	144	166	141	167	208	168	143	149	130	87	134	135	158	152	236	14:54360534-54369973	Oxa1l
ENSMUSG00000000976	47	93	61	109	84	97	110	96	141	140	134	71	113	84	65	76	156	119	67	54	89	84	85	62	11:83753396-83784054	Heatr6
ENSMUSG00000000982	223	115	2	10	273	315	87	71	0	0	222	247	98	96	14	5	513	298	55	45	5	15	285	125	11:83647544-83649655	Ccl3
ENSMUSG00000001014	0	4	8	0	2	1	11	0	6	0	6	8	0	0	13	0	0	6	0	0	12	2	21	0	9:21029073-21030895	Icam4
ENSMUSG00000001016	129	176	154	217	225	79	153	149	141	153	140	138	229	130	128	237	181	229	161	97	147	210	73	158	3:90475826-90488679	Ilf2
ENSMUSG00000001017	658	421	357	336	393	419	417	344	390	427	501	376	397	482	451	402	426	469	366	416	381	484	272	336	3:90498656-90509798	Chtop
ENSMUSG00000001018	148	165	101	130	176	176	157	103	86	128	157	128	174	156	172	219	292	155	208	73	114	217	167	204	3:90487726-90491333	Snapin
ENSMUSG00000001020	0	16	0	0	0	7	2	0	0	0	0	0	4	0	0	6	1	0	0	0	0	9	0	0	3:90603471-90606345	S100a4
ENSMUSG00000001021	0	0	0	0	0	8	0	0	0	0	0	0	0	0	0	0	0	0	0	0	0	0	0	0	3:90560278-90603002	S100a3
ENSMUSG00000001023	3	0	0	0	2	0	0	0	0	9	2	2	7	36	0	0	0	0	0	7	0	0	30	0	3:90608223-90612080	S100a5
ENSMUSG00000001025	0	4	24	0	0	0	7	6	25	15	6	6	14	14	11	5	18	12	14	12	9	0	34	5	3:90612582-90624481	S100a6
ENSMUSG00000001027	0	0	0	0	0	0	0	0	0	0	0	0	0	1	0	0	0	0	0	0	0	0	0	0	11:106318292-106353588	Scn4a
ENSMUSG00000001029	922	676	572	823	364	667	641	767	1139	962	619	683	698	713	716	785	321	713	481	446	633	1010	355	456	11:106377356-106388375	Icam2
ENSMUSG00000001034	153	164	125	202	127	226	264	181	179	158	149	150	206	158	136	141	160	126	159	140	192	188	189	104	11:61488512-61494706	Mapk7
ENSMUSG00000001036	953	866	890	1285	900	775	870	957	947	986	909	912	853	974	1208	1031	808	971	611	835	1051	1084	667	678	11:61516949-61579987	Epn2
ENSMUSG00000001039	8	46	11	7	16	15	15	24	2	15	13	30	27	45	22	31	22	17	16	24	28	11	0	36	11:61504844-61513231	B9d1
ENSMUSG00000001052	548	597	715	574	517	692	757	795	651	692	720	571	725	602	724	665	804	645	514	627	647	593	507	582	3:129982459-130061853	Sec24b
ENSMUSG00000001053	471	411	312	556	283	312	559	509	681	670	417	445	489	521	642	506	424	423	417	593	557	403	410	414	11:51642763-51651142	N4bp3
ENSMUSG00000001054	168	99	72	166	80	131	177	123	106	157	99	131	116	193	93	165	180	111	117	71	103	184	84	98	11:51623371-51636196	Rmnd5b
ENSMUSG00000001056	86	48	49	45	76	86	18	49	43	45	35	41	98	128	22	46	50	50	41	49	48	43	44	58	11:51619435-51624014	Nhp2
ENSMUSG00000001062	95	86	125	123	175	143	131	103	84	114	178	110	129	129	123	38	102	154	125	78	100	95	136	75	8:123242056-123254648	Vps9d1
ENSMUSG00000001065	197	164	254	215	243	213	309	191	146	175	181	164	273	256	219	161	217	276	187	354	169	182	321	142	8:123253895-123270045	Zfp276
ENSMUSG00000001082	75	80	109	48	37	27	77	29	43	17	32	31	73	25	45	40	136	53	18	67	51	39	49	43	5:34633342-34637512	Mfsd10
ENSMUSG00000001089	2257	2214	3343	2755	2353	1898	2437	2140	3016	3238	2579	2360	1896	2210	2792	3166	2239	2523	2265	2286	2898	2594	2499	1953	4:136469461-136555080	Luzp1
ENSMUSG00000001098	1146	1202	1185	1798	1430	1049	1468	1426	2221	1801	1472	1287	1353	1466	1384	1523	806	1443	899	1061	1634	1559	1747	1033	5:114363267-114380808	Kctd10
ENSMUSG00000001100	151	247	126	179	181	163	261	113	124	147	117	165	223	165	94	249	169	132	120	185	277	216	148	267	11:78511893-78523036	Poldip2
ENSMUSG00000001103	3	3	10	4	0	1	9	8	6	27	2	7	9	0	1	11	15	0	0	6	4	13	19	0	11:78503147-78505381	Sebox
ENSMUSG00000001105	88	175	69	143	84	105	162	133	177	263	196	160	119	256	151	212	214	164	236	142	180	187	186	154	11:78536061-78542037	Ift20
ENSMUSG00000001119	15	25	18	21	14	34	77	26	88	54	43	68	42	26	34	27	12	54	38	14	38	69	69	42	10:76708492-76726468	Col6a1
ENSMUSG00000001120	119	138	58	93	107	130	133	165	138	73	148	154	77	122	167	139	122	104	144	117	85	115	86	276	10:76761557-76962187	Pcbp3
ENSMUSG00000001123	759	637	497	544	552	598	657	436	621	764	532	749	672	513	838	601	812	615	302	386	816	790	533	452	11:78962674-78985246	Lgals9
ENSMUSG00000001127	255	334	291	413	252	258	426	356	409	291	300	223	306	281	315	286	318	338	233	257	233	264	197	219	X:20797514-20860819	Araf
ENSMUSG00000001128	15	6	28	35	0	6	4	5	6	0	12	11	11	0	6	20	16	0	0	17	6	6	25	10	X:20925154-20931855	Cfp
ENSMUSG00000001131	0	1	0	0	0	0	5	0	1	1	0	3	0	0	0	0	0	0	0	0	5	0	0	0	X:20869866-20875035	Timp1
ENSMUSG00000001134	12	21	24	15	21	27	16	6	12	9	27	14	14	7	28	29	50	32	27	5	21	12	10	13	X:20941422-20962317	Uxt
ENSMUSG00000001138	121	111	113	133	93	164	161	205	161	134	168	109	171	92	122	111	205	134	61	118	108	115	149	104	1:36511567-36528537	Cnnm3
ENSMUSG00000001143	136	163	85	106	136	138	246	201	163	124	137	211	210	202	123	167	140	160	231	190	164	103	147	214	1:36419571-36445571	Lman2l
ENSMUSG00000001150	315	426	410	547	497	438	505	413	357	408	418	332	423	399	325	422	475	379	291	287	389	314	465	247	10:76468627-76516157	Mcm3ap
ENSMUSG00000001151	933	1135	1115	1718	1309	1222	1014	1275	1178	1232	1080	1226	1076	1067	1197	1159	1371	1181	1145	1316	1029	1159	1160	1186	10:76350963-76443086	Pcnt
ENSMUSG00000001156	212	175	307	288	189	251	314	314	382	317	217	274	245	200	314	218	209	194	252	235	350	287	161	190	6:86646742-86669461	Mxd1
ENSMUSG00000001157	56	82	128	61	109	80	121	57	132	78	149	84	82	43	125	66	25	104	139	78	79	120	35	137	6:86691468-86733683	Gmcl1
ENSMUSG00000001158	243	234	268	211	167	216	117	201	253	377	166	138	186	298	245	263	236	230	304	210	407	272	194	228	6:86674851-86684822	Snrnp27
ENSMUSG00000001166	5	13	11	10	6	22	11	4	6	19	35	12	33	0	13	4	14	22	0	0	1	19	46	3	5:120799894-120812814	Oas1c
ENSMUSG00000001173	128	151	346	229	181	150	203	148	239	142	174	190	145	117	159	158	264	178	110	155	75	176	169	176	X:47912087-47966168	Ocrl
ENSMUSG00000001175	4957	4243	4426	4873	4023	4535	4417	4540	5355	5841	4419	4069	4832	4831	4806	5850	4061	4429	4624	4087	5799	5785	4348	4384	12:100199135-100210114	Calm1
ENSMUSG00000001211	711	773	509	967	920	938	808	1053	608	637	732	832	749	786	518	824	743	803	651	687	574	832	857	886	10:78268878-78352789	Agpat3
ENSMUSG00000001227	157	163	178	346	158	285	249	368	257	270	140	141	343	175	234	333	266	263	184	286	324	267	276	205	17:56122785-56140643	Sema6b
ENSMUSG00000001228	32	27	21	23	45	17	15	32	44	32	14	12	7	53	14	20	27	22	39	9	72	14	27	11	17:56303021-56323786	Uhrf1
ENSMUSG00000001229	242	286	257	229	241	234	496	472	295	270	239	288	319	349	238	236	440	281	373	335	260	177	222	248	17:56186507-56219189	Dpp9
ENSMUSG00000001240	1496	1488	1723	2581	1481	1954	2136	2721	2830	2387	1424	1575	1972	1949	1931	2145	1699	2590	2164	2334	1939	2011	1538	1863	11:101245728-101259846	Ramp2
ENSMUSG00000001247	2231	2175	1845	2511	1706	1761	2539	2361	2683	2666	2119	1872	1955	1881	2036	1997	1174	1856	1813	1715	2254	2944	1631	1588	7:30957470-30973764	Lsr
ENSMUSG00000001248	493	403	279	365	316	404	601	554	565	418	470	543	410	418	385	396	408	390	524	460	438	399	438	519	7:31129827-31156196	Gramd1a
ENSMUSG00000001249	16	8	1	7	0	13	5	14	0	0	13	15	1	0	0	0	24	1	14	8	0	6	35	6	7:31098425-31115590	Hpn
ENSMUSG00000001260	26	24	2	9	41	42	24	48	12	36	48	34	29	77	7	3	25	2	18	35	2	13	64	64	5:70750747-70842917	Gabrg1
ENSMUSG00000001270	1043	1261	337	415	945	1731	1255	1405	548	645	800	1212	1763	1139	414	561	1035	1086	1082	1241	468	443	1334	1779	12:111669061-111672638	Ckb
ENSMUSG00000001280	844	1264	1655	1225	1080	1140	1091	968	1201	1229	1241	1140	1190	1279	1107	1207	1114	1260	993	977	1080	1189	1137	1222	15:102405843-102436704	Sp1
ENSMUSG00000001281	0	6	12	0	0	1	0	0	0	5	1	0	5	7	0	0	24	8	1	3	0	0	11	0	15:102215695-102232235	Itgb7
ENSMUSG00000001285	82	112	73	86	40	86	62	77	31	69	69	89	57	116	45	59	64	67	105	29	82	67	38	113	15:102331409-102338439	Myg1
ENSMUSG00000001288	344	283	445	574	313	231	432	286	504	558	410	303	375	370	445	471	207	411	191	387	413	474	388	284	15:102234638-102257817	Rarg
ENSMUSG00000001289	648	437	374	461	425	571	466	594	476	484	535	524	488	460	510	554	538	546	290	624	622	597	439	577	15:102325816-102332173	Pfdn5
ENSMUSG00000001300	690	947	1274	1145	862	579	997	714	1231	1200	883	1099	914	1101	1218	1010	623	672	659	642	1106	1215	1187	603	8:8617134-8661542	Efnb2
ENSMUSG00000001305	83	52	87	124	63	30	29	53	83	36	66	92	75	81	116	113	87	80	87	36	117	86	73	78	1:186720678-186749658	Rrp15
ENSMUSG00000001313	104	197	91	57	71	65	62	113	59	83	72	77	159	78	31	65	79	76	98	136	149	98	73	92	11:101464699-101472153	Rnd2
ENSMUSG00000001323	149	169	111	90	121	161	68	134	62	121	143	136	122	194	130	146	141	146	95	104	107	192	125	147	11:74906059-74926248	Srr
ENSMUSG00000001333	0	2	0	0	0	1	0	0	0	2	0	6	0	0	0	0	0	0	6	0	0	0	0	5	4:129287317-129308859	Sync
ENSMUSG00000001334	48	53	8	19	85	37	31	46	26	22	21	29	36	31	9	17	14	44	49	46	7	10	62	41	4:129136699-129144893	Fndc5
ENSMUSG00000001348	18	5	29	0	15	5	15	17	0	8	8	6	6	4	9	7	0	1	8	0	0	6	0	6	9:22126427-22136011	Acp5
ENSMUSG00000001349	9	1	0	17	0	0	1	7	20	49	1	24	3	1	15	54	0	0	0	0	60	46	25	0	9:22098916-22109930	Cnn1
ENSMUSG00000001366	231	230	197	243	244	291	222	312	298	263	227	211	245	210	283	335	221	238	144	197	282	219	194	308	9:78081199-78109365	Fbxo9
ENSMUSG00000001376	231	142	219	98	212	290	175	107	119	211	193	223	171	261	131	192	205	184	224	221	170	177	201	209	6:3498082-3603831	Vps50
ENSMUSG00000001380	292	178	171	223	138	257	217	179	266	199	171	234	207	233	189	275	265	225	171	164	169	279	146	244	18:36766230-36783505	Hars
ENSMUSG00000001383	358	533	380	332	498	715	388	312	577	488	349	448	455	341	313	491	386	480	464	417	479	524	445	619	18:36793623-36799960	Zmat2
ENSMUSG00000001403	5	6	7	0	0	0	15	7	8	0	0	2	4	0	5	0	11	0	0	0	0	7	0	6	2:164769598-164779122	Ube2c
ENSMUSG00000001415	374	440	319	413	377	420	401	482	491	403	366	503	470	425	576	365	406	313	343	395	409	372	354	310	3:88335960-88362638	Smg5
ENSMUSG00000001416	462	413	361	338	254	405	383	410	327	384	373	321	379	535	412	281	301	406	289	280	480	529	366	439	3:88296816-88322067	Cct3
ENSMUSG00000001418	138	172	218	188	157	222	283	278	289	203	222	238	189	227	249	208	186	246	115	205	167	233	225	183	3:88324723-88331613	Glmp
ENSMUSG00000001419	773	746	787	851	909	656	776	758	839	660	859	768	940	811	933	748	865	766	428	908	1018	784	812	674	3:88142072-88172386	Mef2d
ENSMUSG00000001420	0	0	1	0	0	0	0	0	0	0	0	2	0	0	0	0	0	0	0	0	10	0	0	0	3:88328355-88336448	Tmem79
ENSMUSG00000001424	479	483	359	610	429	411	436	550	396	383	426	498	563	570	451	590	728	376	361	349	352	355	445	404	6:28474839-28935462	Snd1
ENSMUSG00000001435	168	418	266	594	230	76	335	244	403	504	320	303	308	423	448	454	324	266	145	325	235	427	338	276	10:77051878-77166848	Col18a1
ENSMUSG00000001436	47	137	154	123	86	114	140	83	97	104	118	103	139	80	42	132	138	58	49	73	118	128	187	121	10:77031941-77061302	Slc19a1
ENSMUSG00000001440	1171	1272	1134	1188	1496	1561	1164	1071	1241	1082	1307	1504	1294	1238	1127	1236	1596	1372	1026	1170	1118	1477	1391	1261	11:97159414-97188181	Kpnb1
ENSMUSG00000001441	313	307	356	251	322	286	358	320	363	289	373	371	288	296	258	208	307	278	273	367	392	231	288	429	11:97205542-97280938	Npepps
ENSMUSG00000001444	0	0	0	0	0	0	0	0	0	0	0	0	0	0	0	0	0	1	0	0	0	0	0	0	11:97097771-97115631	Tbx21
ENSMUSG00000001445	92	90	86	87	74	37	111	36	37	78	56	78	70	63	61	64	63	67	91	66	77	77	63	112	11:97041260-97049513	Mrpl10
ENSMUSG00000001467	211	78	261	127	187	216	137	89	137	180	149	159	220	107	164	190	171	196	147	181	118	142	194	220	5:4080845-4105046	Cyp51
ENSMUSG00000001472	1066	1233	1058	1475	1326	1194	1312	1333	1367	1111	1259	1147	1140	1495	1336	1340	1145	1219	1193	1400	1239	1324	1030	1149	8:123373453-123404135	Tcf25
ENSMUSG00000001473	70	24	56	58	39	19	31	49	47	43	29	55	44	92	46	51	18	68	138	30	128	63	97	17	18:67390417-67403048	Tubb6
ENSMUSG00000001482	120	188	138	211	146	201	139	162	187	173	134	150	219	258	151	203	140	113	90	185	126	266	118	206	8:123423227-123463570	Def8
ENSMUSG00000001493	120	116	50	325	190	82	132	84	212	140	108	140	161	184	233	164	139	175	58	56	225	122	193	81	11:101877210-101894674	Meox1
ENSMUSG00000001494	0	0	0	0	0	0	0	4	5	0	0	1	0	0	0	0	2	0	0	0	0	0	1	0	11:101962158-101967315	Sost
ENSMUSG00000001504	0	0	0	0	0	0	0	0	0	0	0	1	16	8	0	0	2	8	0	0	0	0	8	2	13:72628520-72634498	Irx2
ENSMUSG00000001506	49	17	30	28	5	26	51	74	34	20	59	50	23	18	14	31	32	44	8	28	9	21	87	52	11:94935924-94953342	Col1a1
ENSMUSG00000001507	237	267	272	495	362	237	472	532	382	436	295	298	282	346	311	291	216	343	251	385	317	398	330	285	11:95044174-95077101	Itga3
ENSMUSG00000001508	0	0	0	0	0	0	7	0	0	11	0	0	0	0	7	2	0	1	0	0	3	5	8	0	11:94962491-94976627	Sgca
ENSMUSG00000001517	28	16	55	22	5	10	12	27	13	35	32	42	59	13	11	6	51	5	18	9	24	21	42	20	6:128362667-128376446	Foxm1
ENSMUSG00000001518	60	84	36	54	109	62	59	61	65	83	100	72	57	63	69	55	38	66	94	53	47	39	56	37	6:128409144-128425231	Itfg2
ENSMUSG00000001520	0	21	31	43	6	0	1	10	1	19	25	15	6	1	10	63	16	8	0	9	11	8	27	4	6:128398996-128416727	Nrip2
ENSMUSG00000001521	106	100	104	190	62	200	155	201	119	156	142	103	147	138	160	143	137	106	120	162	182	166	174	108	6:128320861-128356151	Tulp3
ENSMUSG00000001524	46	67	23	33	38	37	45	46	6	42	53	61	119	61	64	40	16	49	19	23	48	52	39	80	17:35667430-35674039	Gtf2h4
ENSMUSG00000001525	1831	1578	1668	1856	1417	1522	1743	1693	2031	2393	1797	1764	2064	2130	2007	2119	1768	1903	1462	1654	1840	1922	1738	1511	17:35833621-35838606	Tubb5
ENSMUSG00000001542	236	57	117	193	206	114	91	95	70	138	107	98	123	72	149	66	154	70	110	104	170	152	108	108	13:75706457-75772664	Ell2
ENSMUSG00000001552	941	1057	979	1792	1054	1147	1742	1378	1611	1295	1107	1181	1353	1224	1193	1220	902	1034	808	786	1089	1303	1280	906	11:100368658-100398063	Jup
ENSMUSG00000001555	30	30	67	32	62	20	24	14	76	22	26	35	63	46	81	106	76	32	5	93	29	52	78	25	11:100415397-100425124	Fkbp10
ENSMUSG00000001558	0	4	18	0	0	0	0	0	0	0	0	0	0	0	0	0	0	0	0	0	16	0	0	2	11:100441617-100457322	Klhl10
ENSMUSG00000001569	276	235	409	297	302	206	223	223	284	299	305	253	283	262	266	295	317	273	350	224	447	423	325	284	5:29434364-29458143	Nom1
ENSMUSG00000001576	186	284	153	164	325	207	247	196	175	225	224	197	222	321	118	197	255	155	133	229	189	230	204	297	17:26561189-26657231	Ergic1
ENSMUSG00000001583	3	13	0	0	0	8	0	5	0	4	0	3	0	0	0	5	11	8	0	0	0	0	0	0	11:69850705-69859030	Tnk1
ENSMUSG00000001588	0	1	6	17	0	2	1	1	0	7	0	1	3	0	9	6	7	15	0	0	0	0	0	0	11:69881267-69895839	Acap1
ENSMUSG00000001604	40	42	55	65	77	81	30	31	25	49	71	62	90	55	21	63	37	16	36	17	73	17	72	64	4:136247429-136275198	Tcea3
ENSMUSG00000001627	657	377	988	661	1036	534	475	405	988	881	1034	1028	357	355	632	720	1038	784	656	327	896	841	1220	335	12:40201267-40248804	Ifrd1
ENSMUSG00000001630	141	208	242	165	115	215	195	190	259	163	209	150	201	227	214	305	288	222	172	225	250	340	263	154	6:146724695-146779112	Stk38l
ENSMUSG00000001632	406	488	464	371	412	466	467	509	575	499	438	489	358	474	362	439	373	396	366	410	389	465	544	250	6:113306837-113325160	Brpf1
ENSMUSG00000001642	139	135	87	128	109	158	99	101	107	127	86	116	172	153	125	126	101	210	62	79	101	134	125	110	6:34302134-34317778	Akr1b3
ENSMUSG00000001661	0	0	0	0	0	0	0	0	0	0	4	0	0	0	0	0	0	0	0	0	0	0	0	0	15:102997957-103012181	Hoxc6
ENSMUSG00000001663	0	24	2	21	10	16	15	14	0	7	7	0	23	0	11	17	0	10	0	13	26	0	7	20	10:75783513-75798884	Gstt1
ENSMUSG00000001665	43	44	34	11	38	13	15	57	36	27	31	16	47	89	38	23	34	20	18	24	18	10	20	9	10:75773815-75781714	Gstt3
ENSMUSG00000001666	18	19	32	2	5	21	31	57	10	23	27	47	60	20	8	41	10	3	34	32	63	30	17	62	10:75770930-75773714	Ddt
ENSMUSG00000001670	0	0	0	0	0	0	0	0	0	0	0	5	0	0	0	0	5	0	5	0	0	0	0	5	8:109990137-110000103	Tat
ENSMUSG00000001672	0	0	0	0	14	2	0	1	28	0	0	0	0	0	0	12	0	0	0	0	6	0	0	8	8:109947614-109962503	Marveld3
ENSMUSG00000001674	187	173	151	156	133	128	83	146	179	121	179	152	173	128	188	161	197	224	160	161	164	137	111	137	1:121553535-121568289	Ddx18
ENSMUSG00000001687	1799	1605	1642	1926	2016	2400	1707	1874	2045	1919	1554	2029	1877	2068	1961	1845	1702	2073	1511	1710	1740	1770	2087	2079	5:148504335-148553089	Ubl3
ENSMUSG00000001700	36	76	28	36	9	45	31	25	33	25	30	40	93	50	70	77	55	50	54	72	23	73	33	54	18:56431832-56504092	Gramd3
ENSMUSG00000001707	28	22	0	22	9	2	1	17	32	4	23	17	40	34	1	39	44	20	22	0	39	6	53	28	13:38643907-38659358	Eef1e1
ENSMUSG00000001729	658	799	574	905	691	844	935	1029	992	1073	794	751	1029	856	858	885	688	864	698	724	772	911	807	796	12:112653521-112675184	Akt1
ENSMUSG00000001739	3	11	2	15	0	0	0	0	0	4	0	2	0	5	0	0	0	2	21	0	0	0	0	0	5:136966316-136976158	Cldn15
ENSMUSG00000001741	119	108	2	7	150	194	132	195	10	11	76	226	161	51	1	2	130	156	117	122	21	6	68	142	7:83642525-83746026	Il16
ENSMUSG00000001750	338	356	132	238	288	429	329	330	265	235	196	373	330	272	266	225	393	358	278	351	193	191	255	203	19:3895750-3907433	Tcirg1
ENSMUSG00000001751	73	73	43	42	23	131	88	94	23	63	43	148	62	74	40	84	93	117	56	77	77	63	87	69	11:101069712-101077972	Naglu
ENSMUSG00000001755	67	107	28	93	95	52	76	96	101	55	134	86	120	59	45	128	62	119	42	57	33	55	61	103	11:101082265-101086919	Coasy
ENSMUSG00000001761	305	232	198	221	320	224	237	248	227	147	147	280	274	199	213	215	192	264	139	181	301	248	266	279	6:29735203-29761665	Smo
ENSMUSG00000001763	76	26	15	6	24	59	60	51	0	7	46	46	34	33	34	16	6	16	34	21	0	9	25	218	6:29693922-29718859	Tspan33
ENSMUSG00000001767	474	435	358	399	348	432	322	321	388	460	484	366	323	446	449	496	332	388	483	349	495	680	305	270	2:145917179-145935314	Crnkl1
ENSMUSG00000001768	646	759	766	623	781	867	800	705	675	731	751	820	937	509	712	812	782	597	551	621	758	749	720	851	2:145784434-145887916	Rin2
ENSMUSG00000001773	5	17	0	3	11	11	14	4	2	0	12	14	15	0	3	11	12	8	34	21	3	0	19	9	7:86718677-86776243	Folh1
ENSMUSG00000001774	363	273	460	271	212	201	503	290	365	292	303	317	190	295	213	217	264	293	690	398	474	357	269	244	9:18291825-18317742	Chordc1
ENSMUSG00000001783	512	413	428	451	530	466	446	470	519	424	432	506	491	449	538	514	630	592	567	421	531	662	461	506	10:85938337-85958123	Rtcb
ENSMUSG00000001785	111	150	157	135	71	62	106	74	34	104	105	101	104	78	77	137	109	55	50	106	139	105	110	125	10:85829194-85889396	Pwp1
ENSMUSG00000001786	74	88	252	202	229	157	232	165	162	171	93	122	83	151	196	122	228	137	100	144	128	132	193	91	10:86021672-86052173	Fbxo7
ENSMUSG00000001794	779	949	883	1003	672	726	866	885	1178	1075	866	914	998	668	1030	992	736	881	900	658	917	1059	799	664	7:30186636-30199111	Capns1
ENSMUSG00000001802	13	70	13	63	35	20	131	25	29	45	36	29	34	19	74	58	58	20	19	55	51	26	33	16	7:35199727-35215798	Lrp3
ENSMUSG00000001827	101	105	10	40	51	113	127	173	15	56	198	84	102	41	54	52	66	34	81	128	36	6	61	616	7:101858031-101871088	Folr1
ENSMUSG00000001829	126	159	169	211	155	185	183	103	217	184	144	190	135	155	149	178	91	100	193	103	200	153	172	140	7:101663333-101795806	Clpb
ENSMUSG00000001833	2714	2159	2642	2542	2559	2212	1761	1440	2586	3042	2275	2330	1877	2115	2215	2920	2304	2855	2370	2577	3340	2634	2351	2682	9:25252139-25308871	2019-09-07
ENSMUSG00000001844	99	87	66	129	85	156	97	109	103	78	99	112	69	84	79	150	92	65	83	104	90	84	20	83	5:143316189-143329556	Zdhhc4
ENSMUSG00000001847	2002	2285	1569	2040	1947	2075	2140	2100	2263	2083	1951	2194	2103	1788	2291	2035	1990	2098	1833	1675	2061	1851	1899	2292	5:143503334-143528336	Rac1
ENSMUSG00000001855	328	375	389	576	521	444	422	532	296	322	451	473	332	425	468	361	519	403	432	410	365	442	500	371	2:31974136-32054275	Nup214
ENSMUSG00000001864	306	391	376	633	332	502	389	254	697	414	617	365	427	553	419	586	479	343	214	238	358	711	417	304	2:31949839-31973742	Aif1l
ENSMUSG00000001870	161	177	170	321	226	56	143	112	251	409	171	173	158	159	270	211	169	156	96	70	333	229	173	130	17:75005268-75392812	Ltbp1
ENSMUSG00000001891	196	167	204	269	131	184	193	164	185	220	259	207	166	156	184	154	188	170	205	158	124	111	153	276	11:21320838-21371501	Ugp2
ENSMUSG00000001901	0	0	0	15	0	0	0	0	0	0	0	0	5	0	0	0	0	0	0	0	0	0	0	0	11:106007824-106034849	Kcnh6
ENSMUSG00000001909	96	153	34	112	52	91	89	98	102	30	82	84	102	82	86	66	50	57	112	77	82	124	149	62	8:84686007-84700108	Trmt1
ENSMUSG00000001910	638	910	860	1005	719	744	1028	928	949	879	764	847	863	694	941	829	762	754	835	775	881	773	702	676	8:84670183-84688162	Nacc1
ENSMUSG00000001911	554	960	834	537	766	789	717	731	509	615	790	695	962	851	735	757	958	516	669	814	683	478	710	954	8:84699576-84800644	Nfix
ENSMUSG00000001918	38	20	69	18	48	10	38	40	48	52	34	43	27	24	66	38	102	36	13	35	69	21	39	78	7:16781040-16798574	Slc1a5
ENSMUSG00000001924	958	1197	1266	1064	1009	1059	1268	1032	1247	1072	1021	1103	1229	1091	1075	1335	1212	956	783	1047	1017	1102	1030	1230	X:20658026-20683479	Uba1
ENSMUSG00000001930	3785	4304	4489	6787	6745	2998	6729	5859	6446	5802	7634	5210	6253	5608	5249	6287	5881	5083	3516	5470	6220	6444	9161	2483	6:125546474-125686979	Vwf
ENSMUSG00000001942	109	87	44	70	53	73	69	87	66	47	80	129	93	86	107	44	95	76	68	77	96	112	75	106	9:37555398-37649955	Siae
ENSMUSG00000001943	128	213	253	213	52	92	162	222	191	134	197	123	146	176	110	126	134	186	192	237	149	130	128	112	9:37538955-37544505	Vsig2
ENSMUSG00000001946	2051	1764	1955	2669	1978	1878	2421	2538	2728	2433	1778	1675	2213	2493	2139	2429	1316	1877	2014	1974	2464	2547	1806	1606	9:37527778-37538619	Esam
ENSMUSG00000001948	44	42	25	7	4	32	3	19	3	17	14	57	44	21	11	41	12	14	0	12	6	28	10	61	9:37602990-37614022	Spa17
ENSMUSG00000001962	235	196	160	226	285	219	201	253	210	226	231	242	171	267	219	232	335	227	317	254	286	170	254	239	X:74312733-74320449	Fam50a
ENSMUSG00000001964	55	78	145	109	100	75	85	105	67	108	98	135	128	76	104	153	155	109	75	74	72	136	88	38	X:74254387-74261848	Emd
ENSMUSG00000001983	16	29	8	31	29	37	32	34	29	25	34	52	29	32	28	42	78	51	13	26	37	14	38	28	11:106065761-106073912	Taco1
ENSMUSG00000001985	0	22	0	0	18	10	5	12	0	0	1	10	10	17	0	0	0	10	14	13	0	0	4	19	4:125490400-125714473	Grik3
ENSMUSG00000001986	17	32	3	2	0	13	16	18	11	0	21	5	19	47	0	3	10	21	45	21	18	0	15	2	X:41400554-41678901	Gria3
ENSMUSG00000001988	7	0	0	0	0	0	0	0	0	0	0	0	0	0	3	0	0	0	0	0	0	0	0	0	7:16455421-16478028	Npas1
ENSMUSG00000001995	1626	1940	2167	2324	2098	1714	1871	2186	2126	2109	1746	2209	2219	2243	1897	1912	1866	2088	1534	1953	2126	1872	1769	1786	8:125417763-125570108	Sipa1l2
ENSMUSG00000001998	114	287	231	104	118	185	162	128	98	133	162	149	143	149	153	150	171	158	99	152	251	224	119	131	2:127008417-127068209	Ap4e1
ENSMUSG00000001999	26	67	35	28	90	87	54	46	74	38	52	52	60	0	61	54	59	49	14	36	43	55	83	73	2:127070365-127097384	Blvra
ENSMUSG00000002006	40	48	54	16	61	58	27	74	69	37	34	51	44	13	4	52	30	34	23	59	10	25	74	65	X:73793059-73825269	Pdzd4
ENSMUSG00000002007	11	0	0	14	15	13	30	21	0	2	1	8	28	0	5	0	12	30	20	30	5	0	22	18	X:73774105-73779225	Srpk3
ENSMUSG00000002010	137	216	236	264	105	262	213	175	168	186	187	208	262	120	191	182	264	163	140	195	192	314	239	206	X:73778663-73787197	Idh3g
ENSMUSG00000002012	13	0	7	2	0	0	3	0	0	8	0	3	1	25	5	10	0	7	0	4	1	0	0	0	X:73655694-73660417	Pnck
ENSMUSG00000002014	127	177	151	196	223	206	148	209	168	161	135	220	250	297	177	196	198	259	217	165	188	171	162	239	X:73786728-73791130	Ssr4
ENSMUSG00000002015	207	232	198	227	167	313	315	300	257	261	278	291	390	342	273	288	241	297	312	235	273	288	202	245	X:73685878-73716475	Bcap31
ENSMUSG00000002017	144	76	27	84	153	60	98	102	122	101	64	155	140	41	89	104	85	122	71	71	142	63	102	151	17:75536786-75552246	Fam98a
ENSMUSG00000002020	22	7	0	0	5	0	0	0	5	0	36	4	28	0	4	0	14	5	0	18	14	8	13	9	12:84782912-84876832	Ltbp2
ENSMUSG00000002028	2257	2281	2641	2508	2388	1853	2490	2475	2266	1802	2324	2062	1778	1933	2748	2075	2906	1827	2461	2891	2146	2020	2222	1919	9:44803055-44881596	Kmt2a
ENSMUSG00000002031	151	187	71	134	205	169	102	160	114	87	131	137	192	57	111	133	131	100	108	142	90	120	128	204	9:44767608-44793747	Ift46
ENSMUSG00000002032	7	0	0	0	0	6	5	2	0	0	2	0	6	0	5	9	0	1	0	0	0	0	7	2	9:44793469-44799607	Tmem25
ENSMUSG00000002033	0	0	0	0	0	0	0	0	0	0	0	0	0	0	0	0	19	0	0	0	0	0	0	0	9:44969272-44980731	Cd3g
ENSMUSG00000002043	26	31	7	19	31	17	17	44	27	21	19	23	5	19	24	10	72	27	3	5	11	31	15	19	7:19508095-19516445	Trappc6a
ENSMUSG00000002052	1590	1777	1923	2051	1952	1893	1547	1826	1838	1823	2096	1809	1584	1805	1925	1853	1780	1854	1460	1592	1787	1897	1940	1734	11:78206446-78246287	Supt6
ENSMUSG00000002055	38	18	7	0	0	11	36	3	20	3	6	12	16	24	1	0	38	14	0	18	0	9	11	24	11:78301229-78322757	Spag5
ENSMUSG00000002058	21	18	2	0	21	17	48	12	4	12	23	13	23	0	0	17	43	8	47	11	12	4	3	62	11:78343182-78349464	Unc119
ENSMUSG00000002059	18	22	0	9	38	66	27	17	1	11	27	20	35	21	14	51	58	6	27	9	14	17	9	7	11:78188130-78192493	Rab34
ENSMUSG00000002064	90	92	77	130	100	89	116	80	79	57	55	47	107	62	62	97	26	78	29	57	63	104	79	89	11:78245446-78255796	Sdf2
ENSMUSG00000002068	6	5	0	2	0	0	2	12	0	0	0	4	0	0	0	0	18	0	5	2	0	1	0	7	7:38097684-38107834	Ccne1
ENSMUSG00000002076	0	0	0	0	24	7	0	0	0	0	5	0	0	0	0	12	0	3	0	1	0	0	0	0	17:31944469-32034808	Hsf2bp
ENSMUSG00000002083	24	37	32	18	32	38	43	38	69	42	35	27	50	60	15	40	5	20	19	32	17	20	59	10	7:16308093-16318505	Bbc3
ENSMUSG00000002100	17	0	0	0	0	10	2	0	0	0	0	8	2	0	0	0	0	1	0	0	0	0	5	0	2:91117844-91136816	Mybpc3
ENSMUSG00000002102	609	616	686	808	475	750	567	692	774	738	724	611	705	607	699	859	588	722	619	641	782	810	568	828	2:91053709-91066669	Psmc3
ENSMUSG00000002103	315	259	234	286	248	495	244	301	166	158	296	349	267	250	142	177	301	291	142	235	168	174	341	338	2:91202585-91214398	Acp2
ENSMUSG00000002104	0	14	0	0	0	12	1	6	0	0	6	8	18	0	0	0	8	5	0	4	0	0	17	0	2:91035320-91046029	Rapsn
ENSMUSG00000002105	134	130	145	149	154	132	109	132	133	102	164	136	178	136	140	137	117	130	152	144	146	120	141	120	2:91061491-91070717	Slc39a13
ENSMUSG00000002107	495	464	106	242	434	395	262	292	132	101	266	608	387	253	50	79	438	298	421	228	91	79	378	325	2:6539394-7509863	Celf2
ENSMUSG00000002108	124	47	65	78	67	65	104	63	32	94	44	36	42	31	65	37	52	98	3	57	76	42	87	47	2:91183761-91203134	Nr1h3
ENSMUSG00000002109	36	10	67	76	68	42	47	63	13	41	39	33	14	57	25	51	57	35	19	46	30	20	32	30	2:91211272-91237282	Ddb2
ENSMUSG00000002111	162	88	0	14	205	256	108	177	0	18	89	164	189	128	4	12	221	153	34	99	13	36	222	271	2:91082090-91116056	Spi1
ENSMUSG00000002129	683	674	625	818	842	752	790	744	840	768	736	780	712	609	893	777	890	753	589	846	964	755	818	619	11:4160050-4182841	Sf3a1
ENSMUSG00000002147	461	564	713	577	554	483	632	525	548	491	535	597	607	613	571	404	597	604	277	446	561	530	514	405	10:127642686-127661257	Stat6
ENSMUSG00000002190	23	22	26	0	9	17	10	0	0	3	3	27	3	15	0	4	61	0	0	7	0	11	36	22	8:83389567-83428852	Clgn
ENSMUSG00000002204	4	19	0	0	21	0	1	4	0	1	1	1	0	0	0	5	10	7	0	5	16	6	0	0	7:44572080-44587162	Napsa
ENSMUSG00000002205	137	125	118	68	87	108	84	114	168	104	134	126	123	144	154	152	112	70	135	101	139	109	81	105	7:44748113-44777815	Vrk3
ENSMUSG00000002210	68	88	92	69	169	120	112	138	91	163	130	151	145	201	69	157	163	59	63	98	84	126	159	84	7:24399319-24423078	Smg9
ENSMUSG00000002221	191	265	280	370	299	261	280	287	323	352	335	267	318	370	240	347	353	220	260	423	297	313	252	212	5:27739780-27791991	Paxip1
ENSMUSG00000002222	532	597	938	847	783	690	912	647	668	633	865	751	536	584	778	918	962	746	828	665	701	782	768	628	6:71388334-71440937	Rmnd5a
ENSMUSG00000002227	151	112	113	171	113	90	100	219	178	96	168	97	150	63	168	125	46	96	144	142	100	103	120	103	3:104794536-104818863	Mov10
ENSMUSG00000002228	15	2	2	13	8	21	0	1	26	12	0	13	12	22	19	8	0	0	0	8	9	7	23	0	3:104780756-104786318	Ppm1j
ENSMUSG00000002233	374	367	414	578	279	260	399	382	701	733	398	368	388	498	434	412	215	268	176	323	362	519	399	267	3:104788075-104794759	Rhoc
ENSMUSG00000002249	8	16	11	11	12	1	20	22	4	18	12	42	12	6	24	17	38	19	20	2	22	10	16	19	17:28331371-28351105	Tead3
ENSMUSG00000002250	382	393	467	548	559	444	410	530	681	494	427	392	368	434	447	500	645	568	356	501	777	477	516	351	17:28232454-28301769	Ppard
ENSMUSG00000002257	412	424	473	573	515	341	422	346	632	518	327	378	578	600	531	618	387	560	415	417	583	590	308	375	17:28207478-28228908	Def6
ENSMUSG00000002265	338	617	340	291	335	545	561	574	231	283	644	419	541	344	314	306	520	303	370	669	366	186	548	1060	7:6703592-6730731	Peg3
ENSMUSG00000002266	0	3	0	1	0	2	0	0	21	0	4	0	0	0	0	0	1	4	0	0	2	0	0	0	7:6670969-6696750	Zim1
ENSMUSG00000002274	80	35	27	25	47	155	126	97	50	18	55	82	104	57	45	54	34	94	64	115	17	19	72	190	17:25794271-25797436	Metrn
ENSMUSG00000002279	77	142	70	45	130	96	90	96	60	89	61	62	66	66	70	59	78	37	68	88	75	123	71	56	17:25578874-25663126	Lmf1
ENSMUSG00000002280	70	56	74	112	39	56	79	73	61	80	70	73	129	118	51	44	82	22	88	34	82	104	6	81	17:25773476-25783632	Narfl
ENSMUSG00000002289	5	42	67	253	127	141	38	82	40	70	67	34	241	120	106	222	94	112	106	53	56	102	33	32	17:33773450-33781875	Angptl4
ENSMUSG00000002297	36	75	8	31	70	44	14	28	66	27	66	46	41	29	10	29	45	36	33	9	13	36	40	10	5:8396673-8423016	Dbf4
ENSMUSG00000002307	102	123	144	140	174	131	168	170	176	178	153	169	188	135	113	213	148	100	141	158	124	155	113	171	17:33909114-33915889	Daxx
ENSMUSG00000002308	104	95	133	178	134	131	105	142	72	123	72	64	108	49	75	92	48	87	83	85	91	97	52	96	17:33842791-33850074	Cd320
ENSMUSG00000002319	94	35	99	64	30	32	43	59	26	21	77	48	75	38	76	37	52	56	16	28	28	44	37	47	14:55625100-55636257	Ipo4
ENSMUSG00000002320	348	377	353	390	267	479	406	352	307	421	269	280	309	358	278	341	358	293	281	317	396	371	278	299	14:55635665-55644106	Tm9sf1
ENSMUSG00000002324	48	26	1	22	0	19	8	4	29	9	24	32	16	32	93	46	0	11	26	10	15	14	17	34	14:55617737-55625695	Rec8
ENSMUSG00000002325	690	538	569	582	580	518	586	414	601	625	561	504	658	447	856	667	537	660	468	480	922	824	533	582	14:55603271-55610330	Irf9
ENSMUSG00000002326	101	74	88	115	91	62	112	126	85	88	112	119	88	73	91	162	64	85	71	97	178	119	48	62	14:55671641-55679500	Gmpr2
ENSMUSG00000002329	110	296	179	218	172	181	146	169	159	233	200	131	193	152	227	200	204	186	177	182	170	266	202	148	14:55657579-55660808	Mdp1
ENSMUSG00000002332	117	166	103	151	211	246	197	204	155	175	146	160	124	158	150	189	104	96	134	176	110	171	133	195	14:55738720-55745990	Dhrs1
ENSMUSG00000002341	280	381	132	73	395	609	271	200	106	97	260	277	455	282	152	121	311	274	495	385	126	57	314	400	8:70092785-70121173	Ncan
ENSMUSG00000002342	58	90	35	113	85	93	92	93	77	99	66	81	76	134	81	123	38	66	59	89	78	68	128	70	8:70172056-70183981	Tmem161a
ENSMUSG00000002343	8	15	36	28	0	6	69	36	25	16	11	46	30	9	9	11	8	18	27	24	0	69	12	20	8:70219872-70234766	Armc6
ENSMUSG00000002345	123	29	35	34	61	50	46	64	80	88	64	75	113	132	108	61	72	67	31	31	68	61	74	71	8:70139199-70147619	Borcs8
ENSMUSG00000002346	54	80	48	112	34	22	75	127	98	25	65	80	114	69	87	119	63	84	44	92	27	22	69	65	8:70184040-70212605	Slc25a42
ENSMUSG00000002365	386	393	425	445	458	445	354	453	380	514	503	601	482	498	492	582	496	561	326	352	668	376	458	560	17:5841028-5931333	Snx9
ENSMUSG00000002372	167	115	171	197	168	214	161	162	167	225	140	211	139	216	236	170	215	235	152	165	178	242	170	183	17:56672925-56712069	Ranbp3
ENSMUSG00000002379	65	126	29	136	115	93	136	73	78	94	119	104	100	115	78	64	168	68	44	49	57	154	46	158	17:56717462-56724548	Ndufa11
ENSMUSG00000002384	0	0	0	0	0	0	0	0	1	0	0	0	0	0	0	0	0	0	0	0	10	0	0	0	4:123104865-123132399	Bmp8b
ENSMUSG00000002393	78	129	103	177	58	107	139	120	105	150	67	121	122	63	70	97	98	113	116	146	121	134	163	120	8:71373823-71382260	Nr2f6
ENSMUSG00000002395	141	183	280	237	314	266	228	302	378	331	176	330	223	436	281	252	364	326	167	309	307	346	493	442	8:71366548-71370032	Use1
ENSMUSG00000002396	147	154	138	160	168	145	166	200	162	211	163	119	170	180	155	142	222	108	84	160	127	160	151	75	8:71370998-71379661	Ocel1
ENSMUSG00000002409	97	112	90	157	88	134	167	171	57	126	92	134	124	125	138	122	80	168	49	158	135	88	94	114	7:28179169-28187594	Dyrk1b
ENSMUSG00000002413	677	758	887	645	462	631	577	438	538	539	698	603	446	593	712	556	668	512	784	543	496	591	671	667	6:39602937-39725763	Braf
ENSMUSG00000002416	63	88	145	91	156	108	94	132	123	78	150	65	158	112	46	100	41	102	26	93	31	137	92	122	6:39592274-39603682	Ndufb2
ENSMUSG00000002428	587	395	478	381	486	392	281	304	301	336	406	470	309	456	316	447	460	393	330	307	340	330	422	443	3:20057511-20118790	Hltf
ENSMUSG00000002455	596	619	549	588	755	611	533	624	599	666	649	650	560	572	542	633	629	559	556	610	621	770	586	489	2:181591568-181655960	Prpf6
ENSMUSG00000002458	156	146	42	54	101	117	149	80	110	98	97	130	120	126	83	94	115	147	122	62	73	92	115	101	2:181688119-181694277	Rgs19
ENSMUSG00000002459	7	44	17	15	19	46	20	23	1	10	17	26	24	17	12	11	1	14	13	43	23	15	24	34	1:4909276-5070585	Rgs20
ENSMUSG00000002475	67	86	77	25	110	172	98	77	8	54	96	100	154	86	32	39	97	88	138	126	50	51	94	252	18:10644111-10707071	Abhd3
ENSMUSG00000002477	176	74	105	92	108	93	93	73	132	142	94	99	98	64	187	146	176	121	125	159	107	169	125	177	18:10617496-10628530	Snrpd1
ENSMUSG00000002486	102	142	141	149	258	156	124	171	170	84	65	198	163	166	129	164	197	192	96	214	92	76	182	95	5:114707460-114722627	Tchp
ENSMUSG00000002489	1744	1543	2147	1616	1948	1635	1552	1646	1591	1464	1639	1501	1956	2025	2497	2065	1810	2154	1868	1774	1970	1786	1423	1587	16:89786811-89980380	Tiam1
ENSMUSG00000002496	654	767	681	932	770	616	762	982	731	722	738	636	778	805	747	745	750	728	643	667	676	765	578	690	17:24595516-24632930	Tsc2
ENSMUSG00000002504	3881	3879	4522	5465	4114	3440	5237	5370	7334	6240	3920	4113	3975	4228	4606	4626	3734	5041	3288	4498	5252	4786	3817	3202	17:24638982-24650605	Slc9a3r2
ENSMUSG00000002524	648	655	667	1000	679	709	743	724	1011	847	685	572	766	832	802	757	636	796	674	614	763	805	648	890	15:76069885-76081213	Puf60
ENSMUSG00000002546	588	835	795	917	812	922	822	886	869	899	1033	830	733	781	1142	959	861	863	618	844	910	880	1002	953	2:32287084-32308221	Golga2
ENSMUSG00000002550	95	92	49	61	63	103	102	134	54	91	52	43	145	65	120	58	81	117	75	102	116	67	102	118	2:32254702-32260459	Uck1
ENSMUSG00000002565	0	0	0	0	0	0	2	0	0	0	0	0	0	0	0	0	22	2	0	0	0	0	0	0	12:40059469-40134528	Scin
ENSMUSG00000002578	7	3	10	1	6	4	18	9	0	8	13	15	2	5	0	7	6	1	0	0	4	26	4	9	10:128630543-128646291	Ikzf4
ENSMUSG00000002580	53	65	9	80	38	41	47	50	93	84	41	72	63	48	22	78	47	61	0	48	30	35	59	57	11:98437408-98439291	Mien1
ENSMUSG00000002588	0	11	0	0	0	0	1	0	0	1	0	0	0	0	0	0	0	0	0	0	0	0	0	19	6:5167790-5194246	Pon1
ENSMUSG00000002602	349	375	415	485	376	438	503	353	351	420	316	403	503	298	224	385	821	503	302	325	358	346	540	383	7:25756973-25789005	Axl
ENSMUSG00000002603	570	458	360	419	619	459	576	514	383	325	496	668	676	442	399	372	531	398	416	438	437	310	622	495	7:25686702-25705377	Tgfb1
ENSMUSG00000002608	226	192	202	291	427	235	232	297	158	199	268	324	253	337	216	216	304	182	308	282	203	249	297	267	7:25710806-25719388	Ccdc97
ENSMUSG00000002617	153	91	259	132	117	182	134	117	119	163	150	126	151	138	108	165	165	151	113	204	230	187	150	163	17:23173569-23193552	Zfp40
ENSMUSG00000002625	652	870	621	524	606	579	671	934	857	566	507	666	600	615	705	610	820	610	942	1027	721	796	664	640	17:32321125-32350881	Akap8l
ENSMUSG00000002635	63	105	55	49	16	28	34	64	39	34	28	19	80	64	35	56	28	33	17	83	35	78	49	36	7:34184199-34196961	Pdcd2l
ENSMUSG00000002658	300	184	280	468	394	439	278	392	311	401	358	361	289	305	437	475	309	479	453	306	388	438	368	493	17:57003105-57011588	Gtf2f1
ENSMUSG00000002660	56	57	34	71	36	36	65	70	79	36	119	33	57	40	101	93	71	61	28	58	61	105	42	73	17:56989964-56996671	Clpp
ENSMUSG00000002661	0	10	4	0	1	17	14	28	10	24	6	32	11	22	24	9	12	31	24	12	2	7	9	10	17:56997039-56999622	Alkbh7
ENSMUSG00000002664	0	0	0	0	0	0	0	0	0	0	0	0	0	0	3	0	0	0	0	0	0	0	0	0	17:56999157-57000318	Pspn
ENSMUSG00000002668	21	48	9	0	16	44	58	53	0	0	10	36	24	24	2	0	39	32	9	22	0	0	36	30	17:57065756-57078810	Dennd1c
ENSMUSG00000002679	81	66	73	92	26	33	67	41	65	99	32	50	39	90	68	97	45	45	41	58	25	140	71	54	12:81573257-81595308	Med6
ENSMUSG00000002688	96	120	127	128	181	139	224	206	135	124	88	119	89	74	100	88	180	95	135	209	68	87	78	69	12:50340931-50649398	Prkd1
ENSMUSG00000002699	243	165	32	43	242	241	139	65	36	18	107	326	194	63	25	52	265	202	143	139	12	8	148	224	11:34046620-34092595	Lcp2
ENSMUSG00000002718	273	314	325	236	321	243	222	205	314	317	275	323	264	244	318	276	226	298	112	183	271	302	194	343	2:166905740-166946689	Cse1l
ENSMUSG00000002728	51	69	113	77	87	51	129	61	69	66	77	87	86	72	103	135	79	105	115	36	119	76	69	88	2:145901799-145916725	Naa20
ENSMUSG00000002731	111	88	55	87	18	36	97	46	40	73	51	79	61	24	26	87	59	46	64	109	73	52	82	63	2:76629598-76648315	Prkra
ENSMUSG00000002732	37	77	118	54	56	87	97	69	31	57	62	54	95	125	92	109	75	90	20	103	115	101	76	48	2:76662744-76673416	Fkbp7
ENSMUSG00000002733	112	235	155	182	150	201	260	196	148	109	265	135	142	209	185	208	158	136	110	203	238	132	207	137	2:76674981-76697128	Plekha3
ENSMUSG00000002741	93	250	182	136	202	311	271	218	115	165	211	241	220	253	243	178	231	213	201	218	180	200	261	327	11:5955393-5968080	Ykt6
ENSMUSG00000002748	2266	1857	2589	2017	2347	2061	2129	1992	2269	2285	2063	2151	1627	1698	2249	2365	2175	2463	2141	2474	2812	2116	2079	1953	5:135186964-135246429	Baz1b
ENSMUSG00000002763	274	111	165	254	154	227	261	372	214	179	146	214	266	183	170	138	195	163	120	242	151	127	111	263	17:46711163-46725841	Pex6
ENSMUSG00000002767	72	33	80	64	82	83	58	70	24	62	54	47	57	142	48	78	54	80	41	63	92	77	50	93	17:46645929-46650439	Mrpl2
ENSMUSG00000002768	129	114	175	264	132	78	119	147	117	227	189	190	178	136	206	238	225	143	102	168	340	274	148	181	17:46680837-46683405	Mea1
ENSMUSG00000002769	6	0	0	0	0	4	0	0	0	0	10	3	0	11	2	0	0	5	0	0	0	9	9	23	17:46725364-46729468	Gnmt
ENSMUSG00000002771	27	10	9	8	0	6	4	20	20	16	14	1	31	3	13	8	21	20	3	1	5	9	3	2	7:45831583-45878678	Grin2d
ENSMUSG00000002778	186	240	217	225	107	164	174	169	190	204	227	161	183	109	191	221	160	209	81	100	166	153	204	146	7:45872472-45884032	Kdelr1
ENSMUSG00000002781	17	11	21	27	47	66	22	51	20	13	51	41	32	56	29	67	4	48	26	33	36	2	13	50	7:45896641-45917713	Tmem143
ENSMUSG00000002791	0	0	0	0	0	0	0	1	0	0	0	0	0	0	0	0	0	0	0	0	0	0	0	2	17:32075783-32107650	Pdxk-ps
ENSMUSG00000002797	30	31	19	19	16	8	18	31	36	33	12	33	30	85	35	38	44	34	33	23	25	25	48	17	6:54982280-54993250	Ggct
ENSMUSG00000002799	1680	1976	2051	2302	1414	1409	2194	2444	2645	2198	1592	1518	2392	2410	2142	1778	1372	1919	1657	1916	1843	1700	1826	1521	12:112907519-112930076	Jag2
ENSMUSG00000002803	71	63	29	96	78	78	55	73	41	60	119	59	85	110	91	90	100	111	100	75	70	42	100	33	12:112976182-112979245	Btbd6
ENSMUSG00000002804	21	65	41	158	118	88	39	76	48	85	36	26	87	64	48	78	63	101	89	53	57	61	64	102	12:112933991-112942424	Nudt14
ENSMUSG00000002808	53	24	9	39	15	64	36	61	11	10	26	15	29	60	36	95	54	44	78	47	78	26	20	81	13:19591406-19620227	Epdr1
ENSMUSG00000002812	1304	985	1619	1762	1643	1367	1498	1765	1675	1784	1285	1363	1401	1627	1459	1733	1504	1558	980	1129	1482	1605	1459	1376	11:60713823-60727563	Flii
ENSMUSG00000002814	92	120	133	91	84	99	90	107	104	83	110	91	122	146	87	55	70	101	56	38	32	75	113	61	11:60739758-60777665	Top3a
ENSMUSG00000002820	57	66	76	25	107	90	162	166	86	124	129	130	129	63	138	104	152	123	77	116	93	147	136	105	9:21264993-21278072	Atg4d
ENSMUSG00000002825	21	21	27	30	5	51	20	22	48	41	18	14	61	19	18	17	0	28	1	20	35	52	38	25	9:21411537-21420574	Qtrt1
ENSMUSG00000002831	9	6	9	29	20	19	29	32	16	18	8	23	17	49	18	44	4	20	27	17	45	35	24	11	17:56100291-56110103	Plin4
ENSMUSG00000002833	559	715	503	548	544	713	627	741	593	755	473	597	702	540	715	478	605	592	710	691	726	563	495	624	17:56079334-56100907	Hdgfl2
ENSMUSG00000002835	40	30	51	46	87	25	11	25	24	48	50	25	20	15	56	56	12	48	25	10	68	30	70	28	17:56040116-56068326	Chaf1a
ENSMUSG00000002844	168	123	130	234	198	222	199	183	159	225	165	158	244	156	233	209	168	210	101	179	162	158	131	173	16:38445099-38452989	Adprh
ENSMUSG00000002845	49	45	81	50	82	51	67	139	32	83	66	66	50	93	64	77	73	61	69	79	66	74	143	70	16:38558398-38592462	Tmem39a
ENSMUSG00000002846	80	78	63	29	107	81	90	36	49	119	84	67	37	98	75	76	77	128	111	67	67	83	115	72	16:38498047-38522963	Timmdc1
ENSMUSG00000002847	23	38	91	36	18	24	63	41	89	27	38	29	53	25	45	64	62	76	20	81	103	50	57	40	16:38395819-38433445	Pla1a
ENSMUSG00000002870	104	112	46	121	71	89	119	98	40	92	109	68	122	128	125	125	92	106	75	45	54	137	92	71	6:88883174-88899080	Mcm2
ENSMUSG00000002871	217	344	227	417	214	298	283	322	392	314	267	206	365	253	220	218	243	234	87	216	299	366	243	278	6:88901951-88912538	Tpra1
ENSMUSG00000002881	612	723	829	696	732	679	680	579	871	925	807	724	504	507	859	893	710	791	680	690	891	908	680	711	1:52456994-52500979	Nab1
ENSMUSG00000002885	2346	2212	2295	2285	1738	1559	2452	2404	2478	2495	2084	1807	2186	2305	2606	2246	1544	1805	1862	2312	2189	2696	1742	1405	8:83722951-83741626	Adgre5
ENSMUSG00000002897	160	227	126	92	249	176	281	273	94	132	167	344	282	143	142	53	306	188	177	174	79	101	286	151	6:120462947-120487859	Il17ra
ENSMUSG00000002900	310	468	575	551	349	350	403	312	588	449	565	510	490	783	417	374	393	273	245	211	552	433	579	615	12:31264934-31329944	Lamb1
ENSMUSG00000002908	17	1	2	0	0	2	0	20	0	0	0	20	0	2	12	5	0	0	0	0	7	0	0	16	8:70841749-70863558	Kcnn1
ENSMUSG00000002910	156	83	130	117	164	91	45	159	106	125	81	80	66	117	56	161	141	88	88	77	72	144	102	93	8:70834829-70840020	Arrdc2
ENSMUSG00000002930	0	0	0	0	0	0	0	0	0	0	1	0	0	0	0	0	0	0	0	3	0	0	0	0	6:56017197-56032989	Ppp1r17
ENSMUSG00000002944	33	10	0	0	0	4	10	6	11	1	0	9	0	41	6	3	0	4	0	0	27	5	0	1	5:17781390-17889101	Cd36
ENSMUSG00000002948	190	180	160	205	212	176	212	154	109	161	228	290	201	240	285	178	218	163	114	190	185	206	242	202	8:4238440-4248197	Map2k7
ENSMUSG00000002949	218	225	235	271	321	284	274	285	316	311	218	338	340	363	311	219	359	247	205	271	315	222	262	282	8:4259431-4276213	Timm44
ENSMUSG00000002957	969	980	923	837	843	785	1120	832	1255	1148	811	699	1013	847	998	863	820	784	669	873	969	826	750	877	7:141561873-141633311	Ap2a2
ENSMUSG00000002963	154	97	98	196	87	147	86	132	105	142	127	128	189	210	92	164	128	182	52	79	107	172	96	95	7:44856839-44863292	Pnkp
ENSMUSG00000002968	190	364	227	294	159	266	344	266	235	276	256	305	296	290	241	330	207	234	262	240	230	235	298	250	7:44876465-44893012	Med25
ENSMUSG00000002980	2027	2030	1690	3253	2025	1496	2471	2559	2293	2742	2091	1893	2318	2230	2522	2490	1371	1965	1415	1625	2302	2777	1789	1240	7:19755831-19771316	Bcam
ENSMUSG00000002981	714	716	572	794	623	891	840	969	733	708	707	780	887	588	547	682	660	792	496	547	710	593	702	800	7:19631271-19665333	Clptm1
ENSMUSG00000002983	162	59	46	128	123	119	69	107	83	136	151	160	145	70	158	100	135	55	89	33	121	82	115	67	7:19605917-19629738	Relb
ENSMUSG00000002984	97	128	65	91	70	129	127	181	80	111	125	97	142	135	106	95	112	122	67	107	137	112	114	183	7:19701013-19715738	Tomm40
ENSMUSG00000002985	5861	5799	4401	3785	6600	9920	5365	6242	4072	4191	5892	7477	7797	7660	4261	5316	16081	9916	7256	9442	4985	3957	7922	13179	7:19695809-19699488	Apoe
ENSMUSG00000002996	333	389	373	372	336	430	420	526	360	441	500	377	395	381	435	553	385	476	395	357	484	546	270	277	12:31925954-31950835	Hbp1
ENSMUSG00000002997	176	140	239	295	238	219	91	140	97	154	121	187	219	134	278	224	282	182	92	135	207	216	183	221	12:31958176-32061596	Prkar2b
ENSMUSG00000003031	435	476	554	352	565	411	692	707	516	630	528	472	422	499	418	467	543	597	592	503	561	568	323	449	6:134920101-134925813	Cdkn1b
ENSMUSG00000003032	3426	2208	7714	5812	4863	2600	4440	4704	9484	9145	4599	4464	2832	2759	5437	5213	3099	3648	3324	3780	6813	4528	5361	1838	4:55526843-55532766	Klf4
ENSMUSG00000003033	306	274	289	309	346	416	243	320	217	279	220	306	350	262	372	370	250	408	257	308	305	391	266	316	8:72239718-72257685	Ap1m1
ENSMUSG00000003037	372	322	386	339	345	346	337	277	296	376	233	297	468	368	298	326	340	333	353	306	480	372	218	308	8:72160900-72184204	Rab8a
ENSMUSG00000003038	179	179	147	227	207	231	187	199	109	179	207	217	195	130	248	185	306	213	136	140	263	188	239	194	4:133964438-133968950	Hmgn2
ENSMUSG00000003039	478	431	338	452	480	426	316	376	628	498	446	469	474	468	553	522	398	557	394	429	349	488	450	375	8:72219430-72224718	Fam32a
ENSMUSG00000003051	0	0	0	0	0	3	2	11	0	0	3	3	0	0	0	0	0	0	0	0	0	0	0	0	1:135253275-135258868	Elf3
ENSMUSG00000003062	163	224	198	281	139	238	234	218	258	167	164	254	195	268	195	157	181	244	235	161	149	207	182	169	13:19357376-19396095	Stard3nl
ENSMUSG00000003068	337	279	397	393	500	379	365	544	332	286	461	310	346	337	465	368	404	313	313	353	390	361	362	451	10:80115503-80130982	Stk11
ENSMUSG00000003070	9	1	0	0	0	17	8	0	0	0	5	0	1	0	2	7	0	1	0	6	5	0	0	6	10:80179182-80190310	Efna2
ENSMUSG00000003072	182	191	176	208	136	268	288	312	204	198	262	250	255	261	262	343	238	266	236	277	197	220	265	341	10:80138332-80146118	Atp5d
ENSMUSG00000003099	258	342	261	358	322	456	513	477	243	357	340	312	405	289	345	316	324	419	420	392	283	318	361	354	7:17004340-17028224	Ppp5c
ENSMUSG00000003119	922	767	1324	1108	1187	711	1006	965	991	796	926	894	687	682	984	818	1037	711	802	787	984	820	897	667	11:98202759-98278804	Cdk12
ENSMUSG00000003123	324	455	283	656	360	439	378	532	522	473	361	298	465	397	313	439	284	337	240	296	297	395	347	254	7:25379227-25399010	Lipe
ENSMUSG00000003131	745	927	599	742	561	818	705	653	729	831	873	682	605	710	767	753	699	785	777	604	611	809	703	841	9:45962559-46012990	Pafah1b2
ENSMUSG00000003134	249	140	162	164	308	269	312	266	118	220	232	209	166	181	188	185	261	159	136	186	203	193	262	185	1:39371192-39479055	Tbc1d8
ENSMUSG00000003135	121	163	151	230	151	100	160	148	121	184	100	165	195	51	160	148	206	170	188	111	187	202	123	148	1:39534692-39547189	Cnot11
ENSMUSG00000003153	36	34	20	22	50	32	29	20	6	42	38	33	62	22	11	34	83	35	5	32	21	49	14	51	6:122727509-122801940	Slc2a3
ENSMUSG00000003154	371	405	435	458	458	483	487	530	535	446	422	399	418	463	465	502	368	359	248	366	413	320	486	360	6:122819614-122845666	Foxj2
ENSMUSG00000003161	503	660	645	530	440	593	489	566	515	757	624	529	461	595	707	675	558	605	555	468	688	606	643	478	5:8045778-8069679	Sri
ENSMUSG00000003166	273	288	271	336	319	216	368	321	203	272	264	243	317	272	262	215	233	296	251	178	282	258	247	261	16:17839182-17894445	Dgcr2
ENSMUSG00000003184	274	314	349	341	192	194	274	337	325	271	224	279	276	275	224	273	264	327	263	428	210	362	156	220	7:44997348-45003148	Irf3
ENSMUSG00000003190	5	45	58	38	37	32	15	25	32	36	8	24	18	40	66	26	45	18	23	26	5	22	28	38	7:44990922-44999012	Bcl2l12
ENSMUSG00000003198	84	48	72	55	13	83	75	70	40	39	50	36	63	23	45	50	50	59	63	34	71	55	11	45	17:55891793-55899228	Zfp959
ENSMUSG00000003199	124	168	120	184	210	258	198	152	219	204	161	179	167	165	161	147	169	229	169	180	175	118	161	175	17:56005411-56017090	Mpnd
ENSMUSG00000003200	272	223	382	279	255	311	424	369	284	252	255	289	456	419	254	287	216	350	192	286	406	297	211	251	17:56016453-56036937	Sh3gl1
ENSMUSG00000003206	24	16	0	0	21	16	12	6	10	0	15	20	4	0	0	0	25	9	12	0	0	0	1	5	17:55952323-55957321	Ebi3
ENSMUSG00000003208	71	65	49	118	65	50	96	92	102	73	36	101	89	62	81	108	72	90	48	72	118	99	68	70	17:55958887-55968249	Ccdc94
ENSMUSG00000003226	1968	1695	2884	2211	2360	2043	2022	1566	2438	2205	2324	2186	1595	1930	2197	2479	2712	2445	1805	1859	2355	2199	2331	2075	10:58446620-58494656	Ranbp2
ENSMUSG00000003227	9	0	4	33	0	29	0	9	13	15	4	10	34	10	8	33	5	15	0	4	54	4	33	0	10:58600489-58675954	Edar
ENSMUSG00000003228	182	302	555	304	305	273	299	277	405	434	328	304	278	286	326	433	304	241	156	194	302	526	322	275	19:60889449-61092853	Grk5
ENSMUSG00000003233	153	211	139	151	205	166	190	183	145	122	223	148	245	143	121	167	137	104	92	115	78	135	166	156	16:20516682-20532820	Dvl3
ENSMUSG00000003234	188	320	340	230	172	308	238	246	220	254	328	243	262	204	265	316	275	263	193	214	164	266	213	322	16:20548277-20561679	Abcf3
ENSMUSG00000003235	393	333	262	398	368	308	280	420	321	446	372	374	337	549	401	429	319	395	227	361	347	526	292	312	16:20498517-20510255	Eif2b5
ENSMUSG00000003269	211	300	354	338	263	268	414	440	362	430	363	304	386	258	408	506	355	312	299	368	407	325	402	346	7:45806337-45814881	Cyth2
ENSMUSG00000003271	0	0	0	0	0	0	0	0	0	0	0	0	3	0	0	0	0	0	0	0	0	0	0	0	7:45729683-45784969	Sult2b1
ENSMUSG00000003273	5	6	4	1	5	8	0	9	7	0	4	5	16	1	11	7	2	6	6	3	19	11	0	4	7:45699543-45704982	Car11
ENSMUSG00000003279	170	179	9	66	140	162	88	148	21	37	116	140	123	149	91	47	118	67	208	137	35	27	139	231	17:69968773-70821713	Dlgap1
ENSMUSG00000003282	57	21	84	70	35	70	54	93	55	32	54	28	65	84	105	85	106	50	17	9	37	71	31	71	4:3900696-3938723	Plag1
ENSMUSG00000003283	89	67	11	0	113	113	44	54	16	0	49	162	83	55	3	4	114	127	94	54	0	11	78	115	2:153108168-153151741	Hck
ENSMUSG00000003299	101	155	66	138	55	89	135	132	182	119	97	106	165	174	91	135	72	127	56	144	113	127	86	112	9:21002438-21009139	Mrpl4
ENSMUSG00000003308	194	372	221	248	322	300	332	323	315	327	280	246	260	333	371	403	178	268	226	248	216	359	311	293	9:21229430-21239661	Keap1
ENSMUSG00000003309	0	11	0	0	0	0	0	0	0	0	0	0	0	0	0	0	0	0	0	0	0	0	8	0	9:21293975-21312637	Ap1m2
ENSMUSG00000003316	1365	1655	1445	1735	1545	1491	1753	1350	1687	1700	1595	1609	1523	1155	1707	1352	1580	1468	1342	1518	1593	1828	1454	1983	8:111154121-111259516	Glg1
ENSMUSG00000003344	101	132	103	170	44	188	159	229	124	117	118	92	175	83	131	148	132	199	54	79	78	114	130	194	10:80642317-80657371	Btbd2
ENSMUSG00000003345	549	700	552	706	714	559	704	991	689	651	622	658	869	499	680	863	511	667	437	574	773	798	557	667	10:80622538-80641049	Csnk1g2
ENSMUSG00000003346	112	226	130	219	109	175	217	269	271	218	129	141	288	202	202	228	107	220	232	108	117	240	134	97	10:80583354-80590641	Abhd17a
ENSMUSG00000003348	75	101	77	46	184	109	142	153	32	111	108	127	144	80	107	60	106	149	100	110	122	150	149	122	10:80684953-80702277	Mob3a
ENSMUSG00000003352	54	40	5	15	50	47	20	19	30	35	33	40	63	57	26	29	51	20	12	62	30	11	54	21	15:98631920-98644830	Cacnb3
ENSMUSG00000003354	0	7	8	0	19	0	0	14	0	12	7	4	8	3	4	0	0	0	25	10	18	6	8	3	15:98707907-98723626	Ccdc65
ENSMUSG00000003355	4	0	2	0	4	0	0	0	0	0	0	9	0	0	0	0	0	0	0	3	0	0	0	0	15:98724073-98728498	Fkbp11
ENSMUSG00000003360	1190	1090	1243	1269	1095	1158	1043	1180	1218	937	1147	1312	1130	1306	1076	1335	1194	1295	1242	1474	1450	1235	1202	1282	15:98644834-98663189	Ddx23
ENSMUSG00000003363	224	184	121	151	213	253	243	333	159	198	270	295	281	221	155	130	316	227	193	196	220	195	208	385	7:27531700-27553518	Pld3
ENSMUSG00000003378	35	49	5	36	23	72	34	41	26	12	50	42	104	56	45	21	37	20	61	69	19	12	44	59	7:25009549-25072646	Grik5
ENSMUSG00000003379	0	0	0	5	0	0	0	0	0	0	0	0	0	0	2	3	0	0	0	0	0	7	8	0	7:24897081-24902497	Cd79a
ENSMUSG00000003380	129	197	74	202	138	164	177	178	267	126	214	167	261	155	191	190	146	194	119	188	180	194	129	268	7:24969452-24973054	Rabac1
ENSMUSG00000003382	472	451	406	442	478	451	588	497	575	530	480	509	370	441	398	467	523	470	477	411	497	545	503	351	3:87525107-87540456	Etv3
ENSMUSG00000003402	449	382	308	396	430	514	396	523	448	370	410	332	447	401	383	453	305	405	340	460	502	437	356	563	9:22002506-22014522	Prkcsh
ENSMUSG00000003410	90	86	35	22	37	68	32	87	18	19	22	69	108	34	4	9	32	17	47	149	22	13	49	136	9:22014705-22052323	Elavl3
ENSMUSG00000003411	4	3	13	0	14	0	1	0	0	9	3	9	6	0	4	11	0	0	4	0	8	0	12	0	4:108878763-108943624	Rab3b
ENSMUSG00000003418	791	784	633	766	488	550	621	651	647	848	759	605	514	380	553	595	505	416	449	451	565	687	339	381	2:13650721-13794364	St8sia6
ENSMUSG00000003420	887	1009	1300	1483	1161	1205	1177	1393	1478	1725	1225	1087	1499	1590	1512	1664	1068	1393	943	1199	1646	1312	1172	1298	7:45092690-45104151	Fcgrt
ENSMUSG00000003421	182	251	227	381	350	205	262	255	258	244	228	220	329	282	265	281	217	289	288	209	299	251	347	193	7:45062129-45078510	Nosip
ENSMUSG00000003423	54	76	54	97	78	122	41	54	94	88	60	70	91	67	44	67	47	82	47	55	67	76	68	35	7:45154003-45160365	Pih1d1
ENSMUSG00000003429	364	425	160	345	277	371	438	445	336	419	473	483	537	343	359	354	586	526	382	298	385	449	414	428	7:45122079-45124739	Rps11
ENSMUSG00000003435	1094	1268	1180	1427	1204	1220	1109	1256	1015	1292	1176	1218	1254	1334	1355	1389	1398	1289	1043	1353	1264	1394	1284	1352	7:28314591-28339046	Supt5
ENSMUSG00000003436	0	0	0	0	0	0	0	0	0	0	0	0	2	0	0	0	0	0	0	0	0	0	0	0	7:28293253-28302538	Dll3
ENSMUSG00000003437	554	447	670	551	658	653	527	593	632	633	465	500	535	419	553	605	470	646	526	469	721	481	711	557	7:28392651-28399688	Paf1
ENSMUSG00000003438	73	110	18	78	53	52	45	60	55	70	51	49	45	70	90	56	90	47	50	67	62	36	42	91	7:28305216-28312372	Timm50
ENSMUSG00000003444	53	33	60	51	70	63	104	64	89	39	52	100	72	58	89	94	57	72	26	47	64	107	70	78	7:28385846-28393008	Med29
ENSMUSG00000003452	40	92	31	47	40	61	55	25	4	27	66	26	46	86	56	66	68	36	1	26	58	10	30	59	6:149408586-149563629	Bicd1
ENSMUSG00000003458	313	456	250	394	472	610	484	377	365	360	424	397	387	329	433	377	583	407	287	319	310	496	383	525	1:172065713-172083095	Ncstn
ENSMUSG00000003464	168	196	238	196	180	243	291	191	207	211	189	221	265	300	229	228	347	247	167	205	169	217	227	334	1:172126455-172136793	Pex19
ENSMUSG00000003469	53	66	8	15	19	60	73	78	14	14	24	26	61	23	26	27	67	12	39	38	11	18	34	134	14:70457176-70469132	Phyhip
ENSMUSG00000003476	5	9	8	1	0	7	6	10	2	1	12	13	0	2	13	4	5	0	20	0	15	11	6	19	6:55089749-55133316	Crhr2
ENSMUSG00000003477	0	0	0	0	0	0	13	10	34	5	0	3	0	0	19	1	0	0	0	0	0	2	4	0	6:55170326-55175343	Inmt
ENSMUSG00000003484	0	0	0	0	0	0	0	0	0	0	5	3	0	0	0	0	0	0	0	0	0	0	0	0	8:71988182-72009926	Cyp4f18
ENSMUSG00000003500	719	825	773	1214	874	769	700	724	1110	954	826	751	1123	1089	1057	1013	746	960	636	654	944	957	627	632	6:29200134-29216664	Impdh1
ENSMUSG00000003518	1309	1469	1529	1550	1291	1479	1487	1544	1956	1710	1483	1475	1657	1499	1810	1710	1239	1711	1281	1204	1576	1593	1348	993	11:101970843-101987313	Dusp3
ENSMUSG00000003526	122	77	45	74	82	137	94	55	89	60	145	80	95	112	55	83	100	68	83	83	72	21	100	147	16:18060057-18090503	Prodh
ENSMUSG00000003527	100	167	77	65	85	154	145	109	276	188	92	158	140	169	131	185	120	200	72	94	108	186	141	171	16:17900411-17911648	Dgcr14
ENSMUSG00000003528	185	138	115	160	220	200	138	222	161	203	206	188	274	164	178	160	116	135	104	162	273	214	166	136	16:17924911-17928519	Slc25a1
ENSMUSG00000003531	55	55	36	73	26	71	79	38	60	44	69	64	106	71	127	88	37	97	35	60	41	89	37	75	16:18052560-18071932	Dgcr6
ENSMUSG00000003534	63	73	39	71	92	100	133	83	61	57	104	79	94	88	47	41	87	37	85	108	38	34	70	232	17:35681267-35704921	Ddr1
ENSMUSG00000003541	247	99	204	302	478	158	172	125	354	369	349	260	112	166	420	336	293	351	262	162	487	461	426	149	17:35821384-35823223	Ier3
ENSMUSG00000003545	4122	2712	10072	8339	9207	3623	3122	2754	9926	9199	8850	8959	2960	1555	8177	7974	5244	5058	2314	2005	8966	9281	9077	2141	7:19302396-19310351	Fosb
ENSMUSG00000003546	156	118	145	192	129	173	144	135	191	208	177	146	166	205	208	156	154	215	116	172	143	167	130	335	17:46630331-46645444	Klc4
ENSMUSG00000003549	18	30	56	47	12	32	75	130	95	65	44	58	58	47	53	86	53	80	119	79	28	99	51	39	7:19344478-19356824	Ercc1
ENSMUSG00000003559	77	170	17	121	164	108	105	80	106	101	73	112	139	33	128	109	97	151	106	60	118	174	76	62	19:46707143-46741395	As3mt
ENSMUSG00000003573	131	99	161	96	85	112	113	152	198	112	77	156	182	203	135	191	93	118	99	116	182	114	142	125	8:70282527-70294661	Homer3
ENSMUSG00000003575	143	347	171	296	151	204	189	289	179	177	203	194	233	208	181	265	204	142	174	164	75	164	177	156	8:70382055-70439879	Crtc1
ENSMUSG00000003581	233	331	222	329	232	246	307	386	213	343	269	254	377	280	257	282	228	331	165	302	289	271	235	242	11:4134902-4141472	Rnf215
ENSMUSG00000003585	114	25	33	15	56	56	21	50	19	26	37	55	53	43	14	41	26	54	67	54	18	19	13	72	11:4096739-4123715	Sec14l2
ENSMUSG00000003604	80	68	28	23	25	34	58	43	62	71	48	32	66	39	38	87	57	104	18	62	55	11	49	38	2:112492664-112634873	Aven
ENSMUSG00000003617	1847	1903	1792	2344	2079	1504	1891	1863	2534	2473	2441	1540	1319	1795	1523	1657	1492	1355	1445	1215	2171	2281	1972	933	3:19956754-20009445	Cp
ENSMUSG00000003623	416	281	267	176	189	328	242	258	88	220	270	264	242	166	231	264	224	272	280	225	250	329	209	230	5:8965733-8997624	Crot
ENSMUSG00000003644	523	542	243	310	599	804	614	656	211	353	481	814	844	507	364	406	718	603	431	444	263	239	633	687	4:133846990-133888097	Rps6ka1
ENSMUSG00000003657	10	18	0	0	18	4	15	19	0	3	5	8	13	28	15	2	2	9	52	9	0	2	0	12	8:110137202-110168510	Calb2
ENSMUSG00000003660	1770	1423	1507	2153	2076	1836	1658	1598	1764	1889	1971	1792	1929	1980	2270	2175	2203	2099	1272	1372	1833	2149	1791	1636	2:127208086-127240751	Snrnp200
ENSMUSG00000003662	183	186	196	250	191	263	242	211	204	202	215	249	218	234	173	276	120	253	154	202	175	165	172	211	2:127240638-127248116	Ciao1
ENSMUSG00000003665	0	0	3	0	0	0	0	0	0	6	0	0	0	0	0	0	0	0	0	0	0	0	0	0	17:17843028-17855488	Has1
ENSMUSG00000003680	56	53	58	50	12	67	43	73	16	52	62	51	108	55	76	68	97	60	18	53	52	47	58	84	19:8772222-8786717	Taf6l
ENSMUSG00000003721	152	127	51	78	147	167	146	95	80	125	113	122	153	101	159	159	85	155	92	70	125	179	89	116	1:121304053-121332889	Insig2
ENSMUSG00000003731	250	430	352	310	359	290	350	286	316	302	403	448	384	479	403	422	348	284	257	281	459	416	397	403	4:129643680-129673067	Kpna6
ENSMUSG00000003746	629	442	356	290	809	539	398	492	394	307	591	706	419	502	381	358	596	452	578	372	301	313	669	602	10:53904485-54076909	Man1a
ENSMUSG00000003752	87	68	68	124	107	108	119	114	107	97	112	161	83	39	63	75	94	97	85	65	75	64	163	112	7:27206872-27228961	Itpkc
ENSMUSG00000003762	53	130	20	41	42	48	59	156	66	68	88	80	97	28	60	82	17	68	59	80	98	23	69	84	7:27232723-27258250	Coq8b
ENSMUSG00000003778	750	783	802	644	660	843	684	800	962	854	865	757	915	996	853	1017	886	729	821	919	906	811	829	751	18:34598315-34624901	Brd8
ENSMUSG00000003779	8	23	0	18	15	0	5	3	0	11	6	19	1	27	2	19	13	3	0	7	24	4	11	23	18:34624324-34633565	Kif20a
ENSMUSG00000003808	106	108	140	164	79	111	209	110	153	155	116	113	109	118	105	125	92	115	148	123	116	159	119	105	8:84856689-84869557	Farsa
ENSMUSG00000003809	92	58	70	96	37	76	89	73	51	24	75	55	41	70	69	97	43	87	44	48	70	53	59	68	8:84886093-84894221	Gcdh
ENSMUSG00000003810	409	350	508	516	396	315	482	512	479	429	414	469	511	448	428	512	266	461	327	430	510	406	460	410	4:116306462-116464483	Mast2
ENSMUSG00000003812	96	56	139	13	75	116	52	84	24	66	84	142	113	86	19	46	97	63	55	70	45	57	97	67	8:84908260-84923215	Dnase2a
ENSMUSG00000003813	185	248	232	278	261	233	205	239	242	292	239	231	254	211	251	280	352	241	312	202	236	287	246	302	8:84833719-84840965	Rad23a
ENSMUSG00000003814	4955	4402	3273	2664	3958	3890	3133	3004	4190	4515	3628	4835	4081	4699	3319	3300	3960	4042	3639	3111	3432	3124	4520	5795	8:84841550-84847234	Calr
ENSMUSG00000003824	8	0	0	0	9	5	2	2	0	7	7	8	8	0	4	1	6	6	0	13	25	0	0	32	8:84871811-84888521	Syce2
ENSMUSG00000003847	2852	3362	3929	4196	3245	2470	3283	2844	3193	3001	3717	3110	2447	3122	3099	3196	3343	2488	3121	3228	2826	3175	3177	2572	8:107293170-107379817	Nfat5
ENSMUSG00000003848	33	53	46	51	49	30	65	57	63	68	47	79	56	87	68	52	46	26	71	52	58	77	56	78	8:107412186-107425351	Nob1
ENSMUSG00000003849	25	18	11	15	5	42	24	14	17	7	114	13	57	8	18	24	27	17	16	40	24	4	13	93	8:107387925-107403506	Nqo1
ENSMUSG00000003863	89	95	16	25	51	117	54	53	58	13	35	84	151	104	37	11	42	56	89	83	23	33	67	44	7:45338822-45367319	Ppfia3
ENSMUSG00000003865	75	110	17	76	56	98	118	114	45	53	81	95	56	134	52	124	80	68	29	30	100	104	54	147	7:45434544-45456919	Gys1
ENSMUSG00000003868	108	100	111	128	191	128	99	145	149	142	126	166	103	161	172	198	108	147	125	97	168	116	146	168	7:45421460-45438396	Ruvbl2
ENSMUSG00000003872	0	0	0	0	0	0	0	0	6	0	0	0	7	0	0	3	8	0	8	1	0	0	0	5	7:45367591-45370883	Lin7b
ENSMUSG00000003873	110	128	59	183	45	107	134	192	85	111	86	111	120	120	154	120	113	108	162	83	116	87	71	66	7:45461397-45467198	Bax
ENSMUSG00000003882	87	61	0	0	52	29	26	35	8	6	23	30	40	28	2	0	69	20	0	5	0	0	20	28	15:9505488-9530476	Il7r
ENSMUSG00000003923	104	203	115	86	137	140	131	119	151	161	183	152	133	119	255	151	172	153	102	139	188	175	74	161	10:71225164-71238580	Tfam
ENSMUSG00000003929	166	157	183	97	139	99	106	71	96	116	126	112	215	179	144	100	111	108	139	98	110	163	178	138	17:33329042-33359178	Zfp81
ENSMUSG00000003934	7	17	0	0	34	12	24	9	5	3	2	18	21	11	1	5	18	4	6	25	6	16	21	19	11:69553792-69560505	Efnb3
ENSMUSG00000003948	108	179	135	125	137	182	150	167	93	104	148	128	117	181	175	222	170	199	288	122	129	147	130	151	11:90249156-90278889	Mmd
ENSMUSG00000003949	154	162	251	167	142	254	241	213	191	132	139	164	305	198	390	329	439	427	464	503	322	174	165	190	11:90336236-90391195	Hlf
ENSMUSG00000003955	76	122	95	142	87	101	103	125	105	138	98	120	173	79	104	118	86	97	71	52	96	112	101	175	16:36043544-36071815	Fam162a
ENSMUSG00000003970	1315	1377	1194	1811	1464	1488	1629	1826	1747	1805	1722	1513	1888	1346	1585	2095	1957	1854	1517	1450	2028	1883	1718	1912	15:76903771-76906618	Rpl8
ENSMUSG00000003974	109	191	156	152	148	282	149	65	130	133	196	187	254	219	167	167	358	175	120	176	79	83	247	223	5:9485241-9725470	Grm3
ENSMUSG00000003992	37	59	41	8	60	137	74	97	43	40	53	83	81	94	50	60	124	98	51	29	76	74	93	84	13:91459983-91703729	Ssbp2
ENSMUSG00000004018	30	59	18	25	25	28	14	28	7	24	20	17	29	19	28	24	39	45	13	9	28	41	20	29	11:26385835-26472176	Fancl
ENSMUSG00000004031	26	10	23	7	17	12	22	4	34	6	7	6	31	21	37	3	11	17	24	6	5	2	46	57	1:158244969-158356626	Brinp2
ENSMUSG00000004032	83	86	60	45	125	154	100	183	73	66	116	70	195	146	88	86	104	97	80	94	87	83	161	216	3:107895521-107898986	Gstm5
ENSMUSG00000004035	141	120	179	117	167	245	188	251	202	183	161	193	131	242	174	228	66	185	88	117	129	183	182	218	3:107926034-107932117	Gstm7
ENSMUSG00000004040	992	844	1104	1037	1350	1044	1234	1033	980	1098	1068	986	930	949	972	1108	1423	1004	874	990	949	888	1253	826	11:100884798-100939840	Stat3
ENSMUSG00000004043	69	50	27	64	57	53	45	30	12	34	50	20	43	32	26	45	106	51	17	35	10	90	78	96	11:100859051-100885469	Stat5a
ENSMUSG00000004044	3250	3829	4127	5437	5148	3468	4366	4280	6432	6849	5216	4414	4317	5241	5329	5703	3553	4795	3318	4089	5884	6441	5316	3256	11:100956433-100971187	Cavin1
ENSMUSG00000004054	530	516	508	740	545	451	680	695	707	620	504	644	566	703	681	610	473	592	359	590	644	524	622	528	19:5688831-5703162	Map3k11
ENSMUSG00000004056	354	301	155	226	328	308	275	292	239	212	253	224	226	337	207	224	336	244	207	223	165	212	284	285	7:27591252-27641126	Akt2
ENSMUSG00000004069	303	251	127	383	240	287	201	192	371	290	268	291	269	215	264	382	221	214	110	193	226	293	253	229	16:4639689-4707995	Dnaja3
ENSMUSG00000004070	242	173	182	129	173	247	203	149	84	178	180	227	226	177	152	176	252	211	196	172	176	231	257	242	16:4726061-4767042	Hmox2
ENSMUSG00000004071	244	218	240	281	275	328	287	265	242	275	332	300	243	323	268	323	349	255	173	259	221	231	274	227	16:4750048-4790592	Cdip1
ENSMUSG00000004085	529	820	1760	1112	1074	908	1014	819	1199	1215	1065	887	793	648	1041	1059	1322	1241	1221	1026	1722	1310	1117	843	2:72285337-72442910	Map3k20
ENSMUSG00000004096	572	525	529	558	674	549	528	526	624	778	607	624	577	705	669	750	673	761	696	622	817	746	547	773	9:14500317-14510877	Cwc15
ENSMUSG00000004098	35	41	32	27	36	8	4	11	25	19	21	46	52	39	16	36	5	29	2	39	39	29	33	14	9:20769750-20815367	Col5a3
ENSMUSG00000004099	611	875	579	910	617	613	540	654	600	815	787	652	640	751	684	692	906	787	653	796	728	751	608	748	9:20906909-20960188	Dnmt1
ENSMUSG00000004100	67	108	65	107	26	130	68	52	86	60	159	131	78	70	88	120	137	55	81	52	40	108	100	53	9:20887875-20892478	Ppan
ENSMUSG00000004105	78	172	80	135	104	118	149	124	52	73	113	62	155	138	151	88	177	123	84	116	157	164	83	227	2:33215769-33248017	Angptl2
ENSMUSG00000004110	248	226	90	297	328	326	583	657	349	231	235	364	377	191	189	108	97	139	134	248	115	257	139	151	1:154390431-154884801	Cacna1e
ENSMUSG00000004113	14	45	0	0	0	14	13	22	0	9	0	6	33	19	0	0	12	21	22	68	0	0	7	28	2:24603587-24763452	Cacna1b
ENSMUSG00000004127	28	30	29	22	56	29	42	9	13	23	37	13	48	25	65	42	56	63	16	10	20	53	62	37	3:138143148-138160121	Trmt10a
ENSMUSG00000004151	85	134	52	39	132	135	73	107	46	60	106	127	70	57	43	45	142	99	169	107	28	44	148	88	12:38779080-38870784	Etv1
ENSMUSG00000004187	79	183	74	25	44	102	126	158	31	59	85	73	161	66	86	52	89	78	53	214	60	102	91	123	15:76660341-76668496	Kifc2
ENSMUSG00000004207	3738	3941	1887	2211	3778	5373	4572	5081	2289	2335	3589	4288	4664	3119	2420	2609	4478	3421	2673	3681	2176	2159	3754	7172	10:60277327-60302897	Psap
ENSMUSG00000004221	210	254	267	325	384	349	215	308	274	274	282	263	268	257	264	234	219	204	196	258	291	277	269	284	X:74392990-74454154	Ikbkg
ENSMUSG00000004231	0	0	0	0	0	0	0	0	0	0	2	0	0	0	0	0	0	0	0	0	0	0	0	0	19:44755745-44838171	Pax2
ENSMUSG00000004233	62	70	25	46	141	60	42	30	65	42	54	83	33	69	41	50	55	41	75	50	37	58	55	67	3:99140768-99239486	Wars2
ENSMUSG00000004263	68	58	49	106	49	89	28	48	96	49	22	49	77	63	67	46	59	38	98	53	56	23	52	80	6:124742244-124756824	Atn1
ENSMUSG00000004264	193	210	165	216	288	199	185	185	201	158	175	181	237	186	219	235	116	277	201	118	182	163	163	214	6:124712036-124717250	Phb2
ENSMUSG00000004266	326	306	16	20	362	693	207	162	12	29	160	449	492	261	6	60	464	393	153	199	10	38	399	509	6:124720407-124739014	Ptpn6
ENSMUSG00000004267	45	153	13	0	57	131	79	71	20	16	17	34	148	128	13	10	71	15	87	102	10	28	15	146	6:124759753-124769973	Eno2
ENSMUSG00000004268	86	162	139	98	81	83	92	80	97	123	139	141	146	56	115	107	108	111	116	99	139	96	145	116	6:124703785-124712478	Emg1
ENSMUSG00000004270	118	162	134	242	199	219	176	147	172	160	171	228	254	246	156	153	173	131	162	190	191	254	105	178	6:124662727-124704718	Lpcat3
ENSMUSG00000004285	125	120	134	161	177	153	125	201	133	141	175	124	161	120	180	177	208	181	165	160	210	159	158	242	6:29467418-29470812	Atp6v1f
ENSMUSG00000004296	0	0	0	0	0	0	0	0	0	0	0	0	0	0	0	0	19	0	0	0	0	0	0	0	11:44399763-44414333	Il12b
ENSMUSG00000004317	97	80	6	48	84	137	70	78	34	106	96	141	56	15	49	43	131	77	91	38	6	34	97	115	X:7153510-7319658	Clcn5
ENSMUSG00000004319	828	681	811	971	656	727	719	544	646	835	760	794	728	841	703	740	693	825	903	911	814	808	759	852	8:60910089-60983600	Clcn3
ENSMUSG00000004328	0	9	21	8	3	0	37	20	12	14	6	8	0	0	18	10	19	17	13	40	12	3	8	10	7:17031207-17062727	Hif3a
ENSMUSG00000004341	0	0	0	0	0	0	0	0	0	0	0	0	0	0	1	0	0	0	0	0	0	0	0	0	13:21311825-21319924	Gpx6
ENSMUSG00000004347	0	49	0	30	24	10	11	15	26	4	16	18	9	15	0	6	70	15	66	65	3	4	28	38	6:56069504-56569403	Pde1c
ENSMUSG00000004356	261	272	237	366	296	308	169	173	201	217	207	304	320	322	326	359	304	295	163	205	190	251	325	298	10:88746307-88827104	Utp20
ENSMUSG00000004360	1	49	45	0	32	11	8	8	12	14	4	18	15	37	2	6	0	20	44	49	9	0	14	37	10:29211306-29231079	9330159F19Rik
ENSMUSG00000004364	994	830	1036	1043	910	882	794	771	896	1003	1023	997	654	907	947	804	830	876	988	723	919	940	986	1092	1:80264623-80340780	Cul3
ENSMUSG00000004366	2	19	0	0	0	11	0	3	0	0	0	4	2	0	2	3	0	2	9	0	0	5	0	1	16:23889281-23891144	Sst
ENSMUSG00000004371	10	0	0	0	0	0	0	0	0	0	0	0	2	0	2	0	0	0	0	0	0	0	0	0	7:4772073-4783157	Il11
ENSMUSG00000004383	275	344	173	197	323	291	283	329	149	193	275	355	309	280	150	236	366	280	236	377	170	167	267	224	8:72814299-73353840	Large1
ENSMUSG00000004393	70	141	55	33	81	117	92	91	37	56	67	70	43	36	85	83	88	91	24	33	85	69	59	92	11:6258619-6268072	Ddx56
ENSMUSG00000004394	296	298	253	341	275	302	223	376	254	275	254	249	341	310	280	311	205	303	479	412	442	337	263	405	11:6270069-6275170	Tmed4
ENSMUSG00000004415	0	0	0	0	0	1	0	3	2	5	1	0	14	0	6	0	10	4	0	3	0	8	0	9	5:136741459-136883509	Col26a1
ENSMUSG00000004446	34	51	0	24	46	36	2	24	4	14	14	44	28	17	8	3	6	33	30	22	34	8	25	45	6:120891630-120917153	Bid
ENSMUSG00000004451	458	476	413	502	335	497	441	421	411	496	468	435	580	607	609	435	589	455	317	429	617	480	527	603	1:119470005-119505094	Ralb
ENSMUSG00000004455	351	378	229	344	247	276	343	427	412	473	321	317	377	305	273	364	358	310	211	369	489	301	330	325	5:122157978-122175573	Ppp1cc
ENSMUSG00000004460	443	407	309	344	369	422	361	347	473	386	421	378	471	414	436	468	290	355	430	332	440	400	375	387	16:22857545-22879934	Dnajb11
ENSMUSG00000004462	36	8	7	55	31	37	41	57	7	83	88	79	90	43	54	26	78	39	100	24	41	68	33	64	16:22812915-22857869	Tbccd1
ENSMUSG00000004473	0	22	0	0	4	1	0	0	0	0	7	0	5	7	0	5	1	0	0	0	0	0	2	0	7:44302387-44307202	Clec11a
ENSMUSG00000004500	75	60	96	73	82	79	78	43	130	116	49	64	112	40	61	146	185	97	52	74	79	42	59	40	7:12965538-12974536	Zfp324
ENSMUSG00000004508	475	463	457	376	525	600	292	441	327	375	551	580	385	471	445	475	626	410	285	322	397	402	494	467	7:97081286-97309246	Gab2
ENSMUSG00000004530	513	650	879	766	618	665	738	593	936	781	563	645	645	855	854	786	650	676	435	657	673	602	672	490	5:113842136-113909058	Coro1c
ENSMUSG00000004535	1862	1785	1986	1841	1831	1769	1538	1535	1947	1939	2130	1912	1408	1375	1945	2009	2156	1901	1866	1681	2333	2338	1755	2034	6:52713429-52767080	Tax1bp1
ENSMUSG00000004540	0	3	0	1	0	4	7	0	9	0	0	4	0	21	2	1	0	0	26	0	0	0	0	0	7:18813637-18821907	Psg17
ENSMUSG00000004552	2	0	0	0	34	9	0	10	0	0	0	0	0	0	6	6	0	0	0	0	0	0	0	5	1:131638006-131675805	Ctse
ENSMUSG00000004558	1308	1132	486	356	1003	1625	1110	1159	633	475	875	1106	1839	1157	478	534	1136	917	1490	1660	476	464	1300	1534	14:51904971-51914458	Ndrg2
ENSMUSG00000004561	30	19	62	65	26	53	29	28	43	20	12	18	53	13	38	20	26	10	5	23	26	29	69	12	14:51884542-51893339	Mettl17
ENSMUSG00000004562	394	546	393	502	407	590	503	410	488	392	344	528	608	326	332	411	293	519	319	589	353	281	592	592	14:51984419-52006551	Arhgef40
ENSMUSG00000004565	1049	1061	1004	1232	978	898	1180	1415	1216	842	1022	873	1132	1376	1162	1019	774	909	1040	1052	1021	1110	1010	881	8:3515084-3544567	Pnpla6
ENSMUSG00000004567	311	365	304	349	326	268	327	434	281	311	270	283	254	316	356	422	241	338	246	412	338	436	306	285	8:3500157-3515532	Mcoln1
ENSMUSG00000004568	511	587	543	445	495	490	490	561	495	407	499	427	495	455	537	486	489	434	332	545	407	401	475	673	8:3392706-3456901	Arhgef18
ENSMUSG00000004591	983	723	1031	873	685	662	829	788	837	789	816	842	587	724	976	1049	847	837	883	835	807	912	825	780	3:142790602-142882304	Pkn2
ENSMUSG00000004609	464	633	61	13	582	667	300	213	5	38	293	506	478	174	7	12	690	423	434	367	36	52	479	470	7:43523916-43544728	Cd33
ENSMUSG00000004610	156	223	90	109	112	209	143	129	79	134	124	153	104	106	203	216	130	148	224	70	173	170	86	159	7:43443783-43458100	Etfb
ENSMUSG00000004612	0	0	0	0	0	0	0	0	0	0	0	0	0	0	0	5	0	0	0	0	0	0	0	0	7:43436773-43438549	Nkg7
ENSMUSG00000004626	54	77	68	24	75	53	75	82	68	18	48	75	102	102	38	37	95	43	16	36	9	26	43	123	8:3630655-3643944	Stxbp2
ENSMUSG00000004630	14	0	0	0	0	1	0	18	0	0	0	9	0	0	0	0	0	0	0	9	0	10	3	14	8:3623071-3625845	Pcp2
ENSMUSG00000004631	92	138	91	78	250	141	114	74	59	113	47	224	62	131	52	89	152	111	148	79	50	46	113	161	6:4674050-4747507	Sgce
ENSMUSG00000004633	282	448	444	425	441	340	415	373	250	301	334	403	380	597	317	369	512	393	381	550	366	409	410	390	6:54039254-54302110	Chn2
ENSMUSG00000004637	130	86	76	94	74	60	66	119	61	64	124	120	93	74	118	72	140	107	82	182	104	125	111	131	8:114439355-115353008	Wwox
ENSMUSG00000004642	243	170	107	169	330	199	155	227	298	249	176	271	162	162	165	270	173	193	196	93	258	126	319	182	5:33634652-33652874	Slbp
ENSMUSG00000004655	34	117	17	75	64	22	72	64	72	54	75	53	27	36	55	49	53	17	20	67	28	36	28	320	6:55336132-55348855	Aqp1
ENSMUSG00000004661	106	215	125	79	206	224	170	251	97	166	177	206	136	101	162	127	243	131	138	106	152	111	201	184	9:57790053-57837093	Arid3b
ENSMUSG00000004665	246	226	384	465	204	193	326	291	418	457	237	291	357	381	460	324	225	335	219	300	574	335	313	309	10:79988284-79996362	Cnn2
ENSMUSG00000004667	131	166	93	220	148	155	129	161	181	141	173	180	337	141	161	152	214	173	91	119	143	151	127	165	10:80035649-80040095	Polr2e
ENSMUSG00000004668	0	0	0	0	0	1	2	16	0	0	0	8	0	0	0	0	0	0	41	2	0	0	0	0	11:9191642-9684559	Abca13
ENSMUSG00000004677	650	561	407	494	736	628	699	713	560	548	617	762	628	625	489	436	750	599	495	512	479	502	629	473	8:71272414-71361013	Myo9b
ENSMUSG00000004698	138	170	163	110	152	196	175	71	131	86	110	175	210	221	116	65	250	157	163	156	136	164	264	122	12:34047280-34917395	Hdac9
ENSMUSG00000004707	69	24	0	5	4	15	16	1	0	0	13	12	35	32	0	5	61	31	80	6	1	5	22	13	1:171588324-171607710	Ly9
ENSMUSG00000004709	0	0	0	0	0	0	0	0	14	0	10	0	0	0	0	0	61	0	0	0	0	0	0	0	1:171558893-171610046	Cd244
ENSMUSG00000004730	244	335	12	5	308	297	143	185	18	32	215	424	312	85	12	7	437	274	225	83	37	53	299	305	17:57358386-57483829	Adgre1
ENSMUSG00000004748	17	34	0	0	18	20	7	7	18	5	21	15	20	29	12	10	14	22	0	5	1	3	5	31	11:4091180-4095745	Mtfp1
ENSMUSG00000004768	162	116	144	117	117	115	112	101	93	164	208	127	139	180	187	129	159	125	95	156	137	121	149	177	1:33719587-33742864	Rab23
ENSMUSG00000004771	794	770	945	850	706	494	747	604	880	1003	700	724	680	539	711	806	341	713	954	752	758	778	681	504	9:64714999-64738058	Rab11a
ENSMUSG00000004788	71	63	73	98	101	92	134	113	87	80	117	101	119	66	94	65	74	110	85	33	88	106	139	128	12:85219181-85226928	Eif2b2
ENSMUSG00000004789	517	647	522	430	574	669	622	531	547	425	579	562	706	564	611	490	578	546	568	509	446	466	651	686	12:85110533-85135145	Dlst
ENSMUSG00000004791	9	2	0	18	0	16	3	2	43	28	19	34	24	11	19	4	6	18	0	2	4	6	43	11	12:85166335-85178090	Pgf
ENSMUSG00000004798	599	675	781	504	894	978	854	674	591	568	851	906	706	596	514	538	952	760	812	866	474	436	988	859	11:61775349-61855373	Ulk2
ENSMUSG00000004814	6	0	0	0	0	0	0	0	0	0	0	3	0	3	0	0	14	1	0	0	0	0	2	0	5:135569637-135573349	Ccl24
ENSMUSG00000004815	105	126	125	146	187	131	156	200	212	113	95	137	213	188	202	147	109	123	166	161	148	196	119	192	5:108646393-108669972	Dgkq
ENSMUSG00000004837	354	429	390	591	498	502	465	441	629	523	417	542	540	458	537	638	373	553	336	433	643	674	434	496	11:61652965-61673084	Grap
ENSMUSG00000004842	0	0	0	0	0	0	0	0	0	1	0	0	0	0	0	0	0	0	0	7	0	0	0	0	16:65520211-65535305	Pou1f1
ENSMUSG00000004843	314	251	264	362	255	313	217	170	458	326	322	272	293	294	347	421	254	318	371	226	356	458	193	252	16:65538833-65562997	Chmp2b
ENSMUSG00000004846	286	446	288	402	364	381	351	492	349	336	244	438	455	400	283	251	242	347	269	318	282	244	293	338	5:136986719-136996948	Plod3
ENSMUSG00000004849	92	91	53	154	89	89	54	74	131	132	89	88	94	87	106	116	64	128	41	65	98	97	96	69	5:137034693-137046435	Ap1s1
ENSMUSG00000004864	0	0	0	9	0	2	0	1	0	0	0	3	0	2	0	0	0	0	0	0	0	0	0	0	17:28769007-28778998	Mapk13
ENSMUSG00000004865	733	554	681	483	346	486	506	563	730	641	501	579	602	576	475	570	539	577	880	491	596	613	557	466	17:28587348-28622821	Srpk1
ENSMUSG00000004872	0	0	0	0	0	0	4	3	0	0	3	0	2	0	0	5	0	0	0	0	0	0	0	11	1:78100967-78197434	Pax3
ENSMUSG00000004880	553	603	694	681	792	473	650	737	756	725	730	615	545	634	866	732	570	609	894	733	651	659	514	426	1:181815035-181843346	Lbr
ENSMUSG00000004885	0	0	0	0	6	13	0	4	0	0	7	5	0	0	0	0	24	0	0	10	13	0	0	4	3:87948366-87953676	Crabp2
ENSMUSG00000004891	6541	5836	7572	6697	5900	4200	6219	6798	10078	8499	5939	5800	4157	6090	6692	6266	3584	5211	5997	7200	7813	7172	5606	3563	3:87970778-87980751	Nes
ENSMUSG00000004892	238	241	77	52	139	509	220	293	82	87	148	161	468	384	72	84	311	217	368	295	145	94	273	395	3:87987231-88000530	Bcan
ENSMUSG00000004894	13	5	0	0	0	0	0	3	0	0	0	7	19	0	4	0	14	0	0	20	0	0	0	9	3:88021450-88027883	Hapln2
ENSMUSG00000004895	198	251	234	293	319	212	174	226	276	240	286	213	275	198	210	300	241	245	190	179	199	166	338	155	3:87858603-87885908	Prcc
ENSMUSG00000004896	136	200	148	151	113	108	148	171	112	123	124	131	192	144	143	126	179	131	170	133	185	178	135	89	3:87922301-87931017	Rrnad1
ENSMUSG00000004897	417	420	547	561	241	427	411	436	446	520	371	439	552	421	533	436	507	463	404	540	546	451	424	515	3:87906021-87916432	Hdgf
ENSMUSG00000004902	77	72	35	17	45	144	30	125	22	29	94	73	165	131	15	24	19	48	20	144	26	47	74	105	6:120773278-120794636	Slc25a18
ENSMUSG00000004929	54	56	35	89	62	147	56	117	65	64	80	82	125	90	44	97	69	50	68	54	46	80	48	75	10:81069735-81082859	Thop1
ENSMUSG00000004931	74	69	62	120	83	94	85	117	183	72	80	90	60	125	121	73	91	98	83	122	95	140	78	29	10:81266660-81273546	Apba3
ENSMUSG00000004933	66	65	20	6	59	58	26	38	17	4	28	76	33	13	1	14	25	57	62	39	0	7	42	93	10:81252635-81263665	Matk
ENSMUSG00000004934	182	107	151	212	174	186	132	128	193	180	130	138	152	238	100	132	179	149	42	117	137	168	133	112	10:81152966-81168223	Pias4
ENSMUSG00000004936	342	251	200	337	272	274	289	378	300	186	280	319	297	224	221	168	338	352	119	245	236	193	319	311	9:64185470-64253931	Map2k1
ENSMUSG00000004937	204	231	250	342	260	306	300	221	229	274	281	253	386	393	405	360	298	257	268	279	291	270	226	344	10:81043775-81060481	Sgta
ENSMUSG00000004945	69	63	71	98	88	130	45	54	28	90	49	88	87	79	91	92	80	71	52	121	70	64	94	124	17:5410570-5440559	Tmem242
ENSMUSG00000004947	65	24	81	55	122	66	74	72	55	86	97	86	34	108	68	92	35	63	55	89	60	48	106	25	5:135994500-136033172	Dtx2
ENSMUSG00000004948	0	0	0	0	0	0	0	0	0	0	0	0	0	0	0	0	0	3	0	0	0	0	5	0	5:135979799-135988924	Zp3
ENSMUSG00000004951	373	400	898	451	474	273	865	662	1174	1329	548	572	529	531	507	552	315	453	485	698	1054	525	500	421	5:135887619-135889863	Hspb1
ENSMUSG00000004952	68	86	2	41	88	162	101	87	19	44	53	110	149	14	48	27	151	55	6	26	84	22	96	50	5:136083616-136112160	Rasa4
ENSMUSG00000004961	13	6	0	11	0	22	10	22	7	0	0	6	29	34	6	10	15	0	9	7	0	2	5	41	7:4539465-4547841	Syt5
ENSMUSG00000004980	5102	4098	4936	4089	4912	4872	4367	3920	3866	4047	4441	4997	3775	3984	4372	4195	4119	4186	5185	4049	4721	4379	4729	4236	6:51460632-51470194	Hnrnpa2b1
ENSMUSG00000004988	0	0	0	0	0	0	0	0	2	0	0	4	0	0	0	0	0	0	0	0	0	0	0	0	6:117933259-117937992	Fxyd4
ENSMUSG00000004994	95	30	56	115	77	100	61	79	65	70	75	62	59	45	63	66	12	67	52	56	108	72	59	43	8:84257495-84270680	Ccdc130
ENSMUSG00000004996	24	28	13	28	47	26	16	33	14	31	35	18	32	68	25	16	26	30	10	33	0	31	39	14	8:84249606-84257626	Mri1
ENSMUSG00000005034	998	795	1141	1255	997	1176	1080	1152	978	1082	843	913	991	569	1167	1209	1146	1219	1091	1104	847	1015	890	979	3:146729274-146813290	Prkacb
ENSMUSG00000005043	73	93	20	200	162	120	98	142	114	102	121	105	98	180	106	94	144	101	40	40	42	87	68	126	11:119343125-119355836	Sgsh
ENSMUSG00000005045	98	105	2	25	12	184	90	139	15	32	61	88	156	172	35	21	35	29	117	240	29	14	35	86	4:152338351-152390494	Chd5
ENSMUSG00000005054	45	52	16	52	11	49	58	45	29	30	36	41	32	97	39	31	24	38	51	67	40	49	41	42	10:78425369-78427922	Cstb
ENSMUSG00000005057	55	81	1	23	80	46	63	49	2	33	34	88	83	98	28	12	61	24	25	7	0	12	61	34	5:136217847-136246856	Sh2b2
ENSMUSG00000005069	168	166	103	79	118	143	163	175	132	115	162	166	132	96	125	172	130	96	75	137	138	103	210	132	6:124396516-124415367	Pex5
ENSMUSG00000005078	30	65	73	54	33	71	74	101	55	81	61	50	87	48	45	53	45	79	33	97	47	43	45	46	12:72085289-72101761	Jkamp
ENSMUSG00000005087	3	23	28	19	54	7	4	8	28	17	21	28	1	99	0	58	123	39	12	37	3	40	38	6	2:102810841-102901965	Cd44
ENSMUSG00000005089	8731	9522	5468	2907	8299	15226	8090	7020	3226	3063	7696	8980	11204	8618	3809	3391	9771	7541	9646	12180	3338	3168	10487	12967	2:102658359-102791084	Slc1a2
ENSMUSG00000005102	285	379	321	542	342	207	271	276	348	257	231	261	347	328	255	337	320	276	206	273	375	210	318	314	2:118388318-118475534	Eif2ak4
ENSMUSG00000005103	1488	1556	1672	1792	1490	1665	1344	1694	1874	2051	1580	1735	1805	1784	1615	1824	1717	1645	1382	1423	1978	1856	1732	1465	5:38526513-38563521	Wdr1
ENSMUSG00000005107	2	26	0	7	7	14	35	5	6	20	32	18	10	18	27	14	14	4	0	0	9	6	8	8	5:38348973-38503443	Slc2a9
ENSMUSG00000005124	16	49	9	20	8	14	40	10	5	18	2	28	16	34	16	5	0	18	0	9	0	0	0	0	15:66891020-66923501	Wisp1
ENSMUSG00000005125	2229	1857	4562	3700	3066	3102	3393	3952	3561	4216	2772	1974	2493	2936	3241	3916	3336	3958	3855	4087	4729	3639	2693	2320	15:66929021-66969940	Ndrg1
ENSMUSG00000005131	1	13	12	0	58	0	13	7	0	3	5	0	5	0	4	26	6	7	32	0	5	17	10	4	9:53402025-53434702	4930550C14Rik
ENSMUSG00000005142	1044	1164	294	286	1229	1455	1038	1020	306	321	718	1205	921	682	324	343	1202	1003	943	712	264	414	975	1222	8:85082970-85098582	Man2b1
ENSMUSG00000005148	0	7	0	4	0	19	4	0	0	4	6	2	16	10	10	13	6	12	0	0	1	0	3	4	14:99298391-99315336	Klf5
ENSMUSG00000005150	60	67	41	46	56	48	28	93	84	75	40	55	59	51	38	93	73	47	48	32	71	32	40	103	8:85074735-85081606	Wdr83
ENSMUSG00000005161	335	208	186	276	223	278	245	171	268	260	308	304	277	257	306	351	232	296	158	255	291	284	335	542	8:84969287-84975134	Prdx2
ENSMUSG00000005198	1769	1699	1975	1963	2449	1741	1914	1617	2028	1675	2129	1680	1409	1493	1755	1768	2226	1464	1576	1416	1750	2188	2372	1458	11:69733697-69758937	Polr2a
ENSMUSG00000005204	231	316	207	241	334	271	228	312	276	308	279	388	226	289	313	245	264	365	115	262	356	262	370	233	11:69672815-69682384	Senp3
ENSMUSG00000005220	0	0	7	0	0	0	0	0	0	0	0	0	0	0	0	0	0	0	0	0	0	0	0	0	5:72299725-72504773	Corin
ENSMUSG00000005225	179	172	175	139	160	187	200	134	158	175	172	147	118	297	238	200	113	130	140	146	197	177	68	85	6:54594811-54646139	Plekha8
ENSMUSG00000005233	3	5	0	0	0	15	0	0	0	0	4	9	0	0	4	9	8	5	29	0	0	10	5	18	2:69193595-69206494	Spc25
ENSMUSG00000005237	27	51	0	16	22	57	23	10	11	0	37	26	25	44	22	29	1	22	0	16	2	20	32	70	11:69420509-69549410	Dnah2
ENSMUSG00000005251	0	0	1	0	16	0	4	13	0	1	0	6	14	14	4	0	15	0	0	9	0	9	4	19	16:97741633-97764037	Ripk4
ENSMUSG00000005262	190	209	220	368	240	325	329	254	236	352	226	248	322	288	219	234	271	318	125	153	303	319	345	151	16:18811479-18835561	Ufd1
ENSMUSG00000005267	154	163	185	201	193	129	147	128	137	116	175	145	152	165	133	256	119	230	182	120	178	241	241	160	11:62700056-62732205	Zfp287
ENSMUSG00000005268	153	206	116	26	59	184	217	134	30	58	280	127	207	136	131	60	135	27	119	70	71	41	148	1582	15:10176938-10349480	Prlr
ENSMUSG00000005299	598	462	472	554	697	653	439	440	561	503	489	526	625	580	588	597	437	524	486	447	624	628	536	625	5:33739373-33783117	Letm1
ENSMUSG00000005312	892	757	703	641	693	698	906	834	603	636	706	815	1052	736	612	772	671	793	831	683	746	616	678	959	13:58175856-58215953	Ubqln1
ENSMUSG00000005338	27	69	42	49	48	26	72	57	52	77	50	80	76	30	60	25	65	29	56	81	54	14	40	20	1:173332958-173367995	Cadm3
ENSMUSG00000005354	147	202	263	256	265	189	224	270	371	276	230	232	277	314	308	255	240	217	277	187	433	299	259	267	15:77914747-77929306	Txn2
ENSMUSG00000005357	0	0	0	0	0	0	0	0	0	0	0	0	7	0	1	0	0	0	0	13	0	0	0	0	10:78780196-78815065	Slc1a6
ENSMUSG00000005360	1299	1199	605	274	987	1892	836	1067	471	327	866	1303	1744	1095	594	470	1289	1012	1613	1799	469	389	1087	1678	15:8633824-8711064	Slc1a3
ENSMUSG00000005362	362	285	298	314	292	315	222	231	296	340	287	249	247	246	282	376	274	356	371	247	364	223	268	245	6:106779901-106800377	Crbn
ENSMUSG00000005364	0	0	0	0	0	0	0	0	0	0	0	0	0	0	0	6	0	0	0	0	0	0	0	0	6:106710057-106749337	Il5ra
ENSMUSG00000005370	165	178	100	318	219	268	198	231	242	246	192	235	183	146	327	290	330	235	180	231	162	250	272	240	17:87974750-87991183	Msh6
ENSMUSG00000005371	1001	876	936	974	890	814	875	769	869	779	984	952	651	1002	958	931	1127	769	947	792	995	871	875	863	17:87990559-88065591	Fbxo11
ENSMUSG00000005373	57	94	4	13	136	236	83	108	2	0	75	222	96	49	0	4	152	112	40	44	0	9	134	107	5:135089590-135138682	Mlxipl
ENSMUSG00000005374	123	79	22	72	86	103	89	60	60	64	52	100	70	33	126	123	154	100	40	61	81	82	115	125	5:135149357-135166060	Tbl2
ENSMUSG00000005378	80	93	51	45	174	71	103	103	97	85	117	63	106	82	84	64	48	87	122	120	107	111	113	99	5:135052657-135065259	Bud23
ENSMUSG00000005397	876	1026	1622	1393	1223	1016	1313	803	1399	1291	1073	1081	1228	1224	1645	1463	1183	1180	865	877	1465	1241	1228	662	13:13437251-13512569	Nid1
ENSMUSG00000005410	31	43	45	17	76	53	53	86	13	26	35	39	39	52	76	55	1	48	70	8	38	67	57	25	8:75109269-75128739	Mcm5
ENSMUSG00000005413	143	95	31	111	134	79	58	71	42	51	57	88	59	52	21	58	113	123	30	45	31	67	117	120	8:75093321-75100889	Hmox1
ENSMUSG00000005417	3458	3791	5271	4732	4322	4116	4890	5462	5575	5531	4348	4213	4381	4715	4209	4762	4178	4835	4177	5410	5518	4989	4811	3968	11:59661005-59781160	Mprip
ENSMUSG00000005442	848	1185	904	1204	1540	1233	1374	1345	963	881	952	1047	1234	1153	1146	999	1279	909	721	1165	755	1006	1202	1082	7:25267404-25294459	Cic
ENSMUSG00000005447	17	14	0	14	0	48	2	19	11	11	10	3	6	14	9	23	23	15	3	5	8	8	4	34	7:25294749-25298286	Pafah1b3
ENSMUSG00000005465	24	6	6	32	19	16	7	25	24	13	17	8	26	16	38	18	12	5	15	13	34	0	3	13	8:84029994-84042889	Il27ra
ENSMUSG00000005469	222	223	106	165	177	240	270	205	309	177	226	216	451	279	246	198	152	248	215	349	189	165	204	401	8:83972693-83996743	Prkaca
ENSMUSG00000005470	0	0	5	1	0	4	0	2	1	0	0	3	5	0	0	0	0	0	0	0	0	0	0	0	8:83955207-83970497	Asf1b
ENSMUSG00000005481	90	110	194	199	106	85	105	83	130	117	114	105	91	109	144	123	100	122	97	79	122	136	154	135	8:83714877-83727192	Ddx39
ENSMUSG00000005483	757	612	706	572	1061	927	773	723	898	804	904	1349	556	508	689	755	636	837	841	619	1175	1008	1390	753	8:83607893-83612953	Dnajb1
ENSMUSG00000005501	435	308	263	415	221	445	294	275	325	236	393	251	239	433	314	358	294	290	373	267	335	378	430	327	1:87944819-88008851	Usp40
ENSMUSG00000005505	90	65	112	62	66	57	119	131	78	82	120	69	99	112	79	59	13	101	60	60	99	63	115	113	2:90904440-90911926	Kbtbd4
ENSMUSG00000005506	536	750	451	542	462	620	653	584	530	495	475	622	741	587	617	563	481	564	407	662	546	489	588	541	2:90940082-91019797	Celf1
ENSMUSG00000005510	133	113	111	116	69	120	127	110	75	105	182	104	157	148	157	107	78	114	119	121	132	112	178	139	2:90894334-90905127	Ndufs3
ENSMUSG00000005514	359	482	543	648	545	586	483	561	631	523	502	410	594	465	663	763	526	674	498	509	518	648	471	465	5:135669733-135735626	Por
ENSMUSG00000005533	4261	3739	10090	5943	6113	5591	7625	9119	6622	5433	5286	5125	5857	6773	7383	5965	7669	7343	8122	10188	8390	4594	5785	5945	7:67952527-68233968	Igf1r
ENSMUSG00000005534	1977	2115	2941	3185	2807	2267	3423	2895	2697	2344	2329	1883	2078	2786	3036	2751	2550	2394	2751	3129	2905	2681	2158	1665	8:3121761-3279917	Insr
ENSMUSG00000005540	0	0	0	0	0	0	0	0	0	0	0	0	0	12	0	0	0	0	0	0	0	0	0	0	8:3681437-3694475	Fcer2a
ENSMUSG00000005566	359	560	340	411	420	452	458	439	430	408	473	508	554	418	428	456	316	543	268	348	392	395	406	428	7:12998814-13031335	Trim28
ENSMUSG00000005575	140	204	141	106	125	156	213	199	146	104	134	182	234	230	144	194	170	119	248	205	75	203	191	173	7:13034820-13038575	Ube2m
ENSMUSG00000005580	413	640	666	532	664	472	489	615	575	593	587	520	579	766	548	625	523	524	691	598	622	671	634	452	16:4287229-4420798	Adcy9
ENSMUSG00000005583	1427	1745	1469	1246	1587	1363	1080	766	1018	1221	958	1732	1216	1303	1495	1247	1475	1227	1113	1083	1076	1424	1388	1178	13:83503734-83667380	Mef2c
ENSMUSG00000005609	343	373	465	372	478	421	397	338	377	413	406	443	367	486	309	421	452	354	375	324	332	508	451	466	7:111028651-111056677	Ctr9
ENSMUSG00000005610	5685	4902	4672	4975	5359	5206	5428	5022	4881	5060	6061	5424	4592	4498	5741	5670	5423	5319	5134	4472	5108	5198	5027	5337	7:111067450-111083330	Eif4g2
ENSMUSG00000005611	80	223	325	247	228	169	235	149	198	336	189	162	100	140	201	244	262	232	142	136	377	279	269	213	7:110867966-110982761	Mrvi1
ENSMUSG00000005615	339	368	516	421	421	300	390	433	651	483	399	357	361	377	402	533	267	426	528	349	432	305	367	321	16:32430621-32475370	Pcyt1a
ENSMUSG00000005621	509	516	553	542	599	452	671	582	551	580	678	501	544	605	554	568	463	592	243	499	381	394	492	468	7:80993381-81045464	Zfp592
ENSMUSG00000005625	587	817	629	921	719	826	652	652	869	874	703	757	686	808	837	884	738	843	615	677	767	729	808	873	3:95032394-95042914	Psmd4
ENSMUSG00000005628	0	0	0	0	0	0	11	0	0	0	7	0	7	0	4	2	0	0	0	5	3	5	4	6	3:95124176-95129509	Tmod4
ENSMUSG00000005656	388	463	361	466	373	390	429	388	420	355	454	466	351	366	318	368	338	421	458	400	359	482	463	347	12:54746049-54796003	Snx6
ENSMUSG00000005667	47	52	13	1	21	27	14	16	0	11	17	15	30	17	1	4	51	10	0	10	11	0	9	8	6:83305391-83326208	Mthfd2
ENSMUSG00000005672	75	37	17	36	32	52	42	55	25	23	34	51	74	32	58	15	33	6	45	25	25	11	40	27	5:75574616-75657022	Kit
ENSMUSG00000005674	239	90	99	136	88	130	129	124	154	141	127	131	143	113	159	134	132	160	92	103	132	170	145	177	1:171215711-171222814	Tomm40l
ENSMUSG00000005677	0	0	0	0	0	0	0	0	1	0	0	1	0	0	0	0	0	0	0	0	0	4	0	0	1:171213670-171221001	Nr1i3
ENSMUSG00000005682	348	398	246	248	183	279	299	303	236	206	244	220	264	313	226	253	297	239	265	230	247	244	219	164	10:128303035-128321658	Pan2
ENSMUSG00000005683	344	404	394	366	308	445	582	433	386	454	579	407	618	476	555	556	607	391	279	527	335	424	512	708	10:128337434-128362779	Cs
ENSMUSG00000005686	101	197	65	155	62	160	63	135	94	93	142	101	118	165	77	106	138	85	131	104	67	136	112	50	7:110767906-110812705	Ampd3
ENSMUSG00000005687	232	188	109	151	247	165	196	189	235	159	152	162	174	194	176	202	135	184	172	156	168	184	143	116	3:103171355-103179466	Bcas2
ENSMUSG00000005698	714	588	695	693	566	717	617	573	654	704	699	627	694	663	578	708	518	769	710	528	661	682	633	499	8:105636268-105683222	Ctcf
ENSMUSG00000005699	10	13	14	0	4	21	19	15	2	15	13	19	0	23	10	4	0	17	0	14	11	11	4	18	8:105700848-105703796	Pard6a
ENSMUSG00000005716	28	3	0	0	11	12	3	0	17	2	3	3	4	7	2	1	0	0	0	0	0	0	2	5	15:78190814-78206700	Pvalb
ENSMUSG00000005718	42	91	4	51	42	52	55	23	59	46	82	55	70	145	77	51	49	76	62	61	45	61	73	47	16:4544361-4560020	Tfap4
ENSMUSG00000005732	291	258	287	358	214	281	181	230	289	298	332	253	292	225	275	386	266	212	231	212	430	435	287	208	16:18239484-18249032	Ranbp1
ENSMUSG00000005763	0	1	0	0	0	0	0	0	0	2	0	1	10	3	0	28	42	8	0	0	16	0	8	0	1:165788381-165877577	Cd247
ENSMUSG00000005774	182	116	124	124	160	149	102	114	171	92	102	202	179	154	178	134	154	188	124	88	80	133	151	144	3:94953775-94961861	Rfx5
ENSMUSG00000005779	193	197	172	248	175	221	228	224	153	227	290	232	171	209	254	203	249	285	176	108	229	265	254	175	3:94883793-94887261	Psmb4
ENSMUSG00000005802	313	429	359	372	408	339	343	300	280	422	421	325	293	405	336	338	265	346	324	309	342	402	243	296	2:122680933-122702963	Slc30a4
ENSMUSG00000005803	191	264	127	206	354	260	179	206	251	191	277	294	307	270	251	267	237	258	223	180	182	330	273	223	2:122764937-122809869	Sqor
ENSMUSG00000005804	93	58	47	145	52	55	83	85	89	138	105	79	82	70	128	101	113	67	98	78	85	101	97	105	2:122738203-122749775	Bloc1s6
ENSMUSG00000005813	205	199	219	125	116	131	140	151	161	170	194	157	183	245	123	172	155	191	139	148	164	164	133	114	3:138458656-138489815	Metap1
ENSMUSG00000005823	102	112	140	138	38	121	120	172	147	132	184	110	203	58	128	120	208	139	110	122	169	101	129	122	17:57234614-57247941	Gpr108
ENSMUSG00000005836	13	13	0	5	8	0	4	0	9	22	31	17	18	34	7	22	15	9	2	14	6	16	39	0	18:11052210-11085935	Gata6
ENSMUSG00000005846	282	206	188	309	166	237	207	223	158	249	190	228	343	277	226	293	274	310	260	206	178	295	297	240	16:11192670-11203631	Rsl1d1
ENSMUSG00000005871	2199	1996	2653	1994	2564	2219	2023	2079	1878	1814	2311	2309	1876	2422	2228	2322	2551	2208	2180	2556	2501	2019	2556	2216	18:34220624-34322489	Apc
ENSMUSG00000005873	444	545	283	275	336	382	379	623	334	448	418	456	627	486	405	388	333	348	458	444	382	413	414	800	18:34344589-34373715	Reep5
ENSMUSG00000005881	293	385	221	272	204	457	307	315	425	276	304	368	346	361	326	341	271	365	290	276	298	432	348	488	2:156007745-156018579	Ergic3
ENSMUSG00000005882	106	111	115	67	81	73	118	208	116	169	82	146	159	138	104	189	121	154	145	82	128	204	137	146	2:155846594-155930610	Uqcc1
ENSMUSG00000005883	0	0	0	0	0	0	0	0	0	0	0	0	0	6	0	8	0	0	0	0	0	0	0	0	2:172977400-172993876	Spo11
ENSMUSG00000005886	648	787	1147	869	1040	896	1081	963	820	869	999	948	907	909	1083	1072	939	804	716	918	831	881	814	851	1:13138805-13374383	Ncoa2
ENSMUSG00000005892	0	0	0	0	0	0	0	1	0	0	0	0	0	0	0	0	0	0	0	0	0	0	0	0	6:92241761-92244950	Trh
ENSMUSG00000005893	536	589	446	480	488	720	592	636	421	435	597	518	411	436	616	615	625	395	455	469	559	578	468	487	6:92091090-92174594	Nr2c2
ENSMUSG00000005897	63	83	98	122	42	74	142	59	70	65	136	89	120	194	84	89	124	116	124	74	87	106	111	182	10:94147723-94197511	Nr2c1
ENSMUSG00000005899	185	178	84	80	197	195	147	146	105	112	154	133	164	143	149	156	187	144	160	140	117	91	136	151	16:17619054-17645128	Smpd4
ENSMUSG00000005907	58	98	104	41	90	121	63	67	117	57	130	97	110	43	95	73	73	83	78	122	101	141	76	114	5:3595766-3637532	Pex1
ENSMUSG00000005917	0	0	1	0	0	0	5	13	0	0	5	0	0	8	3	0	21	0	6	0	0	0	0	21	11:21994464-22003197	Otx1
ENSMUSG00000005936	574	385	525	428	251	278	404	349	422	490	511	516	365	468	529	521	415	381	466	403	590	593	355	481	17:28951650-28969849	Kctd20
ENSMUSG00000005947	0	0	0	0	0	1	1	0	0	0	12	7	4	0	0	0	5	0	0	0	0	6	3	0	11:73090283-73147746	Itgae
ENSMUSG00000005949	90	104	76	132	156	106	86	71	98	105	88	115	64	83	157	79	30	92	139	91	85	76	133	127	11:73183296-73199342	Ctns
ENSMUSG00000005950	1	0	0	0	0	0	0	0	8	0	0	0	5	0	0	0	0	0	0	11	0	0	0	0	11:73160121-73172985	P2rx5
ENSMUSG00000005951	27	38	12	28	0	38	17	0	7	23	24	5	40	29	16	22	16	18	3	24	17	17	21	17	11:73199160-73224811	Shpk
ENSMUSG00000005952	0	0	0	0	0	0	0	0	0	0	0	2	0	0	0	0	0	0	0	0	0	0	0	0	11:73233992-73261542	Trpv1
ENSMUSG00000005958	12	5	10	0	5	1	4	7	0	4	7	23	33	0	16	11	0	28	9	12	1	2	25	59	16:21204455-21223605	Ephb3
ENSMUSG00000005968	57	28	0	0	22	33	13	6	1	1	13	15	22	11	35	8	6	4	23	26	12	0	9	84	3:94612457-94659172	Tuft1
ENSMUSG00000005973	171	164	128	191	89	124	115	161	123	112	115	143	137	188	112	150	106	142	75	141	125	216	114	193	2:105385991-105399619	Rcn1
ENSMUSG00000005980	0	0	0	0	0	0	0	0	0	0	3	0	0	0	0	0	0	0	0	0	0	0	0	5	16:4036642-4040324	Dnase1
ENSMUSG00000005981	363	290	192	288	221	302	236	323	205	229	253	301	329	455	293	396	302	350	186	252	244	223	231	267	16:4039671-4078127	Trap1
ENSMUSG00000005982	159	139	299	198	211	200	217	190	182	195	150	176	186	206	220	197	235	256	93	198	244	218	218	171	16:3872075-3905080	Naa60
ENSMUSG00000005983	4	7	0	1	0	16	5	6	4	11	17	2	0	2	18	9	13	12	2	6	3	11	4	0	16:3894879-3908989	1700037C18Rik
ENSMUSG00000005986	24	39	23	32	40	44	28	67	44	6	24	21	17	43	6	48	12	11	29	34	12	41	5	22	19:4269880-4283437	Ankrd13d
ENSMUSG00000005994	0	0	0	0	0	0	0	0	0	0	0	1	0	0	0	0	0	0	0	0	0	0	0	0	4:80833823-80852019	Tyrp1
ENSMUSG00000006005	2921	2118	3667	2838	2989	2823	1769	1747	2685	2690	2970	2909	1850	1909	3008	3155	3087	3081	3028	2319	2620	3292	2970	2535	1:150392538-150450235	Tpr
ENSMUSG00000006010	427	278	335	329	329	320	243	212	169	325	280	287	252	231	294	216	275	255	309	138	314	335	284	216	1:150361005-150393380	BC003331
ENSMUSG00000006014	17	30	14	23	0	2	9	0	1	9	2	1	5	1	9	1	1	0	0	0	0	0	13	3	1:150449112-150466465	Prg4
ENSMUSG00000006019	55	70	19	68	139	27	46	66	19	93	55	101	85	55	52	45	77	49	68	28	61	75	62	88	7:16196847-16222337	Dhx34
ENSMUSG00000006021	46	52	34	38	3	36	29	14	38	28	42	38	59	2	17	36	18	17	78	21	29	37	37	37	7:16119595-16127816	Kptn
ENSMUSG00000006024	248	213	376	453	288	395	362	344	263	310	232	268	354	292	273	339	316	293	152	241	417	356	326	202	7:16098158-16118275	Napa
ENSMUSG00000006050	131	153	158	156	142	181	144	151	268	115	149	135	183	271	120	141	238	169	91	266	167	169	168	141	18:36666381-36679666	Sra1
ENSMUSG00000006056	0	0	0	0	0	0	0	0	0	0	8	0	0	0	0	0	0	0	0	0	0	0	0	5	11:96099026-96112264	Calcoco2
ENSMUSG00000006057	68	92	67	43	78	141	98	164	79	68	146	115	188	89	79	74	113	73	70	80	51	72	97	210	11:96068552-96075970	Atp5g1
ENSMUSG00000006058	89	89	116	138	52	119	99	66	159	141	85	140	86	170	110	155	125	113	87	100	59	134	133	154	11:96034585-96047730	Snf8
ENSMUSG00000006095	96	136	54	167	124	114	103	171	102	175	106	153	181	150	112	146	152	163	136	158	120	239	120	89	7:30223831-30232572	Tbcb
ENSMUSG00000006127	182	304	451	341	329	389	411	423	312	274	264	288	310	310	341	375	249	414	211	309	257	349	374	251	11:75630688-75649171	Inpp5k
ENSMUSG00000006134	248	164	329	322	275	209	356	328	244	230	259	273	271	252	263	240	216	217	122	332	267	332	320	277	16:17451687-17486555	Crkl
ENSMUSG00000006143	0	0	0	0	0	0	0	0	0	2	0	0	0	0	0	0	0	0	0	0	0	0	0	1	5:136054192-136064626	Upk3bl
ENSMUSG00000006154	151	61	120	77	31	87	183	14	140	0	126	117	9	74	121	108	35	75	50	218	161	68	204	41	7:4460374-4480787	Eps8l1
ENSMUSG00000006169	879	857	926	1080	1075	879	1004	981	848	907	827	1040	807	735	811	984	1163	1238	1127	1157	1103	919	1261	848	11:45851751-45910925	Clint1
ENSMUSG00000006179	0	0	0	0	0	0	0	0	0	0	0	0	0	0	0	0	0	0	0	0	0	0	0	10	13:22001873-22010042	Prss16
ENSMUSG00000006191	305	334	184	184	275	277	213	255	259	228	267	245	288	289	207	233	204	289	368	236	249	377	271	217	13:29191446-29855974	Cdkal1
ENSMUSG00000006204	0	0	0	0	1	10	0	0	7	0	0	0	0	0	5	0	0	0	0	0	0	0	0	0	7:131174102-131306751	5430419D17Rik
ENSMUSG00000006205	587	611	323	560	441	734	557	734	577	770	750	590	649	531	449	436	231	418	386	441	361	634	502	371	7:130935811-130985960	Htra1
ENSMUSG00000006215	204	205	149	199	135	188	198	143	180	198	187	199	175	271	163	275	139	191	124	224	238	195	145	221	4:141444354-141468230	Zbtb17
ENSMUSG00000006219	89	42	47	95	179	49	43	38	59	100	132	109	113	77	88	63	107	92	22	52	68	54	148	16	4:141575762-141606396	Fblim1
ENSMUSG00000006221	0	6	0	20	5	0	8	0	0	0	0	12	0	0	0	2	0	0	0	0	10	1	0	0	4:141420479-141425611	Hspb7
ENSMUSG00000006235	0	5	0	1	15	14	3	6	6	2	0	4	4	27	0	1	10	0	0	1	0	11	0	0	9:21958597-21963806	Epor
ENSMUSG00000006241	0	13	3	43	2	25	1	29	24	3	11	13	31	29	8	27	35	11	19	21	6	11	5	18	9:21927171-21936172	Ccdc159
ENSMUSG00000006262	210	221	265	166	175	248	306	183	165	146	280	300	138	107	212	219	220	166	278	201	221	232	220	488	5:88720555-88764520	Mob1b
ENSMUSG00000006273	256	267	298	237	361	303	346	277	256	243	279	312	355	240	261	235	308	257	248	238	298	349	271	393	8:69088346-69114011	Atp6v1b2
ENSMUSG00000006276	527	571	649	648	536	614	549	613	756	591	513	488	528	530	593	547	558	508	512	633	534	531	672	542	8:72340699-72421760	Eps15l1
ENSMUSG00000006281	170	154	71	56	120	293	148	143	68	111	136	186	147	64	129	118	248	116	115	144	114	89	118	159	14:50823759-50870860	Tep1
ENSMUSG00000006288	245	274	205	436	263	228	218	284	255	338	195	270	276	263	269	344	272	274	322	264	233	290	188	272	14:50765115-50785819	Ttc5
ENSMUSG00000006289	186	124	169	153	190	148	139	168	180	146	149	154	165	218	143	187	137	204	115	109	117	178	195	174	14:50906178-50925193	Osgep
ENSMUSG00000006299	754	633	687	995	633	1020	724	798	857	965	689	850	778	813	837	703	790	943	747	807	785	840	956	1102	1:74279540-74285038	Aamp
ENSMUSG00000006301	431	358	313	359	288	267	326	435	549	413	341	311	345	360	369	413	319	275	333	262	346	358	406	208	1:74287947-74305922	Tmbim1
ENSMUSG00000006304	1160	1334	760	978	942	962	871	887	1146	1070	1057	1110	1063	941	968	885	1296	920	843	842	1017	1162	1225	1005	1:74235784-74268509	Arpc2
ENSMUSG00000006307	716	873	723	1029	653	849	985	985	672	705	830	795	952	825	715	808	982	707	570	797	872	722	752	631	7:30568558-30589026	Kmt2b
ENSMUSG00000006311	0	0	0	0	0	0	0	2	0	0	0	0	0	0	0	0	0	0	0	0	0	0	0	0	7:30633316-30636152	Etv2
ENSMUSG00000006313	0	0	0	0	0	0	0	0	0	0	0	2	0	0	3	0	0	0	0	0	0	0	4	0	7:30602792-30613147	Upk1a
ENSMUSG00000006315	29	28	41	15	46	25	40	49	33	27	45	38	30	36	42	70	27	53	27	58	38	24	52	128	7:30727401-30729840	Tmem147
ENSMUSG00000006333	1105	1120	1040	1055	925	1357	1088	1034	795	1064	1116	1252	1295	972	902	1287	1475	1444	982	1137	1304	792	1162	1472	7:3703693-3707197	Rps9
ENSMUSG00000006335	81	53	47	84	70	79	57	84	86	110	72	66	88	109	76	77	69	111	76	53	134	98	29	63	7:3620024-3630229	Tfpt
ENSMUSG00000006342	11	13	5	2	4	0	9	11	26	12	15	5	18	0	1	16	0	4	0	4	39	14	2	7	10:75636406-75644308	Susd2
ENSMUSG00000006344	69	160	107	72	130	106	129	106	250	105	66	113	152	99	63	65	108	116	84	94	89	56	116	151	10:75589040-75617500	Ggt5
ENSMUSG00000006345	70	37	95	43	23	72	63	49	71	57	81	47	58	24	25	87	80	45	29	54	54	77	55	90	10:75561304-75586500	Ggt1
ENSMUSG00000006356	946	1015	1305	1299	958	961	1487	1341	1611	1697	1122	1073	1313	1032	1167	1318	746	1331	821	926	1316	1193	1051	969	12:113139936-113145806	Crip2
ENSMUSG00000006360	98	109	175	208	122	113	106	106	222	289	132	145	95	106	235	197	161	196	114	70	215	166	99	68	12:113146016-113154179	Crip1
ENSMUSG00000006362	748	977	953	867	871	718	1209	940	1100	996	826	754	845	982	966	779	876	701	705	817	715	659	985	632	8:122624841-122699409	Cbfa2t3
ENSMUSG00000006369	77	48	55	12	75	17	68	83	41	66	59	55	31	76	20	16	33	18	34	16	21	28	75	127	15:85205649-85286835	Fbln1
ENSMUSG00000006373	694	450	537	518	569	474	532	546	514	650	438	488	520	676	522	645	410	557	567	501	565	628	492	752	X:36597906-36606379	Pgrmc1
ENSMUSG00000006378	2	6	0	1	29	10	19	3	22	5	2	9	22	0	12	10	10	13	4	7	5	8	5	6	15:79030574-79042831	Gcat
ENSMUSG00000006386	5518	5401	6815	7117	5289	4933	5250	4840	7127	7794	6534	5214	5470	5805	6657	7344	4306	5225	3794	4559	6835	8157	5511	4170	4:94738989-94875276	Tek
ENSMUSG00000006389	0	7	6	6	7	13	7	8	0	5	5	11	0	0	4	16	23	5	0	9	4	8	4	16	4:118442115-118457813	Mpl
ENSMUSG00000006390	80	161	206	140	87	124	197	147	250	197	207	252	166	145	158	142	181	207	120	100	119	149	91	131	4:118427793-118433253	Elovl1
ENSMUSG00000006392	189	183	157	106	114	149	168	94	183	220	140	167	148	180	142	128	226	182	165	131	165	183	146	127	4:118409037-118416082	Med8
ENSMUSG00000006395	0	13	0	35	4	42	15	11	7	32	0	15	9	0	26	20	11	12	40	30	45	29	33	39	4:118359690-118363044	Hyi
ENSMUSG00000006398	24	0	15	14	0	11	26	13	16	12	23	14	15	29	16	30	11	19	1	36	3	1	7	6	4:118432601-118437652	Cdc20
ENSMUSG00000006403	76	51	15	54	72	98	26	38	78	129	66	48	21	61	25	32	29	28	12	59	14	87	159	26	1:171250121-171260937	Adamts4
ENSMUSG00000006411	27	31	0	0	25	24	1	32	0	8	20	46	36	26	0	0	53	38	5	19	0	0	31	58	1:171369799-171388898	Nectin4
ENSMUSG00000006412	178	47	30	60	35	114	74	115	27	129	81	41	151	229	71	111	77	126	133	120	81	123	87	160	1:171345370-171359554	Pfdn2
ENSMUSG00000006418	189	248	240	223	228	259	212	328	275	274	240	214	251	134	248	238	276	220	181	215	216	187	225	193	2:167492345-167516473	Rnf114
ENSMUSG00000006423	405	276	283	368	318	274	270	251	368	392	382	336	332	363	405	364	328	336	390	238	378	326	211	444	X:36823437-36874411	C330007P06Rik
ENSMUSG00000006435	54	90	2	13	21	41	29	34	10	4	18	86	94	33	2	15	27	16	40	53	4	0	40	65	19:47178520-47259740	Neurl1a
ENSMUSG00000006442	39	52	5	12	9	72	29	13	10	27	18	50	40	1	12	53	27	64	28	13	27	7	28	43	4:148591203-148595293	Srm
ENSMUSG00000006445	462	294	492	421	451	245	413	530	702	572	361	429	322	395	519	392	346	333	357	384	687	355	424	194	4:141300940-141329684	Epha2
ENSMUSG00000006456	230	241	233	166	161	132	257	203	196	152	142	165	150	164	213	165	83	197	173	173	204	146	176	166	19:4800269-4811934	Rbm14
ENSMUSG00000006457	0	0	0	0	0	14	0	9	0	0	0	4	5	0	0	0	0	0	0	0	0	0	0	0	19:4860923-4878209	Actn3
ENSMUSG00000006462	0	14	0	0	0	0	6	0	0	3	0	0	10	18	0	0	5	2	0	0	0	12	9	0	2:167690877-167729472	A530013C23Rik
ENSMUSG00000006463	114	75	87	109	83	104	108	104	40	88	73	71	107	44	129	23	37	34	49	81	67	173	25	90	19:4878368-4885697	Zdhhc24
ENSMUSG00000006464	42	117	63	39	55	89	96	159	87	113	91	102	135	108	101	59	128	62	43	54	81	43	69	141	19:4886598-4906927	Bbs1
ENSMUSG00000006471	36	105	33	37	36	75	61	91	47	58	84	52	51	88	41	90	38	25	37	52	37	48	62	94	2:25244521-25256322	Ndor1
ENSMUSG00000006476	310	296	234	251	187	460	421	383	211	316	287	282	459	397	280	315	337	293	312	433	285	356	301	346	2:25054055-25063181	Nsmf
ENSMUSG00000006494	212	285	57	150	192	209	182	185	56	41	213	302	239	155	86	122	180	181	206	96	76	120	175	246	2:71872924-71904158	Pdk1
ENSMUSG00000006498	843	795	868	1153	978	826	1029	969	933	1113	993	1119	1098	900	1148	1110	976	945	723	788	1084	1052	1139	1016	10:79854127-79865071	Ptbp1
ENSMUSG00000006517	30	31	3	8	0	16	12	36	14	24	13	13	1	13	16	13	48	15	19	7	4	0	18	17	8:122433301-122443722	Mvd
ENSMUSG00000006519	210	194	138	124	298	228	219	188	100	148	144	208	257	176	151	157	312	285	166	180	121	145	219	173	8:122424476-122433230	Cyba
ENSMUSG00000006522	75	53	12	7	51	173	59	72	26	10	44	85	266	111	21	24	102	72	97	184	64	80	143	67	14:30908272-30924060	Itih3
ENSMUSG00000006526	56	67	71	82	105	56	67	27	54	106	33	87	128	58	76	89	16	40	16	41	74	90	75	66	14:30825290-30877510	Tmem110
ENSMUSG00000006527	215	314	181	70	328	230	191	240	202	129	263	278	104	180	117	171	224	257	262	231	189	162	210	289	14:30714549-30823021	Sfmbt1
ENSMUSG00000006538	0	0	0	0	0	0	1	0	0	0	0	0	0	0	0	0	0	0	0	0	0	0	11	0	1:74945015-74951972	Ihh
ENSMUSG00000006542	0	0	0	0	0	0	0	0	0	0	0	0	0	0	0	0	0	1	0	0	0	0	0	0	1:74738622-74749521	Prkag3
ENSMUSG00000006546	0	0	0	0	0	0	2	0	0	0	0	0	0	0	0	0	0	0	0	0	0	0	0	0	1:74889634-74893443	Cryba2
ENSMUSG00000006567	24	0	0	2	0	2	0	3	0	3	14	5	0	8	0	0	0	0	20	0	7	2	0	11	8:21992485-22060605	Atp7b
ENSMUSG00000006574	16	36	15	6	0	24	42	86	18	15	4	12	37	51	39	9	70	25	42	98	68	36	42	22	11:102348524-102366503	Slc4a1
ENSMUSG00000006575	54	61	25	18	0	89	45	68	33	30	70	39	175	31	26	24	29	48	47	45	9	29	43	92	11:102393103-102402855	Rundc3a
ENSMUSG00000006576	28	33	55	44	99	51	68	84	61	70	57	58	78	83	25	29	33	43	18	55	137	76	97	26	1:75545966-75562472	Slc4a3
ENSMUSG00000006585	1	1	0	0	35	3	5	0	2	18	22	6	18	40	2	0	1	10	5	24	6	0	30	2	8:122567715-122573854	Cdt1
ENSMUSG00000006586	53	113	127	155	67	86	123	73	124	115	98	79	76	173	80	127	63	58	128	131	121	124	110	126	4:13743136-13893949	Runx1t1
ENSMUSG00000006587	0	0	0	0	0	0	3	0	0	0	8	0	7	0	0	0	0	0	0	2	0	0	0	0	8:122453908-122461033	Snai3
ENSMUSG00000006589	50	28	10	90	18	58	24	42	4	61	47	86	72	40	71	20	70	34	0	20	68	26	15	104	8:122574335-122577209	Aprt
ENSMUSG00000006599	199	220	158	205	225	175	220	144	268	246	258	223	121	134	278	233	282	205	226	232	356	254	169	151	7:46795803-46824100	Gtf2h1
ENSMUSG00000006611	191	250	133	220	104	368	143	164	104	112	144	186	295	192	176	175	199	185	66	188	88	193	263	178	13:23701734-23711154	Hfe
ENSMUSG00000006638	13	15	6	4	0	1	20	11	6	32	6	16	7	9	24	11	14	2	7	17	13	13	18	5	5:30949766-30955391	Abhd1
ENSMUSG00000006641	119	141	92	136	199	199	195	127	118	128	112	90	191	247	71	137	66	103	54	110	135	164	141	143	5:31035736-31049224	Slc5a6
ENSMUSG00000006642	46	24	29	16	4	31	21	25	46	53	31	19	79	77	85	101	3	37	70	19	79	59	48	19	5:30968362-30977318	Tcf23
ENSMUSG00000006649	0	10	0	0	0	3	0	0	16	0	0	0	0	0	0	0	0	0	0	0	0	0	0	0	7:30458015-30487523	Nphs1
ENSMUSG00000006651	449	354	218	194	368	592	444	594	314	243	422	504	483	351	234	256	451	376	479	645	207	168	496	1066	7:30434682-30445835	Aplp1
ENSMUSG00000006673	673	731	555	784	602	759	669	588	730	789	683	744	672	660	630	677	572	579	626	644	795	717	589	737	9:108516506-108560463	Qrich1
ENSMUSG00000006675	27	38	3	45	34	17	35	45	24	13	20	10	15	8	38	26	4	8	3	8	23	32	11	35	9:108578562-108597967	P4htm
ENSMUSG00000006676	567	713	657	646	748	606	820	823	913	783	644	678	738	649	554	661	628	671	706	539	758	534	623	738	9:108490302-108502637	Usp19
ENSMUSG00000006678	179	84	241	155	56	67	151	108	136	115	139	155	119	101	203	210	140	107	119	181	196	175	134	135	X:93304467-93632455	Pola1
ENSMUSG00000006699	1299	1299	1071	1105	1353	1124	1314	1040	1206	1318	1261	1256	1243	999	1274	1200	1085	1391	856	948	1282	1075	1183	1400	4:137319396-137358020	Cdc42
ENSMUSG00000006705	148	110	192	83	142	164	182	118	154	144	117	140	125	138	129	180	120	91	83	69	89	142	138	116	17:31564449-31607984	Pknox1
ENSMUSG00000006711	8	0	0	0	14	8	12	6	0	0	14	12	8	12	0	7	0	0	0	7	0	0	0	20	13:24844835-24901570	D130043K22Rik
ENSMUSG00000006715	26	7	34	23	30	51	7	28	25	42	10	16	31	0	29	30	23	45	14	18	16	21	14	32	13:24751545-24762223	Gmnn
ENSMUSG00000006717	112	62	38	114	51	84	63	75	89	60	81	60	111	36	72	104	97	47	58	83	63	130	68	129	13:24817648-24831840	Acot13
ENSMUSG00000006720	29	11	2	22	12	34	1	6	11	29	11	42	50	19	37	25	1	17	20	1	24	0	7	24	13:21944794-21961079	Zfp184
ENSMUSG00000006728	98	165	40	114	135	133	101	53	90	138	97	139	129	106	155	198	95	176	122	68	137	151	78	105	10:127063234-127068220	Cdk4
ENSMUSG00000006731	64	18	0	0	26	23	21	50	5	0	17	19	46	33	0	7	93	10	32	11	31	0	16	16	10:127164925-127172630	B4galnt1
ENSMUSG00000006732	9	28	0	12	29	11	3	14	0	19	17	19	10	40	22	16	29	7	26	17	9	19	23	11	10:127041114-127046665	Mettl1
ENSMUSG00000006736	168	228	143	218	104	177	178	170	233	267	154	236	186	205	179	119	166	212	146	183	230	233	131	268	10:127066980-127070564	Tspan31
ENSMUSG00000006740	3781	3419	3605	3281	4051	4073	3182	2920	4049	3919	3801	3881	3217	3371	3400	3771	4053	4103	3689	4002	3745	3599	3997	4269	18:6200702-6242474	Kif5b
ENSMUSG00000006763	114	92	59	98	90	101	67	52	125	73	30	71	103	78	74	37	32	62	55	73	56	60	65	83	7:46685808-46710980	Saal1
ENSMUSG00000006764	0	5	0	0	0	0	4	0	0	0	0	0	4	0	0	0	0	0	0	0	0	0	0	0	10:115078341-115185322	Tph2
ENSMUSG00000006777	9	0	0	0	0	0	0	6	0	0	0	19	0	0	8	3	0	0	0	0	0	0	0	4	11:99477674-99493437	Krt23
ENSMUSG00000006782	278	203	77	132	158	222	135	273	48	117	131	177	288	212	72	70	208	169	229	332	112	112	186	252	11:100574604-100592029	Cnp
ENSMUSG00000006784	2	3	8	1	0	8	10	18	0	0	12	3	10	0	13	2	0	2	9	15	0	0	1	20	11:100545307-100572868	Ttc25
ENSMUSG00000006800	108	71	60	109	174	71	115	70	161	137	196	184	113	172	167	134	212	106	112	55	74	197	198	60	2:166072789-166155963	Sulf2
ENSMUSG00000006818	132	206	255	234	208	175	220	223	223	194	260	200	251	231	214	329	382	228	291	283	216	198	328	390	17:13007539-13018419	Sod2
ENSMUSG00000006850	3	29	28	36	31	38	40	10	17	14	45	15	30	19	36	43	47	24	75	37	63	54	40	30	18:36734768-36742691	Tmco6
ENSMUSG00000006906	162	209	204	156	158	183	204	134	131	146	153	179	188	157	152	149	228	126	87	108	76	127	137	137	6:83542911-83573029	Stambp
ENSMUSG00000006920	877	702	898	977	892	830	907	1076	967	897	862	726	820	992	860	851	811	889	802	718	848	1033	711	703	11:101190815-101226763	Ezh1
ENSMUSG00000006930	55	55	13	28	13	30	29	101	41	33	31	44	69	33	50	31	13	25	22	53	25	43	53	93	11:100347027-100356428	Hap1
ENSMUSG00000006931	72	46	1	34	42	39	27	14	16	35	52	25	33	2	30	58	17	21	21	39	10	23	58	91	11:100408156-100415136	P3h4
ENSMUSG00000006932	4717	5123	6046	6227	5104	5063	5648	4939	6000	6360	6270	5588	5983	5557	6410	7407	4195	6652	4087	4067	6785	6518	5507	4913	9:120928916-120960807	Ctnnb1
ENSMUSG00000006941	216	150	89	131	97	170	172	143	168	147	174	182	163	109	113	163	107	127	87	90	112	132	188	214	9:120491932-120495630	Eif1b
ENSMUSG00000006958	9	6	0	0	0	20	5	11	30	6	2	4	0	3	8	7	1	0	0	0	2	4	0	13	16:20732827-20742684	Chrd
ENSMUSG00000006998	719	729	731	811	673	709	711	808	1115	905	929	938	746	804	807	860	861	1028	735	824	717	1133	802	741	16:20651352-20663714	Psmd2
ENSMUSG00000007021	0	19	0	0	0	0	4	14	3	0	5	0	9	0	8	6	0	5	30	9	0	0	0	4	17:24684792-24690255	Syngr3
ENSMUSG00000007029	168	153	178	297	240	257	231	249	147	188	194	214	296	159	226	221	388	164	95	235	137	252	290	237	17:35000687-35016622	Vars
ENSMUSG00000007030	0	4	13	0	4	0	0	8	0	0	0	1	2	0	7	0	12	0	0	0	0	12	0	3	17:35016279-35027041	Vwa7
ENSMUSG00000007033	1	10	23	11	13	8	20	10	32	12	7	32	14	6	3	0	15	9	0	12	51	2	6	11	17:34972403-34979585	Hspa1l
ENSMUSG00000007034	6	0	0	0	0	0	0	0	0	0	0	0	0	0	0	0	0	0	0	0	0	0	0	0	17:34914166-34930736	Slc44a4
ENSMUSG00000007035	5	9	15	33	0	19	15	0	15	4	4	10	30	10	1	10	3	10	1	32	15	19	22	10	17:35028305-35047045	Msh5
ENSMUSG00000007036	201	150	139	238	264	243	256	286	329	242	214	204	219	222	229	221	209	243	109	159	246	226	256	171	17:35088963-35103287	Abhd16a
ENSMUSG00000007038	125	175	120	156	186	111	171	151	135	96	139	134	95	64	109	132	156	139	155	121	145	128	144	162	17:34930953-34936253	Neu1
ENSMUSG00000007039	97	112	88	139	69	66	113	111	121	133	72	116	127	127	123	88	46	140	107	72	80	132	161	106	17:35058735-35062395	Ddah2
ENSMUSG00000007041	424	378	315	415	471	668	482	510	601	493	321	425	497	472	448	401	378	470	257	309	375	569	343	486	17:35049666-35059049	Clic1
ENSMUSG00000007050	48	39	76	13	20	23	31	89	21	10	21	42	44	27	16	69	16	18	35	26	44	33	38	42	17:34981562-34986191	Lsm2
ENSMUSG00000007080	0	10	0	0	10	11	15	2	0	4	0	9	3	0	21	10	23	21	0	17	7	10	28	0	5:110286006-110337774	Pole
ENSMUSG00000007097	6141	6368	7023	5763	7669	8625	6659	5407	5856	5162	5851	5416	8335	6587	4426	4430	9382	6721	6129	8772	5350	5886	8191	9211	1:172271409-172298364	Atp1a2
ENSMUSG00000007107	3	0	0	0	0	0	0	0	0	0	0	0	2	0	0	0	17	1	0	0	0	0	0	0	1:172223213-172258714	Atp1a4
ENSMUSG00000007122	0	0	19	3	0	0	1	0	20	0	0	7	0	0	2	0	0	3	0	1	18	0	1	12	1:172209594-172220168	Casq1
ENSMUSG00000007207	127	137	68	162	98	88	150	224	163	84	67	120	150	184	68	75	90	142	147	242	91	51	61	84	5:135023182-135051400	Stx1a
ENSMUSG00000007216	27	47	52	34	18	31	58	29	54	41	42	52	69	39	48	20	29	43	40	7	55	85	38	49	6:48601763-48623527	Zfp775
ENSMUSG00000007279	25	50	117	51	71	88	196	198	94	74	53	26	105	74	49	43	146	123	114	251	152	42	83	91	7:109798376-109865979	Scube2
ENSMUSG00000007338	129	134	82	156	36	110	129	86	166	137	116	84	136	116	110	107	41	92	95	77	90	122	74	143	19:6053330-6058051	Mrpl49
ENSMUSG00000007379	60	203	43	164	112	98	99	73	146	154	88	204	103	70	104	166	42	119	78	41	67	63	143	113	3:103102304-103170069	Dennd2c
ENSMUSG00000007411	792	644	644	963	898	818	996	919	753	775	694	752	563	593	678	809	714	847	966	808	977	840	797	715	12:111574223-111656521	Mark3
ENSMUSG00000007415	342	285	274	191	251	309	297	296	379	368	282	264	325	342	352	302	351	310	300	251	313	355	344	266	5:3632632-3657485	Gatad1
ENSMUSG00000007458	784	770	721	772	645	912	796	802	741	815	814	688	896	697	619	787	823	705	673	641	745	910	713	713	6:122308420-122317980	M6pr
ENSMUSG00000007476	319	275	370	292	301	169	386	436	419	386	259	267	222	278	224	312	237	232	368	342	331	318	202	164	2:30237415-30264090	Lrrc8a
ENSMUSG00000007480	0	0	0	0	0	5	0	0	0	0	0	0	0	0	0	0	0	0	0	0	0	0	0	0	18:68337303-68340011	Mc5r
ENSMUSG00000007564	600	677	519	661	468	750	717	631	479	665	503	582	705	558	637	622	512	609	247	506	581	663	563	546	17:20945011-20966216	Ppp2r1a
ENSMUSG00000007570	17	34	38	29	48	25	35	25	31	31	34	38	63	3	40	67	31	46	0	56	16	37	23	59	17:28313230-28326868	Fance
ENSMUSG00000007589	154	143	121	177	172	145	158	176	160	211	226	175	168	226	209	178	207	144	210	137	163	269	198	93	14:55674389-55682120	Tinf2
ENSMUSG00000007591	0	0	4	0	12	0	2	0	0	0	0	0	0	18	7	6	14	0	0	0	0	7	0	9	14:55649884-55652839	Tssk4
ENSMUSG00000007594	0	16	0	0	28	0	11	9	1	0	11	0	10	7	0	0	0	0	16	4	0	0	0	0	8:70083157-70091162	Hapln4
ENSMUSG00000007603	39	89	70	86	124	67	113	121	70	58	71	78	126	126	80	85	156	53	35	99	44	93	74	98	17:56764451-56770392	Dus3l
ENSMUSG00000007610	43	116	58	103	75	62	65	69	54	60	79	54	66	84	84	57	65	80	36	106	48	77	70	106	8:71487803-71499883	Gtpbp3
ENSMUSG00000007613	1613	1998	335	212	2286	2977	1871	1376	224	312	1030	2273	1215	791	390	223	1854	1702	1566	1261	222	410	1788	1584	4:47352922-47415231	Tgfbr1
ENSMUSG00000007617	159	185	166	124	248	180	115	117	141	157	111	132	175	92	91	151	153	122	209	105	171	90	262	207	13:93299335-93405429	Homer1
ENSMUSG00000007646	1	9	10	0	0	12	17	6	0	19	9	24	1	0	22	28	18	8	18	14	9	19	20	19	11:87376345-87405254	Rad51c
ENSMUSG00000007653	10	19	0	0	14	4	0	2	9	0	0	18	18	0	0	3	22	0	25	26	8	0	6	22	11:42419457-42629328	Gabrb2
ENSMUSG00000007655	1027	1143	971	1319	846	954	1110	881	1652	1409	1156	1150	986	852	1650	1234	702	1099	883	838	1511	1602	990	719	6:17306035-17341752	Cav1
ENSMUSG00000007656	463	438	334	364	260	435	244	384	329	384	400	384	345	405	411	357	320	324	428	391	464	371	351	338	9:75037314-75060613	Arpp19
ENSMUSG00000007659	1232	1189	2288	1994	1946	2069	2282	2868	2022	2283	1384	1070	1079	1344	1445	2021	1854	2492	2344	2502	1731	1459	1335	1344	2:152780368-152832028	Bcl2l1
ENSMUSG00000007670	463	558	617	549	645	571	620	646	598	592	568	510	711	734	746	597	588	559	445	469	520	515	687	750	17:57020758-57031807	Khsrp
ENSMUSG00000007682	242	269	176	50	248	452	168	178	139	83	186	188	230	200	98	77	169	220	267	362	47	138	312	373	12:90724252-90738738	Dio2
ENSMUSG00000007721	245	229	190	255	250	339	177	147	330	285	252	316	240	274	263	341	264	313	289	261	381	262	233	343	8:70867927-70874235	Ccdc124
ENSMUSG00000007739	352	390	365	357	423	403	550	463	457	346	374	384	426	317	369	460	215	360	365	449	638	406	323	350	11:22990219-23004080	Cct4
ENSMUSG00000007777	11	10	4	0	12	28	1	6	14	5	13	25	33	4	23	10	17	15	76	7	9	16	3	5	11:51685086-51689174	0610009B22Rik
ENSMUSG00000007783	7	8	4	2	3	34	18	13	10	5	18	25	22	4	31	19	11	12	41	6	4	6	5	32	7:44959072-44975151	Cpt1c
ENSMUSG00000007805	0	0	0	0	0	0	6	0	0	0	0	0	0	0	0	0	0	0	0	2	0	0	0	9	1:91801161-91848328	Twist2
ENSMUSG00000007812	355	249	389	305	276	312	253	240	234	378	312	308	331	262	297	356	354	343	264	270	255	374	439	259	5:145231415-145247602	Zfp655
ENSMUSG00000007815	2266	2140	2400	2485	2350	2155	1962	2157	2486	2821	2389	2099	1871	2238	2530	2480	1900	2034	1824	1770	2778	2260	2084	1942	9:108305829-108338234	Rhoa
ENSMUSG00000007817	1639	2306	2027	2453	3031	1837	2477	2102	2271	1943	2115	2244	1973	1849	1964	1667	2629	1793	1334	1797	1829	1679	2211	1644	14:25458885-25667043	Zmiz1
ENSMUSG00000007827	301	147	246	241	200	156	173	239	152	273	347	278	144	209	274	238	249	327	302	280	274	267	299	215	6:118501008-118562526	Ankrd26
ENSMUSG00000007833	21	82	35	45	60	64	49	36	29	53	63	31	66	72	31	41	22	47	44	14	57	56	91	90	7:45140384-45154884	Aldh16a1
ENSMUSG00000007836	308	431	493	552	537	594	390	403	507	483	488	440	470	591	420	530	442	451	322	409	298	419	570	414	13:58125579-58128856	Hnrnpa0
ENSMUSG00000007837	104	57	132	173	16	83	68	63	111	128	87	96	172	104	66	89	51	96	72	71	85	73	66	49	7:45053284-45062977	Prrg2
ENSMUSG00000007850	2367	2075	2360	2245	1864	1851	1933	1603	1956	1813	2210	2170	1623	1998	2075	1824	2438	1943	2239	1850	2125	2137	2144	1553	11:50376690-50386828	Hnrnph1
ENSMUSG00000007867	48	48	34	48	28	77	42	45	34	58	29	26	86	50	32	31	53	41	70	24	50	52	20	73	12:86082241-86162759	Ift43
ENSMUSG00000007872	524	330	683	678	665	548	706	891	956	903	604	561	703	545	761	906	427	709	494	425	590	732	517	403	4:136143197-136146055	Id3
ENSMUSG00000007877	0	0	0	0	0	0	0	0	8	0	0	0	0	0	0	0	0	0	0	0	0	0	0	0	11:98383511-98385253	Tcap
ENSMUSG00000007880	2195	2265	2544	2337	2845	2076	2763	2579	1956	1937	2078	2523	2257	2017	2160	1860	2849	2156	2042	2281	1887	2117	2439	2117	4:133678708-133757069	Arid1a
ENSMUSG00000007888	3	2	0	0	0	3	3	0	0	0	0	7	0	0	0	0	0	0	0	0	0	0	0	0	8:70492858-70504381	Crlf1
ENSMUSG00000007891	2255	2600	519	756	2534	3415	2552	2991	939	834	2082	3418	3396	1524	654	562	2935	2474	1742	1802	613	726	2517	3555	7:142375611-142388338	Ctsd
ENSMUSG00000007892	1633	1444	934	1304	1643	2224	1395	1806	1447	1303	1192	1671	2107	1291	1126	1326	2058	2325	1541	1583	1557	1369	1962	2348	9:61912984-61914842	Rplp1
ENSMUSG00000007908	0	1	0	0	4	7	0	7	0	0	3	10	0	0	6	3	4	6	10	6	0	0	0	34	9:76014555-76136650	Hmgcll1
ENSMUSG00000007944	17	6	0	5	0	0	7	3	0	5	0	7	1	0	1	0	0	0	0	14	0	0	0	5	7:27653615-27657646	Ttc9b
ENSMUSG00000007950	101	109	75	67	59	115	88	137	68	71	110	72	177	128	134	72	123	116	88	160	101	117	67	135	8:71456405-71463955	Abhd8
ENSMUSG00000007987	35	42	62	74	52	98	55	77	96	58	62	85	83	113	68	28	74	74	48	44	73	54	106	109	5:136907850-136915704	Ift22
ENSMUSG00000007989	184	201	175	178	112	140	136	132	230	107	150	178	233	154	171	150	83	103	226	186	131	105	146	180	14:65192149-65262763	Fzd3
ENSMUSG00000008028	0	7	0	0	0	0	0	0	0	0	0	0	0	0	0	0	0	0	0	0	0	0	0	0	7:44359743-44386120	1700008O03Rik
ENSMUSG00000008035	191	239	135	133	228	323	223	273	101	111	154	263	254	184	105	113	197	235	254	279	258	121	253	305	X:10714713-10719990	Mid1ip1
ENSMUSG00000008036	107	104	69	104	157	144	128	110	84	87	102	100	123	144	107	117	159	105	105	74	68	63	71	118	7:16738110-16749594	Ap2s1
ENSMUSG00000008090	25	43	34	44	60	108	46	59	46	58	37	63	58	86	30	51	47	62	40	43	12	49	80	63	5:108692082-108707224	Fgfrl1
ENSMUSG00000008129	0	12	6	22	17	0	6	0	0	6	0	0	10	0	4	3	5	2	5	1	0	10	6	0	8:84147725-84172890	4930432K21Rik
ENSMUSG00000008136	13	22	9	45	17	19	16	34	31	11	7	21	25	32	17	16	15	7	19	12	32	13	31	0	1:43122774-43197284	Fhl2
ENSMUSG00000008140	289	256	189	265	209	224	233	316	274	236	199	183	288	313	284	259	179	199	302	217	218	226	240	235	7:44489637-44496829	Emc10
ENSMUSG00000008153	29	29	21	2	8	30	22	57	11	12	10	9	54	15	17	28	21	4	34	84	0	27	2	44	6:124430459-124465094	Clstn3
ENSMUSG00000008167	95	65	94	58	25	46	51	76	69	37	28	50	79	138	55	62	72	53	38	46	50	34	27	27	8:85059755-85067424	Fbxw9
ENSMUSG00000008193	0	0	0	4	0	0	0	0	0	0	0	0	0	0	0	0	0	0	0	0	0	0	0	0	7:44525693-44532371	Spib
ENSMUSG00000008200	766	680	799	756	570	621	528	617	663	592	568	794	721	839	700	681	920	519	927	693	756	761	657	657	2:90745070-90781321	Fnbp4
ENSMUSG00000008206	661	723	580	783	564	564	418	393	470	540	634	572	572	556	542	652	511	590	407	490	392	658	593	419	8:4492726-4531980	Cers4
ENSMUSG00000008226	71	82	141	76	107	68	108	89	92	116	169	121	72	99	128	151	190	103	97	78	105	157	135	64	2:73312301-73338118	Scrn3
ENSMUSG00000008301	173	124	152	251	178	134	175	201	147	133	132	133	252	197	149	254	195	198	168	143	204	175	181	213	18:56562143-56588012	Phax
ENSMUSG00000008305	534	606	602	600	595	645	785	880	537	599	532	567	468	454	538	672	570	676	720	718	638	733	498	561	4:72116842-72201219	Tle1
ENSMUSG00000008307	57	57	12	44	10	23	23	24	34	41	23	36	29	0	17	21	51	15	34	57	63	79	47	9	5:3571266-3584656	1700109H08Rik
ENSMUSG00000008318	24	3	0	0	1	20	1	4	0	0	7	2	11	0	1	0	40	4	25	5	0	0	20	9	7:100845547-100863746	Relt
ENSMUSG00000008333	199	171	118	171	67	148	109	97	214	154	101	95	111	123	169	154	111	170	123	142	177	264	155	141	2:143062739-143073153	Snrpb2
ENSMUSG00000008348	2021	1643	2415	2010	2525	2572	1668	2132	2531	2613	1973	2863	2064	1697	2112	1940	1836	2473	1363	1502	1918	2180	2471	2153	5:125385665-125390502	Ubc
ENSMUSG00000008373	247	266	248	329	301	283	206	162	165	219	244	320	261	191	249	432	324	269	264	205	336	248	249	286	7:3629685-3642786	Prpf31
ENSMUSG00000008384	170	105	214	268	234	115	209	201	352	446	275	196	138	79	376	239	96	255	169	158	407	319	293	132	7:27486610-27490616	Sertad1
ENSMUSG00000008393	120	247	262	201	125	281	276	219	331	385	212	223	259	204	328	221	94	191	147	201	193	240	151	174	16:8658287-8672453	Carhsp1
ENSMUSG00000008398	1109	1245	1034	1386	1154	1197	1460	1201	1486	1332	1141	1238	1283	1145	1221	1340	935	913	820	1030	1346	1249	1212	812	10:93247114-93311435	Elk3
ENSMUSG00000008429	491	425	475	351	347	285	353	383	475	320	354	382	393	402	464	318	441	345	312	286	313	429	339	254	9:25107832-25152120	Herpud2
ENSMUSG00000008435	63	54	77	32	21	117	58	64	39	47	55	51	55	31	79	45	112	48	41	33	66	80	23	85	7:4424470-4445949	Rdh13
ENSMUSG00000008438	0	10	0	0	0	0	0	0	0	6	4	0	8	0	7	0	0	13	0	6	0	6	0	15	12:81558284-81568774	Adam21
ENSMUSG00000008450	41	23	38	69	56	23	44	41	45	39	32	56	45	72	60	49	5	70	11	43	29	45	43	59	8:105860280-105879630	Nutf2
ENSMUSG00000008475	274	333	304	321	293	374	360	265	256	353	274	325	240	441	275	370	377	327	196	260	424	315	281	373	1:152766242-152775897	Arpc5
ENSMUSG00000008489	12	0	0	0	0	5	0	15	0	0	4	0	2	0	0	0	11	0	8	16	0	0	0	0	4:91250463-91401085	Elavl2
ENSMUSG00000008496	95	131	0	13	225	266	112	79	4	0	112	259	129	52	12	3	395	96	95	117	9	24	146	129	7:25087044-25180026	Pou2f2
ENSMUSG00000008540	47	37	14	34	7	43	35	50	32	53	44	32	61	55	53	29	15	25	54	19	58	14	7	50	6:138140016-138157055	Mgst1
ENSMUSG00000008575	2783	2829	3767	4071	3385	2379	3450	2484	3528	3168	2930	2526	2233	2811	3281	3064	2187	2292	2252	2423	2656	3353	2375	1993	4:82289873-82706050	Nfib
ENSMUSG00000008601	0	0	0	0	0	0	0	0	0	0	0	0	0	0	0	0	0	6	0	0	0	0	0	0	3:88541729-88548600	Rab25
ENSMUSG00000008604	140	200	152	173	148	185	200	213	169	199	148	198	197	232	169	238	179	186	141	135	191	109	200	176	3:88553458-88570025	Ubqln4
ENSMUSG00000008658	94	47	0	4	43	17	43	20	9	10	24	20	30	17	7	9	6	12	25	46	2	2	20	33	16:6808922-7412779	Rbfox1
ENSMUSG00000008668	616	710	453	751	851	725	666	733	665	796	705	694	747	669	737	602	1067	929	563	568	612	665	596	663	17:33951699-33956301	Rps18
ENSMUSG00000008682	704	777	765	578	879	794	1015	770	679	839	758	876	1072	689	738	833	877	1024	673	759	934	793	836	950	X:74270512-74273435	Rpl10
ENSMUSG00000008683	455	468	280	530	384	627	532	570	480	519	385	497	574	629	442	567	585	643	456	357	350	567	393	562	7:118104072-118116488	Rps15a
ENSMUSG00000008690	242	351	310	368	487	288	398	415	450	429	359	351	435	460	246	411	433	471	91	330	300	442	264	358	15:89355419-89373126	Ncaph2
ENSMUSG00000008730	1672	2432	3352	2850	2904	2637	3104	2976	2497	2580	2654	2540	2048	1912	2536	2401	3207	2770	2726	2978	2321	2097	2490	2136	3:103739515-103791863	Hipk1
ENSMUSG00000008734	192	379	133	146	229	459	360	275	189	162	291	391	441	350	267	270	378	453	217	549	123	199	443	632	7:118971747-118995511	Gprc5b
ENSMUSG00000008763	1201	1008	804	914	1005	907	754	814	837	705	974	1139	701	1059	872	799	1032	894	953	868	676	882	911	1020	3:100561908-100685803	Man1a2
ENSMUSG00000008813	0	0	0	0	0	0	0	0	0	0	0	0	0	0	0	0	0	0	0	0	0	1	0	0	14:51918125-51921000	Tppp2
ENSMUSG00000008822	4	19	4	10	8	9	17	20	11	14	19	28	20	10	30	10	21	28	36	9	34	18	60	21	12:85272098-85288738	Acyp1
ENSMUSG00000008843	0	0	0	0	0	0	0	0	0	0	0	1	0	0	0	0	0	0	0	0	0	0	0	0	5:134913949-134915826	Cldn13
ENSMUSG00000008845	13	28	0	0	50	34	14	16	1	20	15	49	2	5	0	0	26	13	53	20	11	0	35	14	6:124304356-124330827	Cd163
ENSMUSG00000008855	810	758	753	814	938	862	1001	984	985	912	781	884	1155	1126	926	957	734	952	796	1055	978	846	911	962	11:102194132-102230466	Hdac5
ENSMUSG00000008859	515	441	558	457	518	369	400	394	441	556	433	372	464	484	494	390	443	580	425	400	435	551	401	530	13:17880271-17944539	Rala
ENSMUSG00000008892	490	425	445	328	446	412	450	445	421	464	383	395	411	362	399	523	324	351	276	247	311	532	434	362	8:22576775-22594113	Vdac3
ENSMUSG00000008958	211	218	230	332	159	191	191	170	230	255	171	297	286	301	248	335	187	202	224	239	336	283	364	231	3:95110722-95123351	Vps72
ENSMUSG00000008976	652	450	663	753	486	489	507	376	663	656	501	527	479	555	624	604	569	712	523	558	586	725	684	522	16:84834625-84864079	Gabpa
ENSMUSG00000008999	8	44	0	7	28	37	20	37	21	7	60	26	83	23	27	10	18	8	35	61	7	12	17	119	2:172867712-172940621	Bmp7
ENSMUSG00000009013	1228	927	1075	1023	841	904	952	876	1744	1422	1114	1164	900	937	1324	1052	751	1351	946	1053	1305	1223	1007	1168	5:115296810-115301299	Dynll1
ENSMUSG00000009030	423	344	460	486	481	408	281	418	709	591	414	433	380	489	550	475	530	556	428	381	515	358	416	488	2:37349774-37359632	Pdcl
ENSMUSG00000009035	1264	1133	1411	1317	1398	1206	1778	1614	1671	1550	1258	1050	1402	1490	1579	1246	1061	1203	1126	1261	1477	1287	1118	980	15:79360384-79403603	Tmem184b
ENSMUSG00000009070	0	0	0	0	0	0	0	0	0	0	0	0	0	0	0	0	8	0	0	0	0	0	0	1	10:74957177-75032886	Rsph14
ENSMUSG00000009073	778	806	821	665	619	762	842	680	893	800	765	775	615	990	791	983	802	785	769	735	906	719	950	964	11:4765545-4849836	Nf2
ENSMUSG00000009075	14	48	0	0	0	16	8	22	4	5	0	10	17	17	13	1	3	9	26	37	2	0	10	20	11:4736592-4747078	Cabp7
ENSMUSG00000009076	26	15	22	19	19	43	22	35	49	30	15	35	32	41	10	11	25	17	65	60	27	13	68	38	11:4704378-4737969	Zmat5
ENSMUSG00000009079	1139	1149	1152	1269	1289	1339	1028	1148	995	1162	1125	1161	1183	1303	1470	1523	1259	1370	1023	1153	1143	1418	1460	1192	11:5069389-5099566	Ewsr1
ENSMUSG00000009090	279	394	320	417	607	536	434	559	425	460	425	535	495	522	365	336	563	471	358	410	242	437	440	682	11:4986524-5043091	Ap1b1
ENSMUSG00000009092	0	0	0	0	0	0	0	0	0	0	0	0	0	0	0	0	0	0	0	7	0	0	0	0	10:75893113-75896241	Derl3
ENSMUSG00000009093	0	0	0	0	0	0	0	0	0	6	0	1	0	0	0	0	0	0	0	0	0	0	0	0	10:75814643-75822843	Gstt4
ENSMUSG00000009097	286	268	166	289	215	228	348	283	237	240	332	193	362	272	201	196	230	195	201	276	255	275	184	214	16:18581413-18587269	Tbx1
ENSMUSG00000009108	0	0	0	0	0	0	5	0	0	0	0	1	0	0	0	0	0	0	0	0	0	0	5	3	3:108092489-108101732	Gnat2
ENSMUSG00000009112	219	254	286	338	193	267	198	269	263	268	248	253	238	328	278	266	346	208	194	305	246	338	300	257	6:120835912-120893142	Bcl2l13
ENSMUSG00000009145	0	0	13	0	18	15	0	7	22	0	3	10	25	0	4	9	19	3	0	11	15	8	2	0	6:83057544-83067618	Dqx1
ENSMUSG00000009185	0	0	0	0	7	0	0	0	0	0	0	0	0	0	0	0	17	0	0	0	0	0	0	0	11:82114885-82117099	Ccl8
ENSMUSG00000009207	90	34	118	73	34	60	82	72	67	99	47	78	85	98	79	58	68	34	97	51	93	136	42	96	2:74519991-74579735	Lnpk
ENSMUSG00000009210	0	0	0	0	0	0	1	0	0	0	0	0	0	0	0	0	0	0	0	0	0	3	0	0	11:106365172-106377858	Prr29
ENSMUSG00000009214	0	10	0	6	0	15	4	13	0	0	2	18	3	0	0	3	11	3	6	0	0	0	4	6	2:27061336-27072479	Mymk
ENSMUSG00000009216	13	32	2	0	4	8	5	29	0	3	1	6	29	13	6	13	6	0	5	32	0	2	12	10	2:27110080-27142791	Fam163b
ENSMUSG00000009246	0	7	0	3	0	1	6	0	0	0	3	0	15	0	2	0	0	0	0	0	7	26	2	0	7:143068853-143094942	Trpm5
ENSMUSG00000009281	66	42	77	53	66	50	48	45	85	77	34	30	63	67	47	55	63	39	27	61	59	62	68	62	6:48569396-48573089	Rarres2
ENSMUSG00000009291	1145	1009	1202	1499	1203	1142	1338	1446	1493	1369	951	941	1028	1243	1138	1245	1005	1023	1090	1124	1220	1073	932	850	10:77581420-77599032	Pttg1ip
ENSMUSG00000009292	143	142	0	3	127	119	51	115	5	5	75	115	84	19	5	2	125	88	22	38	4	3	92	92	10:77907422-77970863	Trpm2
ENSMUSG00000009293	104	86	170	137	152	132	143	156	201	132	190	134	190	94	138	138	130	125	164	109	59	152	157	144	10:77621975-77646293	Ube2g2
ENSMUSG00000009356	0	0	0	0	9	0	0	5	0	3	0	0	13	0	0	2	0	0	0	0	0	0	3	0	11:87806128-87828589	Lpo
ENSMUSG00000009376	6	4	0	1	0	4	3	4	0	10	5	1	0	0	0	0	5	2	0	1	0	4	8	24	6:17463500-17574280	Met
ENSMUSG00000009378	41	75	132	64	66	111	91	47	127	78	35	49	105	57	70	60	117	72	90	48	76	41	74	97	19:34668103-34747589	Slc16a12
ENSMUSG00000009394	52	65	24	20	67	76	61	105	2	10	21	24	101	17	27	31	51	41	25	91	32	3	58	50	6:115134602-115282306	Syn2
ENSMUSG00000009406	144	106	101	105	82	68	101	58	87	54	111	73	124	149	82	130	60	59	101	100	99	88	93	88	X:20933095-20950908	Elk1
ENSMUSG00000009418	1458	1489	1842	1892	1564	1271	1362	1283	1641	1406	1515	1426	1499	1737	1801	1332	1031	1100	949	1149	1308	1662	1600	936	1:135434280-135607595	Nav1
ENSMUSG00000009470	1320	1172	1168	994	1223	1210	1254	1048	808	1086	1373	1274	1086	1173	1071	1047	1237	1126	1133	887	888	1236	1197	1025	13:98838719-98926684	Tnpo1
ENSMUSG00000009535	128	239	84	197	128	127	115	96	86	126	138	102	130	163	117	179	160	122	115	94	194	122	100	118	18:68300055-68325152	Rnmt
ENSMUSG00000009545	148	142	42	188	155	94	109	79	91	119	99	105	67	102	173	156	46	24	37	125	96	160	115	74	7:143106062-143427342	Kcnq1
ENSMUSG00000009549	519	450	534	586	452	688	414	561	757	778	539	530	455	667	647	615	498	653	517	724	619	614	593	785	2:118475550-118480011	Srp14
ENSMUSG00000009551	0	0	0	0	0	0	0	0	0	0	4	0	0	0	0	0	0	0	0	0	0	0	0	0	2:32732320-32741316	6330409D20Rik
ENSMUSG00000009555	261	296	194	278	261	260	252	356	244	271	316	272	254	237	263	302	264	276	218	251	278	216	308	286	2:32705484-32713376	Cdk9
ENSMUSG00000009563	45	41	76	82	83	57	71	97	55	71	39	59	81	49	69	51	62	52	19	88	87	68	100	79	2:32756934-32762544	Tor2a
ENSMUSG00000009566	56	62	42	83	46	45	29	55	39	48	40	67	113	72	69	62	93	54	20	18	18	46	35	29	2:32682309-32704445	Fpgs
ENSMUSG00000009569	2319	3256	3605	4199	4099	3106	3733	3482	3413	3487	3866	3002	2993	3442	3430	3945	3520	3089	2562	2630	3563	4064	3671	2621	16:13256181-13417829	Mkl2
ENSMUSG00000009575	1280	1698	1560	1197	1087	1317	1286	1067	1212	1163	1343	1277	1093	1218	1282	1278	1319	1237	1142	1117	1330	1099	1369	1494	15:103191244-103240116	Cbx5
ENSMUSG00000009585	244	257	324	338	329	269	384	332	338	249	206	249	167	205	279	212	483	253	278	169	260	281	202	165	15:79891359-79916206	Apobec3
ENSMUSG00000009588	0	9	0	0	0	0	0	0	0	0	0	0	0	0	0	0	0	0	0	0	0	0	0	0	11:116764725-116775807	St6galnac1
ENSMUSG00000009614	82	76	71	151	85	75	117	106	98	108	66	106	114	75	136	139	98	89	129	70	129	75	136	111	2:27188093-27248637	Sardh
ENSMUSG00000009621	219	275	90	97	451	276	239	211	103	97	226	426	284	146	94	75	317	182	197	179	81	93	402	261	2:27261804-27427333	Vav2
ENSMUSG00000009628	0	0	0	0	0	4	0	0	0	0	0	0	0	0	0	0	0	0	17	5	0	0	0	1	8:33516438-33585882	Tex15
ENSMUSG00000009630	332	207	188	340	300	324	445	357	369	279	244	318	368	364	332	356	196	308	319	323	318	329	310	335	8:33599325-33619741	Ppp2cb
ENSMUSG00000009633	9	16	50	13	46	19	22	6	2	40	5	8	5	2	1	31	47	15	29	45	54	47	15	8	1:193271861-193273517	G0s2
ENSMUSG00000009640	90	107	57	64	115	95	101	110	144	91	99	105	99	30	110	74	49	87	66	59	83	153	74	72	4:117674381-117682573	Dmap1
ENSMUSG00000009647	80	94	135	62	98	47	93	51	98	143	93	71	101	77	88	94	95	97	77	101	97	49	64	58	10:59446684-59616992	Mcu
ENSMUSG00000009654	0	0	0	0	0	0	0	0	0	0	0	3	0	0	0	0	0	0	0	2	0	2	15	0	10:59422658-59442078	Oit3
ENSMUSG00000009670	4	0	0	0	0	0	0	20	0	3	0	0	0	0	0	0	0	0	0	0	0	0	0	0	X:100838348-101059967	Tex11
ENSMUSG00000009681	377	438	561	518	729	354	609	600	550	536	519	472	615	393	553	529	598	429	375	424	621	485	531	428	10:75060292-75185221	Bcr
ENSMUSG00000009687	1203	941	887	1098	830	783	883	795	1562	1699	1059	792	875	1252	947	990	865	682	784	466	940	1062	811	643	7:31032422-31042781	Fxyd5
ENSMUSG00000009731	28	49	1	12	99	77	47	39	0	0	20	51	61	0	0	7	64	28	43	12	0	0	65	35	X:7821989-7838580	Kcnd1
ENSMUSG00000009733	37	72	65	89	84	83	86	65	43	76	92	87	59	84	88	52	83	59	62	97	49	83	148	96	15:100502499-100552308	Tfcp2
ENSMUSG00000009734	3	0	0	0	0	0	0	4	0	0	0	0	0	0	0	0	4	0	0	6	0	0	0	3	13:18120798-18397986	Pou6f2
ENSMUSG00000009739	99	141	213	163	182	147	176	199	95	98	136	138	190	133	118	139	131	182	93	227	95	111	73	160	15:100575018-100600284	Pou6f1
ENSMUSG00000009741	355	363	405	323	417	291	346	459	267	311	538	357	304	483	450	401	437	398	411	328	478	452	339	254	9:113930634-113977502	Ubp1
ENSMUSG00000009772	45	25	68	23	27	53	21	75	69	46	32	28	55	8	43	25	89	54	151	41	66	17	12	18	1:132315826-132333788	Nuak2
ENSMUSG00000009828	613	593	614	639	476	478	766	722	623	704	459	481	386	422	539	618	328	473	476	633	655	663	502	396	9:78108892-78172407	Ick
ENSMUSG00000009863	224	179	95	157	153	241	240	220	240	201	198	172	299	124	201	237	151	184	131	148	182	112	157	205	4:140960903-140979493	Sdhb
ENSMUSG00000009876	73	44	108	94	17	27	65	9	94	100	109	45	43	40	41	36	58	48	43	14	124	76	25	68	2:152753873-152765337	Cox4i2
ENSMUSG00000009894	170	206	117	163	124	210	189	227	100	162	185	191	217	140	90	160	149	117	116	143	110	113	209	199	11:59406834-59451486	Snap47
ENSMUSG00000009905	219	255	263	167	214	187	186	169	245	182	210	178	206	169	148	250	229	238	98	143	204	320	146	235	1:106720159-106760027	Kdsr
ENSMUSG00000009907	694	612	602	572	638	631	618	434	563	594	685	590	576	606	654	765	652	670	527	539	530	605	679	557	1:106763771-106797028	Vps4b
ENSMUSG00000009927	536	427	302	408	247	385	365	435	400	353	437	458	505	260	375	452	452	476	605	338	507	412	431	443	9:44406839-44410727	Rps25
ENSMUSG00000009941	0	0	0	0	0	0	0	0	0	0	0	0	0	18	0	0	0	0	0	0	0	0	0	20	X:134944226-134965054	Nxf2
ENSMUSG00000009995	238	117	136	136	155	132	178	205	75	94	137	117	193	176	110	167	134	158	176	93	100	188	190	151	X:74281612-74290451	Taz
ENSMUSG00000010021	16	19	0	0	30	2	1	13	1	0	4	8	4	0	23	9	0	13	16	0	11	0	1	3	11:114765088-114791039	Kif19a
ENSMUSG00000010025	355	303	413	309	264	295	354	414	308	408	368	380	410	366	336	297	334	338	327	346	502	326	389	304	11:61223117-61267764	Aldh3a2
ENSMUSG00000010044	8	0	0	0	0	0	2	18	4	0	5	12	0	18	0	6	0	0	38	6	0	7	0	22	9:107546998-107551619	Zmynd10
ENSMUSG00000010045	122	129	126	117	152	140	122	144	172	128	98	147	169	237	125	142	148	127	134	99	177	164	124	117	9:107533645-107538973	Tmem115
ENSMUSG00000010047	236	196	166	237	133	131	209	124	206	222	150	118	160	163	192	152	122	197	203	169	189	147	225	177	9:107567645-107573079	Hyal2
ENSMUSG00000010048	20	22	21	33	12	4	22	9	44	29	14	34	20	11	32	6	23	38	56	24	94	34	28	68	9:107587342-107593685	Ifrd2
ENSMUSG00000010051	130	79	145	147	128	65	207	191	150	152	160	127	136	109	157	115	114	132	77	145	124	153	60	68	9:107576627-107582010	Hyal1
ENSMUSG00000010054	93	58	96	101	78	91	69	103	108	43	95	66	75	104	49	75	96	78	52	48	87	102	76	152	9:107562955-107566412	Tusc2
ENSMUSG00000010057	92	43	23	94	78	89	83	80	93	64	68	62	90	53	43	65	54	57	29	91	31	39	67	161	9:107541926-107546006	Nprl2
ENSMUSG00000010064	1206	1345	1369	1489	1175	1285	1647	2144	1436	1817	1438	1134	1523	1765	1760	1647	1119	1394	1206	1878	1434	1511	878	1096	9:107650334-107669830	Slc38a3
ENSMUSG00000010066	22	19	0	2	26	44	30	24	0	4	8	29	28	23	17	11	22	11	77	40	0	16	12	84	9:107399312-107529643	Cacna2d2
ENSMUSG00000010067	307	235	388	402	269	227	366	401	505	462	341	336	233	176	334	402	255	289	373	357	549	350	327	152	9:107551255-107562567	Rassf1
ENSMUSG00000010080	55	100	0	16	13	71	61	109	22	10	110	48	61	55	43	44	66	25	16	23	9	11	20	176	11:94489299-94500274	Epn3
ENSMUSG00000010086	0	27	0	0	0	7	9	20	19	5	8	10	17	21	0	0	17	7	6	24	0	0	11	17	11:61448142-61454431	Rnf112
ENSMUSG00000010095	2158	2155	2185	2467	2217	3026	3128	3247	2822	2886	2246	2234	2655	2652	2570	2703	2494	3551	2704	2819	2483	2491	1982	2397	19:8706582-8723669	Slc3a2
ENSMUSG00000010097	454	543	543	657	471	603	632	731	672	551	509	633	637	625	571	671	680	595	658	644	510	592	724	461	19:8756773-8772775	Nxf1
ENSMUSG00000010110	367	408	394	381	370	340	500	481	556	372	484	386	423	355	402	566	387	436	320	466	554	480	355	288	19:8741113-8756369	Stx5a
ENSMUSG00000010122	0	11	0	0	9	4	1	21	0	6	10	4	8	0	0	0	0	0	0	0	0	0	0	3	11:61343101-61378645	Slc47a1
ENSMUSG00000010136	1	6	0	0	0	16	30	7	0	3	16	3	20	0	8	22	0	0	0	15	0	2	0	33	3:105996657-106014946	Pifo
ENSMUSG00000010142	8	54	0	0	51	71	42	47	0	2	12	61	85	15	0	3	114	19	56	28	3	9	24	101	11:61126455-61149672	Tnfrsf13b
ENSMUSG00000010154	5	2	0	0	6	6	18	6	0	2	9	1	14	0	4	6	3	2	25	15	0	0	2	29	8:123332413-123369815	Spire2
ENSMUSG00000010175	41	48	6	0	47	126	75	46	0	22	72	78	8	40	44	14	47	30	23	45	22	1	82	82	1:190117735-190171014	Prox1
ENSMUSG00000010205	32	43	18	35	23	26	9	10	23	13	14	11	20	38	25	43	16	16	17	17	30	25	8	20	9:21073858-21092308	Raver1
ENSMUSG00000010277	1586	1517	1288	1528	1449	1678	1623	1426	1464	1487	1616	1497	1542	1454	1514	1451	1791	1182	1271	1587	1372	1324	1478	1451	11:78261452-78290923	2610507B11Rik
ENSMUSG00000010290	111	121	121	118	125	116	112	122	171	101	111	136	132	167	112	129	95	100	118	125	212	120	138	176	1:43098410-43116247	AI597479
ENSMUSG00000010307	60	82	37	27	28	121	57	78	49	31	47	55	120	126	23	72	67	83	61	11	15	41	44	135	7:47050301-47055077	Tmem86a
ENSMUSG00000010311	0	0	0	0	0	0	0	0	0	0	0	0	0	11	5	0	0	1	0	0	0	0	0	0	1:133896899-133908299	Optc
ENSMUSG00000010342	0	9	0	38	0	3	2	0	0	1	4	14	1	0	6	11	22	6	0	0	0	0	14	7	11:87404765-87556123	Tex14
ENSMUSG00000010358	226	204	220	311	150	134	293	173	237	264	226	166	221	248	238	343	195	188	151	153	274	277	172	173	11:101448107-101458998	Ifi35
ENSMUSG00000010362	50	77	34	37	70	31	37	98	70	97	91	53	40	70	52	50	42	79	33	53	68	86	47	59	11:101626895-101636400	Rdm1
ENSMUSG00000010376	212	322	213	340	205	375	227	267	468	267	407	282	301	361	313	322	386	308	349	342	300	374	282	373	14:55661963-55672424	Nedd8
ENSMUSG00000010392	282	369	279	313	373	325	412	326	262	316	439	294	275	247	304	329	333	321	246	227	415	317	268	306	11:76726302-76763879	Gosr1
ENSMUSG00000010406	129	72	42	158	103	154	96	136	67	67	132	146	157	158	58	156	141	100	107	100	128	114	142	200	14:54426609-54430056	Mrpl52
ENSMUSG00000010453	683	781	798	925	719	705	780	775	815	952	676	716	697	821	914	675	803	747	885	926	749	868	809	650	1:36335430-36369481	Kansl3
ENSMUSG00000010461	22	24	9	24	17	30	33	24	5	2	51	64	67	10	14	0	62	61	16	34	2	0	62	30	10:23102663-23351086	Eya4
ENSMUSG00000010476	55	101	63	50	59	75	89	92	73	50	44	97	46	75	32	46	53	60	35	52	56	51	54	101	7:137193373-137314745	Ebf3
ENSMUSG00000010492	0	1	0	0	0	0	0	0	1	0	2	0	0	0	0	0	0	0	0	0	0	0	0	0	2:181578180-181585470	Uckl1os
ENSMUSG00000010505	13	9	0	0	0	5	5	3	0	0	3	4	11	0	0	0	6	14	2	1	0	0	8	0	2:181763032-181828097	Myt1
ENSMUSG00000010517	299	284	334	290	345	303	269	258	220	300	187	269	249	349	206	301	296	272	218	193	337	302	224	266	4:109676288-109964260	Faf1
ENSMUSG00000010529	0	14	6	4	0	21	0	0	4	0	0	10	11	0	10	1	24	10	17	9	0	0	14	0	12:111484309-111486123	Gm266
ENSMUSG00000010538	0	0	15	0	0	0	4	0	0	0	1	7	0	1	0	4	4	0	0	2	0	0	1	8	3:88282457-88297299	Tsacc
ENSMUSG00000010554	209	195	185	182	177	191	140	227	317	188	253	233	199	252	155	181	232	213	135	199	145	158	320	305	11:74770530-74828825	Mettl16
ENSMUSG00000010592	0	0	0	10	0	0	0	0	0	0	3	0	0	0	4	0	0	0	0	0	0	0	0	0	17:50279094-50293899	Dazl
ENSMUSG00000010601	0	0	0	0	0	0	0	0	0	0	4	0	0	0	0	0	0	0	0	0	0	0	0	0	15:77387921-77399410	Apol7a
ENSMUSG00000010607	42	47	55	85	16	67	45	47	23	93	45	61	92	53	50	44	13	33	23	50	40	48	30	52	9:22156546-22158658	Pigyl
ENSMUSG00000010608	2461	2134	2106	1779	2054	2074	1473	1633	2023	1785	1866	2282	1635	2197	1948	2067	2341	2447	2523	2064	2168	2177	2517	2067	12:83630936-83683423	Rbm25
ENSMUSG00000010609	74	117	86	153	97	124	62	114	68	98	116	97	139	113	114	112	69	143	90	139	56	132	161	101	1:180226704-180263738	Psen2
ENSMUSG00000010651	2	13	6	0	4	10	8	14	23	2	11	9	3	12	11	0	4	10	2	1	0	9	0	8	9:119147723-119157393	Acaa1b
ENSMUSG00000010660	107	100	34	46	39	30	134	48	18	18	59	72	36	69	73	73	75	48	8	26	49	59	48	93	9:119071227-119093802	Plcd1
ENSMUSG00000010663	540	594	311	323	668	902	599	559	360	283	614	688	797	568	296	335	866	566	659	826	292	301	716	1079	19:10182588-10197170	Fads1
ENSMUSG00000010721	73	160	132	155	107	178	115	109	125	144	227	151	132	161	126	194	112	81	95	115	152	145	144	184	5:29229502-29378690	Lmbr1
ENSMUSG00000010751	85	65	120	88	5	29	68	18	91	80	57	58	40	34	106	65	21	61	53	34	100	107	62	51	7:143634506-143649961	Tnfrsf22
ENSMUSG00000010755	219	206	132	145	267	220	202	295	307	260	302	274	244	371	173	199	266	210	285	243	223	246	210	303	7:143556930-143600390	Cars
ENSMUSG00000010760	0	0	0	0	0	0	0	0	0	0	8	0	0	0	0	0	0	0	0	0	0	0	0	2	7:143501245-143503450	Phlda2
ENSMUSG00000010797	0	0	0	0	0	0	0	0	0	0	0	0	7	0	2	0	0	0	0	0	0	0	0	0	6:17988640-18030885	Wnt2
ENSMUSG00000010803	60	51	5	13	0	27	30	20	0	0	16	21	26	0	4	0	13	15	46	10	0	0	0	10	11:42130639-42183230	Gabra1
ENSMUSG00000010825	23	6	0	0	0	3	0	2	0	0	3	0	1	0	0	0	3	0	0	4	12	0	5	0	5:143357038-143392452	Grid2ip
ENSMUSG00000010830	0	13	19	0	14	7	10	9	5	1	5	1	0	7	0	0	1	7	0	0	5	9	13	0	15:79516108-79528039	Kdelr3
ENSMUSG00000010911	26	18	30	31	53	44	16	63	85	50	23	30	28	40	67	65	53	27	57	16	3	26	37	23	2:103073375-103092944	Apip
ENSMUSG00000010914	87	123	119	51	70	143	110	153	140	150	169	116	163	122	141	95	162	161	158	110	52	136	155	114	2:103020775-103073813	Pdhx
ENSMUSG00000010936	163	178	115	160	221	170	131	240	135	166	127	181	266	154	138	122	195	110	168	153	185	233	95	150	8:110618285-110720698	Vac14
ENSMUSG00000011008	10	0	0	8	0	0	2	18	7	0	0	4	3	6	0	9	0	0	0	0	6	0	8	0	3:146149533-146195813	Mcoln2
ENSMUSG00000011034	0	0	0	0	9	0	0	5	0	0	0	7	0	0	0	0	0	0	0	0	0	0	0	0	5:33103919-33163170	Slc5a1
ENSMUSG00000011096	48	129	94	112	137	72	96	136	63	114	83	123	116	104	74	97	97	146	129	58	131	128	126	92	7:44848691-44855721	Akt1s1
ENSMUSG00000011114	199	234	244	270	166	217	181	207	245	286	254	208	232	209	308	327	331	214	224	137	296	274	175	158	9:37648463-37657612	Tbrg1
ENSMUSG00000011148	2	23	9	30	5	15	15	23	0	2	30	20	23	0	13	16	18	7	6	16	15	0	28	26	12:112619745-112641660	Adssl1
ENSMUSG00000011154	1	3	0	0	0	0	1	0	0	0	1	2	0	8	0	0	0	2	0	0	0	8	0	19	7:83773801-83795180	Cfap161
ENSMUSG00000011158	402	542	424	466	388	363	446	555	476	467	460	541	402	395	418	430	361	431	392	458	407	330	497	361	12:112959785-113001004	Brf1
ENSMUSG00000011171	0	19	0	0	20	0	0	1	0	0	0	12	0	1	0	1	0	5	0	20	20	2	2	0	12:116077426-116146561	Vipr2
ENSMUSG00000011179	341	367	341	400	455	446	270	241	347	420	469	466	413	605	486	504	377	326	306	252	384	474	402	559	12:17544494-17551805	Odc1
ENSMUSG00000011254	4	21	4	10	40	15	5	17	10	26	9	10	36	38	5	30	14	10	10	39	19	0	26	53	11:45946543-45955794	Thg1l
ENSMUSG00000011256	61	59	0	22	47	29	22	5	56	39	43	47	60	64	29	25	32	13	14	20	67	73	43	7	11:46055692-46147643	Adam19
ENSMUSG00000011257	166	136	93	96	127	106	111	56	96	109	114	132	108	127	174	151	262	107	100	143	103	155	122	117	4:123262051-123299225	Pabpc4
ENSMUSG00000011263	162	305	150	699	338	264	560	307	519	319	165	198	206	348	358	371	296	269	92	245	349	356	289	43	7:19463031-19497062	Exoc3l2
ENSMUSG00000011267	4	0	0	1	0	0	0	2	0	0	0	5	0	15	0	1	0	4	10	4	0	9	0	0	7:19576987-19580956	Zfp296
ENSMUSG00000011305	0	0	0	0	0	4	0	0	0	0	3	0	0	0	0	1	0	0	0	0	5	0	0	1	17:56111301-56117896	Plin5
ENSMUSG00000011306	179	147	95	276	153	308	124	218	235	220	241	214	255	276	326	292	258	214	219	203	265	352	233	243	8:70042513-70072647	Sugp1
ENSMUSG00000011382	163	56	141	88	176	120	111	130	78	95	160	175	125	101	101	165	197	149	200	92	162	160	122	156	7:45470687-45489105	Dhdh
ENSMUSG00000011427	110	215	349	218	151	166	272	186	139	200	153	154	333	251	161	246	184	189	159	235	153	248	181	158	7:29815814-29831305	Zfp790
ENSMUSG00000011463	0	0	0	0	0	0	0	0	0	0	0	0	0	8	0	0	0	0	0	0	0	0	0	0	3:20247964-20276033	Cpb1
ENSMUSG00000011589	2	0	0	0	0	9	9	0	0	0	0	7	7	0	0	1	0	0	0	8	0	0	0	0	17:55986211-55997181	Fsd1
ENSMUSG00000011658	53	94	19	100	82	97	73	85	51	50	44	72	83	31	82	83	112	62	59	62	67	126	71	117	7:44895779-44902931	Fuz
ENSMUSG00000011751	97	125	10	2	8	68	51	53	8	15	12	45	193	68	14	24	36	25	81	174	1	6	31	107	7:27356083-27447986	Sptbn4
ENSMUSG00000011752	111	102	92	185	120	130	146	96	196	93	189	104	186	111	79	82	161	158	163	136	78	113	105	245	19:41911571-41918964	Pgam1
ENSMUSG00000011831	873	736	975	879	1045	1009	675	726	754	914	1069	953	713	1015	950	797	796	941	1120	857	868	1009	900	991	5:107744495-107875407	Evi5
ENSMUSG00000011832	170	225	233	173	344	234	189	212	166	162	211	216	199	169	234	224	186	203	190	268	151	267	223	239	8:4166267-4211557	Evi5l
ENSMUSG00000011837	30	31	29	79	33	37	35	48	81	36	15	39	18	5	46	56	22	43	63	25	84	42	29	21	8:4252780-4256520	Snapc2
ENSMUSG00000011877	805	987	889	1117	911	745	936	1142	1122	1067	840	810	1012	975	832	1002	679	695	764	750	819	1116	900	692	11:77493262-77508086	Git1
ENSMUSG00000011884	263	236	240	236	231	279	336	373	266	310	284	243	276	227	307	212	275	272	291	255	174	278	220	222	5:114669098-114691284	Gltp
ENSMUSG00000011958	1106	938	1272	895	913	868	981	854	1284	1431	1122	1075	1020	969	1301	1191	865	1253	1147	1225	1529	1267	1082	995	9:69989166-70008617	Bnip2
ENSMUSG00000011960	678	404	607	609	631	456	512	435	685	671	662	646	375	423	593	611	359	439	488	418	623	817	706	474	15:98538389-98571223	Ccnt1
ENSMUSG00000012017	29	50	58	50	10	14	41	49	44	53	53	56	53	74	64	73	32	66	1	12	29	45	44	8	16:17796982-17808587	Scarf2
ENSMUSG00000012076	197	219	224	145	121	150	181	185	176	205	170	208	128	238	230	196	173	263	131	159	326	165	218	180	12:55836024-55870036	Brms1l
ENSMUSG00000012114	506	523	562	547	566	546	507	583	673	600	549	580	507	469	600	585	436	510	429	467	525	687	616	571	16:17650921-17723230	Med15
ENSMUSG00000012117	174	127	154	149	119	168	152	117	140	152	139	170	189	101	147	226	118	191	152	188	219	226	141	209	4:133968728-134001218	Dhdds
ENSMUSG00000012126	12	4	1	6	0	27	20	44	0	0	40	16	30	0	14	16	11	15	0	14	3	0	11	73	4:134102270-134127893	Ubxn11
ENSMUSG00000012187	0	15	6	10	34	0	0	2	0	0	1	0	0	0	0	2	0	6	0	0	0	0	0	0	1:78510691-78538473	Mogat1
ENSMUSG00000012211	0	10	0	0	0	0	0	1	6	0	6	0	0	0	0	0	0	0	0	0	0	4	2	8	12:113074202-113089217	Tex22
ENSMUSG00000012296	160	138	175	181	189	96	169	235	204	206	110	131	161	139	166	148	126	134	142	111	122	90	176	76	17:46257551-46283326	Tjap1
ENSMUSG00000012350	0	0	0	0	0	0	0	2	0	0	0	0	4	0	14	0	0	0	0	0	15	0	0	14	2:103263133-103303578	Ehf
ENSMUSG00000012405	368	324	285	300	321	423	317	377	225	396	349	312	478	395	272	350	338	452	274	305	366	358	254	438	14:18267523-18271691	Rpl15
ENSMUSG00000012422	230	188	179	145	177	160	141	159	72	96	158	135	123	256	136	142	146	105	134	100	124	176	135	221	13:90088823-90144207	Tmem167
ENSMUSG00000012428	33	86	90	287	114	83	50	61	133	324	39	66	141	84	158	221	68	111	62	56	193	247	139	32	5:7960157-7982513	Steap4
ENSMUSG00000012429	140	117	223	110	91	88	149	121	85	128	93	133	98	93	89	89	43	144	222	93	154	40	147	128	13:17694892-17700048	Mplkip
ENSMUSG00000012443	9	0	0	0	5	16	1	0	1	0	5	8	29	0	2	6	16	0	11	0	23	0	0	19	19:37376103-37422159	Kif11
ENSMUSG00000012483	32	12	27	16	2	9	30	15	14	47	12	34	6	17	14	33	1	35	8	28	9	9	23	47	6:8255636-8259473	Rpa3
ENSMUSG00000012519	135	153	97	101	132	63	80	48	150	94	81	143	82	109	173	113	69	116	136	75	150	138	74	49	8:111311497-111338477	Mlkl
ENSMUSG00000012535	673	447	463	416	600	353	463	390	588	430	398	442	418	436	422	568	298	341	455	301	502	436	292	363	6:29540527-29610187	Tnpo3
ENSMUSG00000012609	368	306	337	330	348	416	354	280	181	295	442	341	305	332	274	350	403	255	286	330	334	379	400	655	12:85824359-86062193	Ttll5
ENSMUSG00000012640	655	519	690	411	430	357	539	422	312	445	429	390	529	418	425	375	386	563	576	441	415	400	242	382	7:43295897-43313594	Zfp715
ENSMUSG00000012819	15	79	29	28	84	96	73	98	24	43	22	75	45	54	27	34	79	61	94	69	23	34	48	101	10:60302448-60696790	Cdh23
ENSMUSG00000012848	373	352	327	354	276	449	467	493	421	469	406	411	566	413	415	517	541	488	369	368	584	402	393	373	7:12921990-12926986	Rps5
ENSMUSG00000012889	0	0	0	0	0	0	4	0	0	0	0	0	0	0	0	0	0	0	0	0	0	0	0	0	8:84125689-84132827	Podnl1
ENSMUSG00000013033	236	423	284	327	252	217	419	523	330	248	282	333	428	413	242	325	240	308	314	556	263	209	260	271	8:83899805-83942254	Adgrl1
ENSMUSG00000013076	1698	2019	2392	2848	2258	1704	1884	1791	2655	2533	2388	1988	2087	2379	2412	2454	1972	2231	1201	1820	2304	2305	2371	1520	9:14541666-14645356	Amotl1
ENSMUSG00000013089	157	290	82	119	262	264	209	206	92	64	141	247	325	193	66	87	208	160	112	193	113	81	210	244	16:22381009-22440019	Etv5
ENSMUSG00000013091	0	0	0	0	0	0	0	0	0	0	0	0	0	0	0	0	0	0	3	0	0	0	0	0	7:4782637-4784641	Tmem190
ENSMUSG00000013150	74	79	77	96	71	96	63	84	134	105	43	127	97	228	62	72	72	43	156	110	84	96	92	97	8:105713554-105758964	Gfod2
ENSMUSG00000013155	1	1	29	20	3	23	22	21	4	11	15	10	14	4	17	18	34	22	32	11	43	11	6	20	8:105703351-105708510	Enkd1
ENSMUSG00000013158	0	0	0	0	0	0	0	0	0	0	1	0	0	0	0	0	0	0	0	0	0	0	0	0	8:105707355-105710546	4933405L10Rik
ENSMUSG00000013160	206	201	221	312	211	287	288	263	202	362	190	293	298	277	242	264	299	263	196	154	269	278	259	344	8:105524165-105566347	Atp6v0d1
ENSMUSG00000013236	466	632	275	471	450	735	581	615	397	330	551	565	650	372	333	459	525	491	338	595	565	393	515	521	17:56412126-56476783	Ptprs
ENSMUSG00000013275	250	205	283	163	154	229	274	238	187	254	262	203	326	154	264	203	242	233	186	226	246	214	219	203	1:131827193-131849165	Slc41a1
ENSMUSG00000013353	0	0	0	0	10	0	0	0	0	0	0	0	0	0	0	0	0	0	0	0	0	0	0	0	7:43491744-43506240	4931406B18Rik
ENSMUSG00000013367	7	18	3	2	0	6	3	12	19	5	0	7	7	0	7	4	0	0	0	45	0	0	9	0	7:43472604-43490375	Iglon5
ENSMUSG00000013415	3	0	0	0	0	0	3	0	17	0	0	0	0	0	0	0	0	0	0	0	0	0	0	0	11:95956863-96006240	Igf2bp1
ENSMUSG00000013418	0	0	0	0	0	0	0	0	0	0	0	0	0	0	0	0	2	0	0	0	0	0	0	0	11:95865643-95915191	B4galnt2
ENSMUSG00000013419	35	168	70	92	124	97	135	197	46	149	157	85	117	171	127	158	123	99	81	147	120	142	148	187	9:121759030-121772042	Zfp651
ENSMUSG00000013465	263	367	383	230	239	248	312	308	297	444	281	241	409	298	353	313	195	295	198	200	371	324	217	303	2:25199412-25211789	Nelfb
ENSMUSG00000013483	0	0	18	0	0	0	16	2	0	0	0	0	0	0	0	0	0	0	0	0	0	0	0	4	11:119307468-119345675	Card14
ENSMUSG00000013495	44	151	15	35	28	29	43	42	41	64	59	47	97	42	50	49	34	20	71	27	74	36	71	66	5:108629470-108649082	Tmem175
ENSMUSG00000013523	1421	875	334	135	609	1291	1048	1310	357	348	703	758	1516	1434	302	492	539	558	1559	2018	469	224	1127	1069	2:170346691-170428145	Bcas1
ENSMUSG00000013539	124	97	40	37	112	129	82	95	21	46	45	73	64	55	60	58	98	39	96	49	52	28	60	68	16:18300525-18348403	Tango2
ENSMUSG00000013584	20	38	4	37	18	11	8	37	22	21	1	19	4	12	17	22	38	22	71	35	5	6	18	28	9:71215489-71296543	Aldh1a2
ENSMUSG00000013593	492	735	399	501	689	699	616	653	591	705	503	487	636	596	557	560	452	562	362	466	434	531	478	761	1:171234553-171251688	Ndufs2
ENSMUSG00000013622	102	81	50	72	132	115	81	98	76	90	64	86	85	168	144	97	36	73	40	83	66	92	69	93	5:31048012-31054923	Atraid
ENSMUSG00000013629	97	286	210	253	212	133	244	199	143	166	163	186	228	302	184	238	214	194	36	149	112	207	181	213	5:31054480-31078779	Cad
ENSMUSG00000013646	187	202	143	221	155	119	171	194	257	202	203	175	122	158	143	180	135	189	105	207	206	178	255	166	11:58330424-58348028	Sh3bp5l
ENSMUSG00000013662	249	316	169	264	348	283	220	218	217	217	276	179	283	194	249	281	278	247	186	145	154	342	361	297	19:32672263-32712598	Atad1
ENSMUSG00000013663	901	1293	1399	1164	1450	1336	1370	1010	999	1057	1185	1317	1104	1172	944	1093	1182	1132	1063	1186	1167	1092	1183	1088	19:32757197-32826460	Pten
ENSMUSG00000013698	2150	2264	1934	2180	2057	2531	2076	2305	2577	2642	2277	2381	2244	2754	2085	2475	2240	2614	2388	2583	2482	2382	2504	2549	1:172196428-172207104	Pea15a
ENSMUSG00000013701	124	53	48	98	75	43	61	70	62	66	82	46	85	57	64	69	68	125	61	35	95	118	100	84	14:32179862-32202198	Timm23
ENSMUSG00000013707	0	33	0	0	42	56	43	61	0	10	14	72	95	49	0	7	77	74	1	42	18	0	29	63	3:95139221-95142660	Tnfaip8l2
ENSMUSG00000013736	144	142	229	107	89	155	193	101	110	157	142	136	166	215	124	212	132	152	91	181	166	152	111	178	6:106768820-106782774	Trnt1
ENSMUSG00000013787	312	429	330	367	427	472	501	518	424	445	381	529	505	456	491	405	466	428	387	441	289	404	429	657	17:34898169-34914352	Ehmt2
ENSMUSG00000013822	56	88	44	68	75	91	103	91	59	69	53	54	121	40	73	91	60	114	69	73	86	85	99	120	9:22112689-22117472	Elof1
ENSMUSG00000013833	130	141	126	209	256	175	104	176	112	144	103	140	181	102	226	127	129	142	101	124	107	202	87	170	10:79894408-79909223	Med16
ENSMUSG00000013846	662	595	933	892	510	633	989	723	1058	834	665	520	686	573	874	733	881	618	510	845	741	835	689	437	15:67102575-67114292	St3gal1
ENSMUSG00000013858	309	356	219	391	346	415	398	396	431	417	317	337	391	306	397	409	310	323	239	312	401	417	330	390	10:79974648-79984630	Tmem259
ENSMUSG00000013878	58	35	52	83	38	66	48	70	95	45	79	75	80	25	67	83	93	91	45	86	59	88	69	93	8:26119068-26152090	Rnf170
ENSMUSG00000013921	126	216	66	72	98	130	206	187	66	105	76	148	184	21	48	80	151	51	173	143	64	59	67	202	7:30291428-30308667	Clip3
ENSMUSG00000013928	0	9	0	0	0	2	5	3	0	0	0	3	5	0	0	0	0	8	0	2	9	0	0	3	7:30279794-30290537	Thap8
ENSMUSG00000013936	0	7	0	0	20	7	0	0	0	0	0	0	6	17	2	0	0	8	0	0	0	0	1	0	5:122100651-122113772	Myl2
ENSMUSG00000013973	111	97	86	102	94	105	151	134	154	132	91	116	94	94	94	116	49	155	145	144	143	96	138	131	1:171328845-171342631	Dedd
ENSMUSG00000013974	0	0	0	0	0	0	0	0	0	0	0	0	0	0	0	0	19	0	0	0	0	0	0	0	8:3665454-3669559	Mcemp1
ENSMUSG00000013997	69	53	108	232	48	87	68	143	98	114	62	69	113	106	105	82	28	65	119	133	76	79	92	154	1:171337708-171345946	Nit1
ENSMUSG00000014030	10	0	0	0	0	1	0	0	0	0	0	4	0	0	6	0	0	0	0	10	0	0	0	0	4:44524457-44710787	Pax5
ENSMUSG00000014039	181	135	121	137	112	87	212	163	137	129	143	180	146	154	102	103	187	140	125	173	121	118	172	112	16:97791167-97852150	Prdm15
ENSMUSG00000014074	372	251	332	267	401	306	238	236	297	381	271	278	213	296	281	385	199	316	300	325	269	335	267	268	16:32277159-32301734	Rnf168
ENSMUSG00000014075	19	13	8	10	20	27	14	11	4	11	23	24	4	14	18	11	31	21	12	5	0	17	13	12	16:32419402-32429399	Tctex1d2
ENSMUSG00000014077	309	328	317	327	323	278	441	295	516	377	374	347	291	341	300	328	299	240	260	423	280	319	341	406	2:119547397-119587327	Chp1
ENSMUSG00000014158	215	346	236	202	118	189	357	350	427	346	288	217	259	302	232	227	187	148	188	139	185	294	253	324	5:114621852-114658721	Trpv4
ENSMUSG00000014164	107	106	175	123	142	151	167	167	107	91	189	143	184	138	131	142	148	113	210	185	101	134	187	142	13:57999928-58113892	Klhl3
ENSMUSG00000014177	71	125	23	89	211	147	129	96	155	118	104	121	60	47	80	95	76	89	137	67	141	23	103	143	11:62879155-62917080	Tvp23b
ENSMUSG00000014195	872	723	548	476	718	705	651	506	583	639	555	717	522	599	672	602	731	807	920	720	602	612	507	647	11:100582518-100620468	Dnajc7
ENSMUSG00000014198	0	0	0	0	0	0	0	2	0	1	2	0	0	16	6	0	0	0	0	0	0	0	0	2	11:100627243-100692755	Zfp385c
ENSMUSG00000014226	452	343	264	225	312	221	424	229	449	364	275	326	227	307	265	302	332	270	570	517	402	272	276	474	1:160202067-160213175	Cacybp
ENSMUSG00000014232	143	90	96	73	63	139	89	104	56	209	131	141	124	211	78	158	207	125	102	175	85	95	97	130	16:3908501-3941447	Cluap1
ENSMUSG00000014243	7	2	0	15	0	0	10	8	0	11	8	33	11	10	12	16	22	13	8	39	40	54	25	23	11:62266924-62281675	Zswim7
ENSMUSG00000014245	13	9	24	19	51	12	10	12	2	34	33	38	30	36	41	33	7	7	14	0	33	19	24	3	11:62458160-62514717	Pigl
ENSMUSG00000014294	98	185	150	178	181	188	159	190	276	133	116	134	178	200	159	166	161	223	179	122	180	213	191	258	18:36742032-36744857	Ndufa2
ENSMUSG00000014301	23	23	32	7	24	8	27	26	11	28	39	25	37	17	40	35	13	17	25	29	32	32	6	46	16:4616164-4625288	Pam16
ENSMUSG00000014303	126	208	197	192	118	149	255	202	106	202	153	141	175	196	171	172	193	159	120	210	177	140	130	175	16:4594413-4625224	Glis2
ENSMUSG00000014313	1048	876	496	749	823	1302	830	983	673	875	953	848	976	774	835	968	812	1024	805	745	696	1029	722	2160	15:35925586-35938546	Cox6c
ENSMUSG00000014329	54	62	195	193	68	83	196	57	103	131	99	84	58	115	79	89	89	100	115	68	146	56	102	108	10:70922532-71160000	Bicc1
ENSMUSG00000014349	297	438	387	299	436	436	400	486	368	344	447	382	495	451	392	412	366	414	290	252	362	397	493	519	11:96047132-96065688	Ube2z
ENSMUSG00000014353	421	389	513	428	376	454	406	417	403	454	441	333	399	345	413	461	286	496	365	353	304	440	334	343	2:128817818-128854561	Tmem87b
ENSMUSG00000014355	1161	1106	1130	989	1307	1109	1184	928	1347	1298	1244	1198	1059	1063	1236	1239	1189	1138	1036	875	1154	949	1150	1029	2:128609804-128687691	Anapc1
ENSMUSG00000014361	819	1158	656	564	1067	1322	1016	919	364	470	814	1277	806	627	592	795	948	867	716	714	651	617	1127	891	2:128698656-128803194	Mertk
ENSMUSG00000014402	270	281	337	255	343	400	240	293	159	326	386	374	364	320	335	336	282	320	231	300	279	226	266	333	7:46888649-46920269	Tsg101
ENSMUSG00000014418	274	401	209	279	362	242	307	199	222	256	215	302	254	290	280	337	288	374	183	182	236	212	311	277	7:46760166-46796364	Hps5
ENSMUSG00000014426	529	518	644	469	514	426	398	490	439	490	534	438	451	632	465	332	393	398	435	471	451	515	505	484	17:12227321-12318960	Map3k4
ENSMUSG00000014444	1434	1635	1456	2105	1655	1481	1771	1871	1791	1771	1708	1327	1612	1858	1804	1876	1504	1374	991	1517	1357	1824	1652	1117	8:122481398-122551629	Piezo1
ENSMUSG00000014453	0	0	0	0	0	0	0	0	0	0	0	0	0	0	0	0	9	0	0	0	0	0	0	0	14:63372536-63417337	Blk
ENSMUSG00000014470	139	205	123	150	193	221	101	112	104	107	112	125	212	159	109	83	184	139	112	152	188	180	102	65	8:122465847-122476364	Rnf166
ENSMUSG00000014496	378	520	524	623	519	498	323	391	330	447	524	437	460	543	595	621	492	489	348	431	410	489	510	421	14:31698468-31830951	Ankrd28
ENSMUSG00000014498	216	288	364	484	311	301	382	264	263	284	314	322	327	327	309	257	296	275	169	370	250	204	235	276	10:128376815-128409004	Ankrd52
ENSMUSG00000014503	1	1	0	0	0	6	0	0	0	0	0	0	7	0	0	0	0	0	0	0	0	0	0	1	18:34409123-34443089	Pkd2l2
ENSMUSG00000014504	150	125	189	124	71	125	147	89	128	165	144	149	104	104	170	245	205	155	148	156	205	204	164	119	18:34330547-34336899	Srp19
ENSMUSG00000014547	200	281	155	189	273	360	247	219	214	161	244	319	241	272	102	148	239	226	123	185	211	180	341	197	14:62837378-62961809	Wdfy2
ENSMUSG00000014550	376	589	406	559	510	421	495	435	608	576	517	457	438	437	533	494	449	560	410	452	641	466	409	344	6:92186412-92215225	Rbsn
ENSMUSG00000014551	219	143	184	198	282	230	176	250	225	201	224	248	167	201	216	215	205	208	281	261	201	228	238	333	6:92169225-92184333	Mrps25
ENSMUSG00000014554	44	109	63	54	65	33	86	50	51	132	105	105	89	82	66	54	37	56	20	27	62	37	57	141	6:83479917-83507269	Dguok
ENSMUSG00000014592	138	186	37	104	129	121	125	111	102	87	86	105	114	99	43	77	42	79	122	79	108	65	76	177	4:150917022-151862176	Camta1
ENSMUSG00000014599	328	229	230	400	401	242	198	329	423	304	399	359	362	246	612	382	500	303	291	267	300	466	389	215	3:107740748-107760769	Csf1
ENSMUSG00000014601	342	355	447	438	427	361	455	576	479	498	395	441	444	625	461	454	432	444	442	485	493	445	336	443	3:107612232-107631994	Strip1
ENSMUSG00000014602	802	825	213	147	312	673	629	916	236	203	436	419	1054	748	179	305	469	374	750	1083	264	230	613	929	1:93015164-93102251	Kif1a
ENSMUSG00000014603	0	24	16	7	0	0	11	3	0	6	5	0	16	0	0	0	0	0	13	4	8	0	7	21	3:107594731-107606076	Alx3
ENSMUSG00000014606	103	109	105	85	100	193	116	123	116	170	167	191	204	88	180	130	148	116	108	94	117	116	171	134	11:70643896-70647779	Slc25a11
ENSMUSG00000014633	34	22	0	37	35	23	14	15	14	29	26	15	71	16	38	25	55	12	50	20	53	25	12	26	8:116888385-116921755	Cmc2
ENSMUSG00000014668	135	124	219	124	219	103	133	141	200	130	155	166	138	122	138	183	170	233	180	158	100	193	117	178	5:110135542-110172272	Chfr
ENSMUSG00000014686	0	9	0	0	0	0	0	0	0	0	0	1	0	0	8	12	0	0	0	0	0	0	1	0	7:19851797-19861599	Ceacam16
ENSMUSG00000014704	0	8	0	0	0	0	1	0	0	0	0	9	0	0	0	0	0	0	0	8	0	0	0	0	6:52162117-52165131	Hoxa2
ENSMUSG00000014748	186	280	252	251	159	246	211	260	282	216	263	316	270	146	214	282	177	196	185	164	155	271	252	225	6:83768585-83776113	Tex261
ENSMUSG00000014763	270	267	273	177	220	285	229	237	261	262	207	294	226	186	155	214	253	215	393	297	270	166	188	266	17:15395946-15433880	Fam120b
ENSMUSG00000014767	248	179	190	236	294	141	164	234	243	202	225	158	189	269	203	271	281	186	137	219	211	312	162	218	17:15499588-15528679	Tbp
ENSMUSG00000014769	321	420	224	301	226	283	268	304	417	387	283	307	311	296	294	283	238	390	220	214	246	470	331	320	17:15475421-15498576	Psmb1
ENSMUSG00000014771	54	30	73	22	71	50	24	34	57	57	22	26	25	9	47	29	26	28	53	55	23	61	18	26	17:15518908-15527601	Pdcd2
ENSMUSG00000014773	180	154	63	160	177	98	253	210	303	116	156	120	151	92	129	192	53	123	134	107	125	266	230	71	17:15367054-15377172	Dll1
ENSMUSG00000014776	9	8	9	0	5	4	9	4	11	8	3	2	7	1	3	3	18	9	0	11	13	0	8	47	8:105275840-105282239	Nol3
ENSMUSG00000014778	175	317	187	199	305	259	313	239	223	261	218	336	320	233	199	250	233	276	201	256	215	164	205	244	8:105328863-105348253	Fhod1
ENSMUSG00000014782	0	0	0	0	0	0	8	5	0	3	3	0	0	0	0	0	0	0	0	2	0	0	0	6	8:105372974-105383162	Plekhg4
ENSMUSG00000014786	32	77	12	23	67	40	22	26	32	35	18	21	24	45	17	25	13	35	7	23	16	28	28	25	8:105348543-105370181	Slc9a5
ENSMUSG00000014791	26	22	0	7	11	15	30	25	6	14	26	27	16	17	11	5	17	7	23	1	32	11	21	52	8:105305301-105311060	Elmo3
ENSMUSG00000014813	36	73	191	236	48	111	76	46	146	113	55	60	40	70	201	254	85	115	47	25	216	197	124	13	14:69028938-69042104	Stc1
ENSMUSG00000014837	40	26	31	60	5	31	29	35	13	18	16	11	26	7	37	9	8	12	16	46	1	8	20	9	8:105280109-105290164	4931428F04Rik
ENSMUSG00000014846	40	46	85	43	73	70	59	65	41	57	58	63	92	169	60	83	40	28	7	59	93	25	66	61	8:105467193-105471826	Tppp3
ENSMUSG00000014850	322	297	324	263	257	316	228	289	199	267	272	285	254	416	244	337	159	311	329	270	366	255	264	246	13:92211572-92355303	Msh3
ENSMUSG00000014852	0	0	0	0	0	0	0	0	0	0	0	0	0	0	0	0	0	0	0	1	0	0	0	0	2:26973116-27009928	Adamts13
ENSMUSG00000014856	47	49	27	51	23	23	21	37	46	56	24	40	44	42	38	34	47	77	67	35	60	34	55	60	8:105326054-105335519	Tmem208
ENSMUSG00000014859	383	217	225	421	274	198	296	310	320	356	268	276	327	344	360	374	338	251	196	281	365	229	293	285	8:105297363-105305670	E2f4
ENSMUSG00000014867	423	447	350	389	494	445	511	513	522	476	452	433	536	336	547	499	324	441	397	338	432	518	494	406	2:26919740-26934228	Surf4
ENSMUSG00000014873	148	134	82	124	130	96	92	98	92	116	73	76	76	126	95	146	113	74	99	102	97	79	58	118	2:26916067-26920483	Surf2
ENSMUSG00000014905	690	401	479	470	416	441	299	352	498	466	525	563	308	274	563	513	362	533	551	426	589	563	474	323	12:44205259-44210626	Dnajb9
ENSMUSG00000014907	63	86	39	93	117	47	87	79	90	109	91	122	151	63	98	40	65	72	67	101	64	69	96	140	8:66859917-66890864	Naf1
ENSMUSG00000014932	572	423	817	602	493	530	437	449	473	529	556	573	360	634	720	641	374	502	464	397	533	622	660	401	5:32610871-32687357	Yes1
ENSMUSG00000014956	1567	1309	1703	1521	1606	1246	1254	1019	1480	1607	1196	1445	1366	1347	1751	1465	1145	1477	1372	1430	1607	1700	1232	1418	5:32458543-32517733	Ppp1cb
ENSMUSG00000014959	290	197	227	385	261	250	334	328	285	315	304	255	273	228	337	286	220	230	214	240	271	319	244	238	2:70661276-70712936	Gorasp2
ENSMUSG00000014980	100	98	78	173	45	82	90	113	140	122	74	104	149	103	127	103	53	138	101	84	117	115	74	52	1:152370435-152386988	Tsen15
ENSMUSG00000015001	0	0	0	0	0	0	0	0	0	0	4	2	0	0	0	0	0	0	0	0	0	4	0	0	15:65875753-65912697	Oc90
ENSMUSG00000015002	486	459	402	616	474	635	425	444	362	509	540	607	468	473	531	439	570	595	460	375	471	385	664	573	15:65786734-65874116	Efr3a
ENSMUSG00000015013	21	18	17	34	33	74	28	41	23	37	36	27	41	36	33	39	19	28	35	7	63	27	32	50	8:122611340-122616960	Trappc2l
ENSMUSG00000015016	22	65	42	45	37	58	38	121	44	30	65	44	32	62	39	43	15	63	43	57	50	37	35	76	8:122775186-122818180	Acsf3
ENSMUSG00000015023	248	236	217	328	311	331	259	290	329	356	286	329	356	295	369	296	364	351	215	240	384	226	280	306	8:110974696-110998100	Ddx19a
ENSMUSG00000015027	6	51	0	29	0	45	28	29	3	7	25	39	14	0	40	20	68	16	0	3	32	7	15	21	8:122577942-122611763	Galns
ENSMUSG00000015053	1006	1192	1442	2019	1345	1240	1645	1762	1586	1921	1164	1252	1224	1350	1397	1632	1134	1344	937	1343	1514	1388	1330	746	6:88193591-88207332	Gata2
ENSMUSG00000015083	0	0	0	16	0	6	0	7	0	2	1	0	0	0	8	0	0	0	0	0	0	0	0	0	2:25498351-25502019	C8g
ENSMUSG00000015085	0	0	0	0	8	9	0	1	12	0	0	0	3	12	0	10	4	0	0	23	3	0	16	7	2:25395574-25401621	Entpd2
ENSMUSG00000015087	756	675	548	618	578	858	685	685	813	663	516	756	855	939	696	625	772	784	735	934	810	704	730	828	2:25582718-25608821	Rabl6
ENSMUSG00000015090	215	331	72	62	188	233	449	494	56	235	178	287	518	422	109	80	329	197	412	657	32	71	217	751	2:25466409-25470346	Ptgds
ENSMUSG00000015092	389	377	375	486	344	500	401	552	451	671	440	407	430	425	473	400	538	556	328	409	494	495	501	608	2:25557547-25562382	Edf1
ENSMUSG00000015093	9	16	0	1	0	1	3	0	0	2	7	7	0	0	13	10	7	3	23	16	0	0	16	28	2:25456538-25459076	Clic3
ENSMUSG00000015094	182	164	73	187	160	180	202	174	315	275	221	140	236	311	155	218	121	166	89	183	150	191	128	178	2:25399051-25409794	Npdc1
ENSMUSG00000015095	158	171	83	111	187	105	181	236	157	166	164	153	178	267	147	113	209	83	50	122	165	233	120	188	2:25500450-25505771	Fbxw5
ENSMUSG00000015112	25	32	6	0	0	17	35	2	7	3	11	22	5	0	9	0	2	14	20	0	0	0	18	58	6:6040918-6217473	Slc25a13
ENSMUSG00000015120	593	640	431	564	567	519	510	491	517	526	557	556	505	513	714	544	499	678	504	484	577	591	475	399	17:25261616-25274922	Ube2i
ENSMUSG00000015126	40	38	38	14	36	12	32	45	21	47	21	15	52	22	16	27	22	34	65	52	49	35	33	31	17:25239870-25243098	Tsr3
ENSMUSG00000015127	105	120	226	187	144	62	150	133	214	148	131	132	106	89	167	183	102	118	87	117	164	115	120	151	17:25188097-25234743	Unkl
ENSMUSG00000015133	853	803	941	907	909	844	1068	1163	887	844	749	849	971	656	939	706	1078	897	866	1004	674	983	591	547	7:66226612-66388650	Lrrk1
ENSMUSG00000015134	82	28	6	50	43	34	72	63	89	87	105	48	25	0	29	23	7	19	86	38	29	92	14	19	7:66390590-66427817	Aldh1a3
ENSMUSG00000015143	805	989	1199	1364	869	912	1030	1045	1276	1347	960	905	952	1176	1256	1136	1016	1178	877	1039	1088	985	950	999	12:80167247-80260671	Actn1
ENSMUSG00000015149	314	360	253	307	378	366	349	362	339	308	263	328	436	557	230	320	301	370	305	325	378	292	289	373	7:28766435-28788961	Sirt2
ENSMUSG00000015165	800	937	943	933	1020	979	1020	1002	916	853	1152	1003	1281	1026	931	1028	1001	842	707	846	942	1234	902	941	7:28808241-28822566	Hnrnpl
ENSMUSG00000015176	284	439	533	363	425	435	372	352	405	394	397	460	423	455	562	452	457	466	355	355	402	470	383	499	19:46075563-46085830	Nolc1
ENSMUSG00000015189	323	402	384	330	231	408	312	343	187	353	272	275	305	209	259	333	196	220	260	245	302	284	261	257	6:4600539-4643655	Casd1
ENSMUSG00000015202	94	149	129	213	160	142	142	228	163	213	231	157	98	198	174	235	133	172	183	237	233	188	134	133	10:7118763-7212537	Cnksr3
ENSMUSG00000015214	163	189	156	201	119	149	165	178	173	144	143	173	118	168	114	185	183	126	95	152	136	77	111	140	X:71364460-71419496	Mtmr1
ENSMUSG00000015217	38	26	60	32	50	53	25	23	57	42	32	49	51	71	31	34	52	27	56	19	59	27	54	57	X:71555618-71560976	Hmgb3
ENSMUSG00000015222	810	740	349	197	359	804	541	551	338	313	514	465	1185	479	227	219	531	258	691	912	248	240	699	716	1:66174973-66442883	Map2
ENSMUSG00000015224	97	116	52	56	101	114	65	52	43	47	67	69	164	56	73	94	90	116	139	187	32	69	100	71	4:96568129-96591878	Cyp2j9
ENSMUSG00000015243	1597	2295	1459	1814	2016	2634	1923	1966	877	1417	2031	2580	2166	1729	1770	1638	2479	2098	1826	2021	1512	1418	2530	2363	4:53030487-53160195	Abca1
ENSMUSG00000015247	89	96	26	67	80	24	24	30	32	80	64	55	40	25	27	97	34	16	24	21	105	56	68	56	4:53011580-53022360	Nipsnap3b
ENSMUSG00000015289	25	50	11	19	46	26	26	19	10	7	12	12	23	13	30	33	29	10	21	20	27	13	3	29	X:74350976-74353918	Lage3
ENSMUSG00000015290	133	50	65	22	95	68	66	61	78	66	57	82	78	103	92	80	33	101	63	84	43	114	88	125	X:74365418-74373518	Ubl4a
ENSMUSG00000015291	533	683	865	800	668	662	798	636	650	847	666	711	603	744	766	579	580	596	439	728	675	504	576	555	X:74304698-74312162	Gdi1
ENSMUSG00000015305	1827	1940	2202	2213	2340	2182	2564	2241	2414	2282	2115	1689	2157	2221	2184	2291	2244	2314	2109	2319	2036	2533	2184	1727	10:8721919-8886370	Sash1
ENSMUSG00000015312	108	33	86	134	152	74	94	90	147	157	113	174	107	45	116	123	181	184	58	40	191	148	190	32	10:80929773-80932504	Gadd45b
ENSMUSG00000015314	0	8	6	0	21	21	0	8	0	0	13	19	15	11	0	0	33	8	24	2	0	0	6	16	1:171917215-171953470	Slamf6
ENSMUSG00000015316	0	24	0	7	0	5	30	6	0	20	29	31	1	2	3	12	6	1	24	4	12	5	9	5	1:171766827-171801484	Slamf1
ENSMUSG00000015335	39	30	32	39	77	28	23	31	39	35	42	40	42	36	30	32	41	49	13	30	2	30	20	58	2:30090644-30093948	Zdhhc12
ENSMUSG00000015337	29	9	0	29	12	15	33	17	6	26	32	16	25	18	17	17	25	16	0	13	14	46	21	6	2:30171193-30174369	Endog
ENSMUSG00000015340	27	13	0	0	38	17	3	3	0	9	18	38	15	0	0	0	209	33	16	0	0	0	82	6	X:9434952-9488071	Cybb
ENSMUSG00000015341	333	354	342	321	249	341	352	381	314	363	324	285	520	398	406	352	378	242	307	376	415	518	363	350	8:23241046-23257374	Golga7
ENSMUSG00000015342	37	28	12	43	51	9	26	37	9	42	30	43	31	31	23	9	15	43	5	34	7	60	6	8	X:9272456-9313550	Xk
ENSMUSG00000015354	24	50	0	0	2	36	33	64	0	2	22	16	43	27	6	12	15	0	9	42	31	9	35	190	9:95637301-95698396	Pcolce2
ENSMUSG00000015355	25	39	0	0	32	22	20	11	0	2	7	24	2	0	0	0	61	28	38	2	0	12	1	28	1:171681709-171705558	Cd48
ENSMUSG00000015357	175	193	198	301	206	231	208	193	232	198	201	157	194	395	210	253	211	182	167	148	213	230	210	190	9:65293960-65330958	Clpx
ENSMUSG00000015363	167	193	153	186	164	134	204	220	223	195	179	134	175	238	197	283	203	215	151	90	131	168	185	104	15:89074824-89087377	Trabd
ENSMUSG00000015377	56	37	26	56	52	34	28	30	25	28	60	37	43	107	48	37	32	34	52	72	42	22	42	34	15:89181917-89196774	Dennd6b
ENSMUSG00000015396	635	226	147	137	477	426	97	219	53	58	458	608	260	68	209	147	720	350	196	143	173	149	827	355	13:43784475-43803432	Cd83
ENSMUSG00000015401	0	8	0	0	0	4	0	0	0	0	0	0	0	0	5	0	9	0	14	0	0	0	0	0	X:164088530-164119160	Tmem27
ENSMUSG00000015405	157	127	257	211	118	161	110	75	127	219	158	135	97	216	103	178	177	126	176	186	196	252	167	136	X:164139032-164188720	Ace2
ENSMUSG00000015437	0	0	0	0	0	0	0	0	0	0	0	0	0	0	0	1	0	0	0	0	0	0	0	0	14:56258538-56262560	Gzmb
ENSMUSG00000015451	19	0	1	0	0	0	2	5	12	14	0	2	1	0	1	1	3	0	0	0	12	10	0	7	17:34808792-34823764	C4a
ENSMUSG00000015452	1	12	6	25	38	9	6	6	18	4	0	7	4	27	11	33	8	13	0	7	14	15	10	3	17:34597562-34601236	Ager
ENSMUSG00000015461	141	210	166	178	182	266	284	321	149	163	153	205	217	165	134	199	90	148	146	226	189	245	220	224	17:34646846-34655374	Atf6b
ENSMUSG00000015467	75	72	78	77	35	46	115	76	86	111	83	56	64	164	32	70	75	69	10	78	54	62	102	44	17:34613049-34616271	Egfl8
ENSMUSG00000015468	1373	1197	1363	1408	1239	984	2012	2053	1364	1363	968	1025	1485	1571	1345	1220	1227	1051	1500	1709	1473	1089	1285	856	17:34563968-34588803	Notch4
ENSMUSG00000015474	73	96	54	65	99	48	48	52	46	67	78	52	80	66	54	96	27	32	87	29	35	55	22	72	17:34616362-34628810	Ppt2
ENSMUSG00000015476	4	5	21	6	16	25	17	21	8	9	10	13	12	1	2	8	9	14	25	8	0	11	10	11	17:34629233-34633426	Prrt1
ENSMUSG00000015478	47	54	19	31	57	64	55	37	35	60	19	57	61	9	42	24	91	44	67	41	45	51	43	66	17:34600791-34603990	Rnf5
ENSMUSG00000015484	14	1	0	0	7	5	30	18	8	0	5	18	17	27	12	1	29	4	11	10	1	12	7	27	1:156075666-156205326	Fam163a
ENSMUSG00000015488	75	64	95	88	5	120	80	105	54	148	113	67	97	12	61	72	91	53	61	93	118	54	66	94	2:27009626-27021389	Cacfd1
ENSMUSG00000015501	661	543	833	916	733	892	741	812	867	705	925	689	699	626	698	750	799	723	803	865	788	860	958	680	10:13965775-14151674	Hivep2
ENSMUSG00000015522	624	581	607	664	679	560	652	597	816	676	690	660	728	607	664	669	673	660	602	582	529	738	403	608	3:95434088-95497540	Arnt
ENSMUSG00000015533	0	11	11	0	20	0	22	15	6	18	24	6	14	0	18	21	5	11	36	8	21	6	7	9	13:114832781-114932400	Itga2
ENSMUSG00000015536	81	165	142	117	100	222	153	114	170	173	134	86	103	73	149	204	98	145	80	91	135	145	116	147	13:114817936-114832575	Mocs2
ENSMUSG00000015542	50	89	56	46	72	52	59	50	53	56	61	67	43	52	83	67	62	88	34	79	95	49	82	78	11:115182532-115188159	Nat9
ENSMUSG00000015568	24	78	116	88	142	49	191	126	110	83	61	109	31	0	38	45	36	74	75	71	71	45	13	43	8:68880191-68907748	Lpl
ENSMUSG00000015575	173	197	151	145	98	194	120	136	156	158	163	136	119	65	213	165	137	151	113	120	168	188	88	236	17:26676096-26699944	Atp6v0e
ENSMUSG00000015597	516	297	410	368	323	386	404	397	410	317	489	373	383	596	384	342	359	321	359	419	359	419	354	252	17:46383431-46421220	Zfp318
ENSMUSG00000015599	63	108	14	6	26	97	51	87	9	23	38	53	142	15	12	57	36	22	58	62	15	10	31	44	17:46442148-46487975	Ttbk1
ENSMUSG00000015605	346	312	488	475	331	259	353	528	523	583	508	443	317	365	472	376	378	355	270	413	439	528	609	211	17:46546539-46556462	Srf
ENSMUSG00000015619	0	0	1	0	8	0	0	1	0	0	0	0	1	0	3	4	6	0	0	0	0	13	5	1	2:9856778-9890334	Gata3
ENSMUSG00000015647	2393	2906	1967	3300	2251	1921	3152	3164	2688	2704	2425	2103	2845	2827	2397	2204	1693	1842	1801	2491	2087	2431	1873	1865	2:180176073-180226159	Lama5
ENSMUSG00000015652	19	0	22	17	17	21	3	26	6	6	18	16	0	1	0	5	0	0	20	37	22	10	6	105	5:5736017-5749626	Steap1
ENSMUSG00000015653	79	71	58	37	4	66	89	127	0	71	112	78	83	69	33	33	97	1	110	95	34	64	20	407	5:5664529-5694878	Steap2
ENSMUSG00000015656	11306	7271	10848	7053	9449	7801	13528	10563	15718	10568	9082	11794	6489	6542	7990	8163	7754	10394	13283	11540	14926	10012	9882	7756	9:40800684-40810387	Hspa8
ENSMUSG00000015659	23	116	51	38	54	18	62	52	35	76	23	68	56	31	16	38	18	39	77	24	44	55	39	66	17:6041896-6080041	Serac1
ENSMUSG00000015668	128	148	66	60	54	73	75	106	123	61	95	67	105	120	95	68	53	37	5	60	132	109	52	93	X:100622583-100626868	Pdzd11
ENSMUSG00000015671	169	156	188	160	167	229	190	213	272	197	246	226	240	199	169	254	186	228	225	115	280	280	197	330	13:14612940-14674536	Psma2
ENSMUSG00000015672	73	72	56	81	52	39	78	46	61	94	96	92	90	33	94	99	61	94	104	85	23	103	74	76	13:14607884-14613465	Mrpl32
ENSMUSG00000015697	257	266	177	228	407	235	294	214	223	189	286	398	266	218	309	196	293	321	60	326	177	234	290	250	3:95323225-95357502	Setdb1
ENSMUSG00000015702	11	0	0	0	0	0	12	7	0	4	0	3	0	0	9	4	6	0	4	0	9	0	17	0	3:95295796-95307476	Anxa9
ENSMUSG00000015709	197	226	86	41	24	297	145	131	44	57	110	148	183	135	60	42	174	101	156	186	38	48	127	297	7:84245978-84410476	Arnt2
ENSMUSG00000015711	172	143	116	132	88	135	185	160	169	189	216	169	185	193	200	247	225	121	183	156	151	157	91	121	3:95253374-95282376	Prune1
ENSMUSG00000015714	408	329	289	382	291	339	308	386	485	353	369	320	393	364	382	351	328	332	381	361	331	359	321	314	3:95314491-95323899	Cers2
ENSMUSG00000015733	908	1129	630	781	1111	1090	848	743	718	700	836	1121	707	808	567	739	1106	1050	1031	626	630	794	887	1044	6:17635934-17667272	Capza2
ENSMUSG00000015745	305	354	109	105	289	350	359	353	219	171	193	430	381	262	199	250	388	317	220	245	216	213	217	298	3:95988129-95996301	Plekho1
ENSMUSG00000015747	115	54	42	76	51	77	88	110	104	76	102	85	53	32	42	127	77	79	73	56	76	107	34	81	3:95999532-96058766	Vps45
ENSMUSG00000015748	384	319	208	354	217	207	237	288	185	303	278	277	215	207	290	322	372	271	210	233	312	428	244	259	3:95829824-95856185	Prpf3
ENSMUSG00000015749	549	598	427	494	510	475	516	356	403	507	492	527	496	418	412	384	517	570	496	405	296	522	503	767	3:95928946-95947690	Anp32e
ENSMUSG00000015750	136	138	101	171	116	219	164	140	170	155	116	126	179	72	121	173	134	158	61	75	207	215	121	112	3:95893669-95898588	Aph1a
ENSMUSG00000015755	1167	956	975	969	1262	1062	986	971	863	890	1076	1145	1036	811	948	971	958	1135	1202	946	939	849	1010	1098	10:7905353-7956530	Tab2
ENSMUSG00000015757	366	335	362	598	315	378	436	290	378	486	390	417	220	428	417	385	326	444	406	406	391	684	381	389	10:7792591-7823435	Ppil4
ENSMUSG00000015759	153	128	125	200	134	224	149	137	249	179	188	164	191	122	109	173	144	170	153	124	208	110	154	176	14:46775267-46788711	Cnih1
ENSMUSG00000015766	475	546	648	689	393	579	552	564	688	540	561	522	567	592	542	646	761	735	643	573	888	493	625	461	6:137476945-137655176	Eps8
ENSMUSG00000015776	135	255	105	171	232	199	170	102	168	166	165	168	237	147	161	154	205	254	138	70	80	161	187	170	2:26904962-26910977	Med22
ENSMUSG00000015790	128	147	92	99	121	117	87	157	46	103	71	116	158	124	120	161	74	150	120	144	152	145	71	111	2:26913081-26916830	Surf1
ENSMUSG00000015804	283	251	238	211	264	202	226	191	245	307	232	249	302	231	139	199	224	300	236	264	267	299	220	277	5:45519929-45529576	Med28
ENSMUSG00000015806	417	307	163	260	288	451	322	318	229	216	348	245	495	510	190	327	227	230	178	517	151	271	241	389	5:45433721-45450536	Qdpr
ENSMUSG00000015812	0	0	0	0	0	7	3	0	0	0	5	0	0	14	0	0	0	3	1	6	5	0	0	0	14:67744881-67749739	Gnrh1
ENSMUSG00000015829	31	66	4	9	32	73	36	35	26	5	50	50	90	34	19	9	50	19	35	79	8	0	43	80	1:159523469-159932029	Tnr
ENSMUSG00000015837	1508	1402	1539	1849	1681	1483	1382	1743	1997	1923	1834	1743	1790	1652	1805	1853	1674	1853	1260	1628	1947	1958	1842	1528	11:50199066-50211127	Sqstm1
ENSMUSG00000015839	625	640	528	580	643	546	815	606	818	564	684	739	628	697	644	578	777	657	593	675	799	660	527	602	2:75675213-75704941	Nfe2l2
ENSMUSG00000015843	0	4	0	0	5	5	1	1	2	7	25	0	17	0	0	0	0	5	0	9	0	0	0	0	1:167598084-167639923	Rxrg
ENSMUSG00000015846	234	298	269	442	436	224	462	280	386	319	309	300	217	343	266	379	291	314	205	188	250	260	290	283	2:27676140-27763257	Rxra
ENSMUSG00000015850	42	70	56	115	73	106	130	120	132	105	88	90	59	85	49	31	65	108	100	109	94	40	40	64	3:95675901-95688217	Adamtsl4
ENSMUSG00000015852	990	1204	105	59	1459	1372	1056	952	37	98	671	1742	1519	555	35	68	1321	1144	913	711	168	111	1154	1250	3:87250458-87264038	Fcrls
ENSMUSG00000015854	0	0	0	0	0	0	4	0	0	0	0	0	0	0	0	0	0	0	0	0	0	0	0	0	3:87357581-87371373	Cd5l
ENSMUSG00000015869	234	237	175	404	199	282	282	253	258	246	206	272	306	286	271	267	131	234	167	204	206	235	254	281	11:116470545-116494502	Prpsap1
ENSMUSG00000015879	11	9	2	0	0	2	4	11	5	2	5	2	0	21	0	0	0	0	15	21	0	0	6	16	5:45529405-45639914	Fam184b
ENSMUSG00000015880	0	0	0	0	0	0	4	0	0	0	0	0	0	0	3	0	1	0	0	0	0	0	7	0	5:45669619-45700846	Ncapg
ENSMUSG00000015882	438	363	546	392	456	348	244	328	429	427	461	518	278	239	559	358	379	427	543	415	350	483	370	331	5:45696881-45857915	Lcorl
ENSMUSG00000015889	297	287	384	407	440	338	439	497	527	388	370	408	461	497	428	354	382	510	362	326	309	442	383	342	10:93453111-93485175	Lta4h
ENSMUSG00000015932	1303	994	1303	1422	930	1261	1074	1189	1267	1660	1259	1189	1107	970	1160	1076	1105	1155	816	794	1177	1442	1225	1629	2:143915020-143943624	Dstn
ENSMUSG00000015937	551	495	486	629	473	451	378	481	421	377	463	498	375	441	487	388	446	388	506	440	507	370	499	493	13:56073319-56136661	H2afy
ENSMUSG00000015942	42	37	17	36	35	76	48	33	27	8	54	32	42	44	31	23	18	44	19	21	40	50	42	23	5:134183719-134224655	Gtf2ird2
ENSMUSG00000015943	17	5	43	9	39	27	23	19	16	25	16	1	32	20	57	7	9	40	17	26	40	28	13	30	3:96196288-96220009	Bola1
ENSMUSG00000015944	107	177	143	220	76	162	174	155	147	102	179	150	161	161	117	146	113	150	129	170	188	140	167	246	5:134099411-134144643	Gatsl2
ENSMUSG00000015947	167	201	13	8	190	237	169	129	26	5	94	289	188	117	1	10	214	205	118	165	11	16	184	214	3:96282609-96294269	Fcgr1
ENSMUSG00000015950	451	560	72	24	565	632	387	334	18	36	399	830	514	371	18	27	859	573	589	311	27	20	653	549	5:134219753-134229925	Ncf1
ENSMUSG00000015957	7	15	0	57	0	1	7	14	14	8	4	7	21	35	0	6	2	16	0	1	6	0	0	0	7:98834812-98855495	Wnt11
ENSMUSG00000015961	406	508	352	406	271	327	194	279	312	407	397	279	324	381	488	417	340	337	302	223	255	428	306	351	1:177762662-177796811	Adss
ENSMUSG00000015962	0	0	0	0	0	0	0	0	0	0	0	0	0	0	0	0	0	0	0	4	0	0	0	0	1:177729514-177753624	1700016C15Rik
ENSMUSG00000015966	0	0	0	0	0	0	0	0	0	0	0	0	0	0	0	0	0	6	0	0	0	2	0	0	14:29995835-30009196	Il17rb
ENSMUSG00000015968	105	202	19	26	172	180	156	152	74	15	96	139	54	66	25	12	199	180	99	90	44	65	133	91	14:30039639-30491755	Cacna1d
ENSMUSG00000015970	7	35	21	1	16	21	82	66	0	11	35	21	35	34	8	12	8	14	79	10	14	38	3	169	14:30008723-30040827	Chdh
ENSMUSG00000015971	128	149	221	139	157	135	109	137	168	206	147	176	187	166	133	238	108	168	171	191	207	194	169	155	14:29978037-30006654	Actr8
ENSMUSG00000015980	12	15	16	7	0	0	4	0	3	1	8	0	11	0	2	2	10	2	0	25	3	0	18	11	7:139212688-139243279	Lrrc27
ENSMUSG00000015981	24	14	19	19	31	38	26	7	34	6	8	31	6	35	34	37	2	17	18	30	3	17	47	4	7:139103338-139213607	Stk32c
ENSMUSG00000015994	228	267	393	467	309	277	278	271	324	392	284	317	358	259	336	312	250	380	373	358	394	353	327	236	8:25998422-26015950	Fnta
ENSMUSG00000016018	568	542	564	518	590	557	572	500	638	619	615	591	389	587	507	603	610	448	904	368	520	665	563	598	13:112867118-112927698	Skiv2l2
ENSMUSG00000016024	127	99	64	16	50	112	160	180	32	63	144	117	56	88	65	39	43	50	68	43	22	63	58	517	2:158306193-158333152	Lbp
ENSMUSG00000016028	17	70	0	22	19	27	40	52	0	44	47	50	30	12	32	30	32	20	22	26	18	11	38	44	15:85898629-86034077	Celsr1
ENSMUSG00000016087	1328	1222	1425	1342	1100	1096	1454	1116	1529	1376	1257	1261	1167	1101	1711	1621	1025	1497	1366	1254	1828	1598	1172	964	9:32421904-32543161	Fli1
ENSMUSG00000016128	913	1021	1167	1272	973	1069	1494	1358	1449	1406	1175	1087	782	1311	986	1110	1076	1217	1105	1234	1326	1201	1062	830	5:151037210-151234136	Stard13
ENSMUSG00000016150	22	0	6	0	0	0	25	11	0	0	9	21	49	2	3	0	6	16	16	19	5	0	0	0	X:42527566-43429426	Tenm1
ENSMUSG00000016179	0	2	0	0	0	8	0	0	0	0	4	0	5	0	2	0	0	0	0	3	0	0	0	0	1:193346046-193370598	Camk1g
ENSMUSG00000016181	201	124	107	82	114	92	155	84	89	118	74	121	202	133	113	127	90	112	163	74	96	131	107	118	1:193090804-193130572	Diexf
ENSMUSG00000016194	33	23	19	0	0	12	16	19	9	25	12	18	26	5	13	13	48	38	13	27	0	8	26	31	1:193221334-193264375	Hsd11b1
ENSMUSG00000016200	15	17	0	0	7	12	0	25	4	16	1	2	9	0	5	5	14	7	50	15	7	0	3	16	1:192890933-193036075	Syt14
ENSMUSG00000016206	53	15	80	64	95	41	77	22	92	52	111	47	56	110	49	108	96	57	36	39	82	81	79	95	17:37269920-37274784	H2-M3
ENSMUSG00000016239	98	181	217	31	177	165	114	170	57	53	121	107	81	106	90	52	166	125	51	176	118	70	233	150	X:36328053-36362641	Lonrf3
ENSMUSG00000016252	70	101	30	26	46	118	67	102	88	83	110	95	123	86	108	96	95	68	12	146	130	53	77	128	2:174460772-174464405	Atp5e
ENSMUSG00000016253	93	161	139	61	97	138	112	171	163	166	103	137	153	136	106	137	148	187	102	122	204	147	131	196	2:174415504-174427802	Nelfcd
ENSMUSG00000016255	20	57	6	49	115	16	20	65	26	102	29	47	49	121	3	14	64	110	6	24	70	42	24	67	2:174450395-174458182	Tubb1
ENSMUSG00000016256	411	550	106	432	656	712	523	610	152	209	534	813	832	695	252	244	896	589	419	394	230	318	641	680	2:174427193-174439339	Ctsz
ENSMUSG00000016257	191	44	100	77	112	106	157	161	163	117	156	127	119	67	179	135	131	111	189	145	136	165	135	83	2:174464767-174473381	Prelid3b
ENSMUSG00000016262	5	20	45	4	17	7	12	13	3	0	22	17	9	8	3	12	0	2	22	16	1	7	8	41	1:192844188-192856056	Sertad4
ENSMUSG00000016308	55	49	67	165	53	86	69	73	74	72	102	67	97	68	79	50	87	109	46	56	72	56	78	115	X:36873600-36884522	Ube2a
ENSMUSG00000016319	496	359	472	331	549	491	613	567	430	437	493	578	534	553	561	511	491	475	366	430	462	435	480	765	X:36795351-36799107	Slc25a5
ENSMUSG00000016327	3	0	0	0	0	0	0	0	0	0	0	0	0	0	0	0	19	0	0	0	0	0	0	0	X:38315884-38337069	Atp1b4
ENSMUSG00000016344	53	77	31	164	104	84	82	110	48	102	91	58	113	41	78	83	30	52	119	91	63	93	56	65	2:181186947-181189071	Ppdpf
ENSMUSG00000016346	38	39	0	15	10	30	23	76	3	1	4	11	69	9	7	7	58	6	63	38	0	15	22	52	2:181075279-181135600	Kcnq2
ENSMUSG00000016349	207	202	16	27	89	201	127	147	36	16	72	77	278	86	29	20	55	76	118	203	59	2	116	157	2:181147353-181157314	Eef1a2
ENSMUSG00000016356	10	0	2	0	0	0	0	0	3	7	8	2	13	37	13	7	6	0	0	5	0	1	0	5	2:180986235-181018663	Col20a1
ENSMUSG00000016382	2366	2096	2974	2897	2398	2092	1980	1748	3188	3388	2527	2103	1941	2893	3041	2987	2117	2580	2463	1986	3881	3048	2222	1612	X:75785354-75875482	Pls3
ENSMUSG00000016386	48	28	14	4	17	36	39	25	55	20	9	2	34	31	18	46	5	21	44	15	72	56	31	12	2:106692969-106868656	Mpped2
ENSMUSG00000016409	242	168	153	279	180	268	130	192	175	241	237	275	196	209	211	230	207	257	281	167	137	305	265	200	X:37126495-37151046	Nkap
ENSMUSG00000016427	77	98	108	69	58	101	85	90	82	83	93	76	85	42	105	70	92	65	113	103	124	34	95	184	X:37187288-37191463	Ndufa1
ENSMUSG00000016477	113	160	87	45	134	85	58	32	72	29	40	136	80	55	90	51	46	48	80	37	101	39	52	122	13:29906275-29986363	E2f3
ENSMUSG00000016481	855	513	873	689	704	636	634	633	571	822	617	635	646	554	771	685	524	505	697	670	779	790	726	659	1:195097082-195131886	Cr1l
ENSMUSG00000016487	2596	2302	3822	3339	3444	3017	2987	2912	3852	3704	3024	2992	2498	3172	3346	3369	2657	3595	3058	2918	3635	3998	2891	2912	6:146888187-147032325	Ppfibp1
ENSMUSG00000016493	59	64	79	17	41	55	28	11	16	38	45	56	73	50	63	47	33	47	23	8	47	16	69	33	1:195036526-195092549	Cd46
ENSMUSG00000016494	3213	2811	3124	3304	2503	2622	2761	2437	3402	3218	2744	2658	3221	3514	3637	3589	2302	2720	2175	2249	3450	3295	2412	2025	1:194938519-194961579	Cd34
ENSMUSG00000016495	170	137	184	186	231	118	103	119	178	128	151	170	97	129	189	112	123	92	158	105	104	116	184	130	19:29348299-29367690	Plgrkt
ENSMUSG00000016496	354	136	144	120	188	125	153	91	152	75	144	116	95	115	176	214	174	54	138	108	124	120	98	52	19:29367155-29388395	Cd274
ENSMUSG00000016503	59	49	55	60	63	40	102	63	47	73	37	70	80	38	97	95	128	92	26	47	34	66	117	58	5:146948357-146955914	Gtf3a
ENSMUSG00000016510	94	167	104	184	142	57	89	69	149	131	137	155	189	132	118	142	209	149	134	134	152	151	91	154	5:146951273-146964100	Mtif3
ENSMUSG00000016520	496	603	1046	1017	1013	884	971	880	1024	1122	827	669	977	592	895	1033	888	904	987	894	1045	1008	622	685	5:147016355-147076886	Lnx2
ENSMUSG00000016526	0	21	0	0	0	11	0	9	0	0	23	0	0	18	4	0	22	0	1	0	0	1	0	20	1:131127155-131138640	Dyrk3
ENSMUSG00000016528	339	293	287	347	367	411	372	415	421	381	429	383	406	471	343	420	531	446	236	322	351	297	508	383	1:131053400-131098126	Mapkapk2
ENSMUSG00000016534	781	864	567	470	791	877	817	702	499	520	811	892	820	453	527	663	939	637	749	687	592	486	824	1107	X:38401057-38456754	Lamp2
ENSMUSG00000016541	217	230	181	157	128	243	208	188	195	167	250	230	204	220	155	179	242	246	154	202	143	138	220	296	15:85336081-85464136	Atxn10
ENSMUSG00000016552	0	2	2	1	10	8	10	8	8	0	1	9	17	7	0	2	9	0	0	10	8	0	0	32	15:77940222-77957022	Foxred2
ENSMUSG00000016554	661	525	561	695	572	549	517	591	531	688	627	633	677	725	736	736	564	652	523	609	671	689	489	587	15:77958698-77971124	Eif3d
ENSMUSG00000016559	2657	2264	1908	2065	2703	2698	1940	1975	2441	2239	2238	3151	2619	2176	2194	2173	2524	2994	1984	1530	1940	2753	2792	2263	11:116021612-116028262	H3f3b
ENSMUSG00000016619	364	280	379	301	337	366	360	397	460	417	305	318	257	309	374	452	179	308	248	287	382	298	334	313	15:84923128-84943255	Nup50
ENSMUSG00000016624	93	129	46	15	92	59	59	131	70	90	40	62	85	64	52	62	83	66	39	132	104	62	66	56	15:84785081-84856349	Phf21b
ENSMUSG00000016637	110	65	62	136	49	73	51	92	32	58	82	101	43	55	68	81	94	94	71	26	64	63	65	117	15:78159165-78174408	Ift27
ENSMUSG00000016664	806	835	599	759	1064	996	889	844	769	907	931	1034	761	758	677	815	1077	796	675	729	741	941	958	1092	15:83375307-83464906	Pacsin2
ENSMUSG00000016756	32	11	2	4	42	19	10	0	19	25	29	14	30	21	4	6	31	0	0	0	0	11	14	0	13:24327104-24477677	Cmah
ENSMUSG00000016757	49	35	29	108	55	123	123	79	90	63	91	63	114	124	90	79	135	73	68	29	72	44	93	53	15:83574819-83595457	Ttll12
ENSMUSG00000016758	2	1	11	4	11	17	14	22	0	5	2	18	3	0	6	2	0	3	26	8	10	22	14	0	15:83526562-83544935	Bik
ENSMUSG00000016763	8	26	58	38	24	34	62	39	83	51	18	39	59	9	34	48	14	23	33	12	37	60	67	40	15:83602283-83725321	Scube1
ENSMUSG00000016831	547	422	434	472	539	525	396	469	452	485	563	463	423	356	412	399	609	434	322	429	490	425	359	493	14:52278846-52296701	Tox4
ENSMUSG00000016833	0	34	38	16	9	46	30	8	43	29	59	26	25	62	26	20	13	54	16	32	16	71	13	49	5:100798327-100804771	Mrps18c
ENSMUSG00000016918	316	324	117	117	218	294	256	456	203	166	463	229	264	126	163	149	227	123	163	360	141	139	236	1136	1:12691977-12861492	Sulf1
ENSMUSG00000016921	696	564	615	645	545	728	572	587	539	565	622	679	684	598	634	497	572	532	408	417	497	627	772	572	2:162931228-162937421	Srsf6
ENSMUSG00000016933	1915	2214	2611	3409	2810	2498	3001	3275	2786	2679	2479	2312	2423	2805	3152	2671	2352	2816	2291	2473	2379	2877	2296	2090	2:160731000-160776060	Plcg1
ENSMUSG00000016940	133	133	91	257	100	179	146	219	165	143	156	144	291	260	217	232	182	172	60	154	96	164	133	188	11:115419828-115431574	Kctd2
ENSMUSG00000016942	0	0	0	0	0	0	0	1	0	0	0	0	0	0	0	0	0	0	0	0	0	0	0	3	15:78439368-78468934	Tmprss6
ENSMUSG00000016946	174	167	161	111	136	215	186	164	132	76	184	112	199	141	166	124	128	110	136	115	143	137	147	172	17:24047434-24073785	Kctd5
ENSMUSG00000016984	120	66	176	141	246	174	189	117	131	154	125	153	101	148	104	133	190	166	64	105	151	138	65	70	11:17938456-17954175	Etaa1
ENSMUSG00000016995	6	0	0	4	0	0	9	0	0	0	0	0	0	4	3	0	0	7	0	0	0	0	1	19	2:164389093-164405460	Matn4
ENSMUSG00000017002	2	0	0	0	0	0	0	11	0	0	0	6	0	0	0	0	0	0	1	0	0	0	0	0	2:164353770-164389395	Slpi
ENSMUSG00000017007	0	0	0	0	0	0	0	0	0	0	0	0	0	0	0	0	0	0	0	0	0	0	0	2	2:164402841-164415748	Rbpjl
ENSMUSG00000017009	361	284	172	116	248	383	235	226	188	188	330	316	302	307	150	139	350	292	398	454	255	229	352	460	2:164423947-164444187	Sdc4
ENSMUSG00000017057	394	348	192	241	291	346	413	245	234	294	210	238	331	259	168	227	317	216	328	158	248	276	317	214	X:36111810-36171559	Il13ra1
ENSMUSG00000017119	982	978	923	1247	1072	1094	1109	1038	1102	1144	1255	1057	1200	1116	1157	1063	1050	1181	899	1216	1146	1325	904	1093	11:101551849-101582251	Nbr1
ENSMUSG00000017132	417	496	669	533	857	549	566	770	561	594	510	588	483	705	602	669	744	884	722	701	545	555	626	581	11:118131719-118248892	Cyth1
ENSMUSG00000017144	151	142	207	198	185	92	127	101	183	168	232	141	106	180	179	101	242	133	137	158	285	269	191	112	2:51130138-51149411	Rnd3
ENSMUSG00000017146	35	2	34	0	0	0	4	27	8	0	4	13	7	0	7	9	32	0	9	2	8	19	0	1	11:101488464-101552255	Brca1
ENSMUSG00000017167	141	68	44	63	21	84	58	117	43	57	37	64	122	46	39	50	56	23	56	80	10	23	44	32	11:101170223-101191024	Cntnap1
ENSMUSG00000017176	77	80	49	99	106	102	82	100	80	81	109	96	117	80	102	141	74	83	38	68	97	93	86	104	11:100422021-100442108	Nt5c3b
ENSMUSG00000017188	58	103	22	71	51	69	75	70	77	66	56	33	101	69	73	75	105	104	30	99	92	52	22	124	11:101277668-101279414	Coa3
ENSMUSG00000017210	110	161	141	189	121	200	190	160	212	155	168	176	137	126	165	115	184	104	65	94	104	117	214	111	11:98704291-98729735	Med24
ENSMUSG00000017221	321	361	324	417	316	424	389	325	344	420	349	360	464	434	322	485	229	328	211	321	400	345	337	438	11:98682254-98696279	Psmd3
ENSMUSG00000017264	566	359	380	564	409	505	518	465	481	400	362	412	475	477	514	522	463	449	295	422	514	585	406	378	4:148558129-148582701	Exosc10
ENSMUSG00000017286	174	117	198	287	225	190	140	153	112	229	202	208	201	220	182	156	158	244	228	101	165	210	176	170	11:76120687-76244025	Glod4
ENSMUSG00000017288	258	254	244	273	223	161	272	257	285	197	275	242	224	156	262	243	144	147	188	197	147	207	244	272	11:76045926-76179947	Vps53
ENSMUSG00000017291	2750	2464	3304	2744	3004	2635	2483	2053	2933	2477	2721	2710	1933	2094	3093	2449	2745	2929	2864	2501	2395	2195	2613	2323	11:77528862-77608115	Taok1
ENSMUSG00000017299	124	139	81	122	174	92	87	131	132	145	91	99	139	79	109	140	112	166	242	72	81	114	92	134	2:164745683-164768907	Dnttip1
ENSMUSG00000017300	5	0	0	0	0	0	0	0	0	0	0	0	0	0	0	0	0	0	0	0	0	0	0	0	2:164776861-164780267	Tnnc2
ENSMUSG00000017307	24	58	46	40	28	26	47	50	54	30	62	15	49	10	59	53	29	35	11	24	43	44	83	51	2:164792468-164805182	Acot8
ENSMUSG00000017309	193	269	182	395	234	161	338	211	448	344	161	205	159	250	265	306	129	193	169	96	315	198	166	78	11:102041209-102055920	Cd300lg
ENSMUSG00000017314	28	80	141	120	33	67	112	79	121	81	53	36	84	87	48	90	80	110	99	83	54	104	78	55	11:102056715-102088815	Mpp2
ENSMUSG00000017344	1845	2476	2877	2932	1579	1847	2391	1737	2439	3099	2114	1665	2667	2166	1760	2559	2679	1827	1599	1857	2494	3089	2708	2638	11:78498791-78502624	Vtn
ENSMUSG00000017376	313	226	277	234	317	239	211	280	255	226	282	199	213	167	229	279	221	253	180	189	277	304	231	180	11:78566868-78697673	Nlk
ENSMUSG00000017386	10	43	49	4	35	33	27	60	49	47	35	49	38	35	28	43	49	31	11	34	13	23	39	61	11:78158199-78165889	Traf4
ENSMUSG00000017390	1120	998	368	230	671	1449	983	1203	388	361	688	950	1816	1166	337	300	876	887	1159	1600	425	250	1046	1623	11:78322668-78328081	Aldoc
ENSMUSG00000017400	20	31	19	25	0	21	23	31	21	10	0	9	29	31	1	18	29	17	26	20	3	9	11	32	11:98036323-98053762	Stac2
ENSMUSG00000017404	1305	1192	1291	1505	1359	1585	1320	1481	1416	1832	1355	1558	1849	1372	1311	2034	1758	1896	1429	1394	2048	1802	1641	1732	11:98026410-98030792	Rpl19
ENSMUSG00000017405	4	24	4	7	7	41	8	7	2	18	11	10	13	65	40	19	11	5	2	18	0	8	38	31	11:78165806-78176975	Nek8
ENSMUSG00000017412	35	80	10	3	51	44	47	113	2	0	25	17	67	19	25	17	10	80	43	100	4	9	29	95	2:52428020-52677131	Cacnb4
ENSMUSG00000017417	129	181	96	91	149	183	145	62	113	186	204	159	157	116	87	65	114	169	73	107	188	80	199	178	11:97922938-97986744	Plxdc1
ENSMUSG00000017418	335	238	530	328	511	407	319	226	477	385	447	383	311	293	393	421	303	291	419	232	364	382	418	325	2:15049095-15082756	Arl5b
ENSMUSG00000017421	764	657	703	621	934	714	781	670	691	657	756	675	609	760	723	638	541	653	892	773	609	728	465	561	11:80382979-80406033	Zfp207
ENSMUSG00000017428	338	393	388	428	345	408	389	398	452	458	391	324	341	315	363	449	456	369	383	262	311	471	237	254	11:80428315-80473548	Psmd11
ENSMUSG00000017446	0	33	23	31	12	32	18	0	37	20	10	1	7	0	8	8	2	4	39	8	35	29	7	31	11:118427903-118450263	C1qtnf1
ENSMUSG00000017453	0	0	0	0	0	0	1	0	6	0	11	0	1	7	3	0	0	0	6	0	4	0	0	15	11:77880315-77894396	Pipox
ENSMUSG00000017466	397	607	138	307	494	505	621	446	214	404	626	725	636	356	301	275	726	494	459	380	248	290	566	909	11:118300769-118356040	Timp2
ENSMUSG00000017478	481	594	524	469	610	542	490	575	441	615	646	650	678	527	657	591	655	698	534	536	606	717	631	574	8:122376309-122417660	Zc3h18
ENSMUSG00000017485	1742	1489	1853	1699	1580	1523	1250	1281	1683	1781	1757	1621	1363	1693	1686	1684	1639	1564	1679	1450	1722	1678	1680	1372	14:16364879-16435762	Top2b
ENSMUSG00000017491	11	18	24	24	62	13	36	24	56	22	9	13	7	12	18	26	23	14	0	29	18	27	9	5	14:16430539-16819456	Rarb
ENSMUSG00000017493	335	289	181	364	515	200	360	232	398	495	320	434	291	343	412	499	420	233	188	95	264	346	527	185	11:99040944-99054692	Igfbp4
ENSMUSG00000017499	0	0	0	0	13	3	3	0	0	5	9	0	0	0	0	0	0	0	0	0	0	3	0	0	11:98907501-98924240	Cdc6
ENSMUSG00000017548	475	336	475	308	367	486	331	315	469	384	517	417	317	419	495	408	489	387	446	435	547	438	461	386	11:79992806-80034423	Suz12
ENSMUSG00000017550	39	70	175	75	108	49	51	55	34	32	62	77	30	120	44	58	32	47	91	92	116	86	32	59	11:80089100-80136094	Atad5
ENSMUSG00000017561	210	232	140	130	227	307	181	165	110	178	153	196	182	133	177	233	252	281	195	175	165	146	231	216	11:80046193-80081291	Crlf3
ENSMUSG00000017607	0	4	0	0	10	7	20	2	0	8	15	1	14	18	7	9	43	8	9	6	0	0	4	18	11:99065378-99089606	Tns4
ENSMUSG00000017615	781	828	773	1111	716	696	862	703	1103	1024	713	642	782	988	880	933	601	648	495	443	1071	1016	720	572	11:78522550-78536632	Tnfaip1
ENSMUSG00000017631	1195	1233	1299	1311	1404	1406	1477	1754	1150	1430	1378	1184	1318	1182	1132	1185	1138	1018	1173	1347	1131	1251	1397	1391	11:76416434-76622614	Abr
ENSMUSG00000017639	317	316	108	81	143	390	184	286	89	118	258	247	422	353	96	106	190	152	293	213	64	116	268	565	11:79590912-79698323	Rab11fip4
ENSMUSG00000017652	116	57	103	109	109	71	66	84	118	130	43	100	110	151	124	143	49	167	89	21	140	66	56	44	2:165055327-165073248	Cd40
ENSMUSG00000017664	105	93	33	76	117	102	109	116	74	52	134	107	100	113	89	73	93	99	57	26	37	61	78	143	2:165276254-165288169	Slc35c2
ENSMUSG00000017667	216	126	289	214	120	193	181	127	149	154	149	178	237	302	156	175	179	124	193	221	220	176	230	197	2:165373964-165388559	Zfp334
ENSMUSG00000017670	396	585	394	629	565	446	510	641	423	591	486	532	675	599	467	502	502	390	380	413	368	440	457	526	2:165287731-165326779	Elmo2
ENSMUSG00000017677	761	586	509	414	621	584	439	436	248	486	573	660	357	311	463	316	585	458	383	272	405	522	864	340	11:79239072-79254971	Wsb1
ENSMUSG00000017679	122	129	238	224	207	178	130	147	245	215	121	138	137	100	173	201	154	102	71	93	176	254	201	117	2:163602014-163619313	Ttpal
ENSMUSG00000017686	438	427	384	266	351	338	305	321	406	293	306	327	421	237	290	505	361	342	303	286	351	381	276	238	11:80208719-80268207	Rhot1
ENSMUSG00000017688	0	0	0	0	0	0	0	0	0	0	0	0	0	0	0	0	0	3	0	0	0	0	0	0	3:3507730-3658352	Hnf4g
ENSMUSG00000017692	8	26	24	0	12	3	19	13	0	10	2	7	10	10	0	14	9	6	0	5	8	0	15	0	11:80300612-80356255	Rhbdl3
ENSMUSG00000017697	9	13	32	37	90	25	45	43	98	33	33	19	24	8	21	16	25	39	45	6	55	68	54	1	2:163726284-163750539	Ada
ENSMUSG00000017707	5546	6291	5873	5059	7059	7545	10616	9451	6037	7018	5595	7147	5743	4826	5058	4953	6670	7534	8386	7558	5685	4766	6538	5608	2:163622972-163645431	Serinc3
ENSMUSG00000017713	30	43	21	35	6	18	13	26	17	5	21	13	0	42	7	24	23	11	32	26	11	19	15	16	11:117867652-117873781	Tha1
ENSMUSG00000017715	105	146	59	98	166	84	146	171	137	142	69	175	159	201	109	82	170	71	64	173	106	68	110	73	11:117985992-118024311	Pgs1
ENSMUSG00000017716	0	8	0	0	0	0	6	4	0	0	0	0	0	0	0	0	13	1	16	11	0	0	6	0	11:117848951-117856043	Birc5
ENSMUSG00000017718	4	1	2	0	0	2	0	0	10	1	10	1	21	0	0	0	0	3	0	0	0	0	2	0	11:117825624-117840208	Afmid
ENSMUSG00000017721	234	211	149	283	188	184	226	251	204	152	184	274	221	280	137	219	262	178	142	173	110	254	177	220	2:164497220-164508601	Pigt
ENSMUSG00000017723	24	15	0	0	15	27	12	17	0	6	33	2	11	6	8	7	10	0	20	28	0	23	6	61	2:164562113-164568810	Wfdc2
ENSMUSG00000017724	0	4	5	0	21	10	2	3	10	0	3	8	14	7	0	12	5	1	2	8	0	9	25	7	11:101769442-101785671	Etv4
ENSMUSG00000017734	206	181	160	126	73	148	218	186	111	161	122	146	287	275	101	93	109	132	214	245	67	123	190	194	2:164485806-164493619	Dbndd2
ENSMUSG00000017737	0	10	0	0	6	18	1	0	0	12	0	0	0	0	0	0	10	0	0	0	0	0	6	2	2:164940480-164956150	Mmp9
ENSMUSG00000017740	68	60	21	64	21	67	44	25	28	9	21	33	41	53	4	23	13	38	13	63	65	22	15	38	2:164960502-165000031	Slc12a5
ENSMUSG00000017747	94	87	41	103	180	110	67	83	71	54	70	61	47	48	91	60	147	111	70	95	93	108	109	90	11:100765732-100771257	Ghdc
ENSMUSG00000017754	10412	11751	8795	15243	11902	11930	12233	13744	13402	12632	11288	9232	11904	11935	12184	12954	8246	11440	8055	9168	10286	14774	8779	8170	2:164839218-164858011	Pltp
ENSMUSG00000017756	346	539	437	755	620	250	527	557	645	544	479	459	701	704	545	711	564	511	552	429	541	811	605	320	13:73732794-73817054	Slc12a7
ENSMUSG00000017760	520	626	280	315	676	788	527	614	236	277	624	833	703	457	241	318	966	603	484	552	408	255	714	774	2:164832573-164841332	Ctsa
ENSMUSG00000017764	25	41	45	26	35	8	46	40	28	28	39	32	12	78	44	50	38	27	24	25	33	12	69	34	2:164822386-164827171	Zswim1
ENSMUSG00000017765	286	339	252	373	169	266	275	358	301	256	291	229	374	276	300	354	209	255	191	223	296	259	239	428	8:105943290-105966397	Slc12a4
ENSMUSG00000017767	36	38	0	18	0	25	20	6	14	0	33	18	31	9	9	20	0	11	0	14	25	30	14	9	2:164826089-164828837	Spata25
ENSMUSG00000017774	1005	1092	1345	1536	1391	995	1378	1333	1922	1795	1124	1050	1304	1311	1493	1614	1256	1470	851	893	1425	1130	1124	922	11:75650204-75674210	Myo1c
ENSMUSG00000017776	1086	984	901	946	929	846	1079	955	1234	1192	886	983	819	1016	966	1062	917	1061	910	969	1209	837	997	929	11:75678959-75707208	Crk
ENSMUSG00000017778	148	228	36	61	80	94	91	131	90	130	160	142	100	105	101	160	63	109	123	75	84	111	81	176	13:86044516-86047204	Cox7c
ENSMUSG00000017781	902	775	1076	848	891	862	857	852	1035	1002	864	909	1177	1130	1067	1133	960	1198	801	952	1116	948	961	882	11:75587797-75629104	Pitpna
ENSMUSG00000017801	68	90	119	89	144	100	103	117	57	103	78	104	107	171	80	107	64	109	60	76	89	81	125	92	11:101086977-101092507	Mlx
ENSMUSG00000017802	323	375	434	357	341	340	385	366	296	356	403	396	405	410	435	340	360	556	211	280	569	350	349	373	11:101096022-101120193	Retreg3
ENSMUSG00000017817	0	6	34	34	34	4	4	1	21	19	17	32	26	0	19	22	9	21	0	32	52	8	36	0	2:163335942-163398293	Jph2
ENSMUSG00000017830	105	103	21	83	52	98	52	42	86	79	51	51	87	52	79	49	88	53	20	17	84	66	84	70	11:100694584-100704571	Dhx58
ENSMUSG00000017831	300	191	301	257	293	320	299	284	400	360	345	395	285	325	347	438	246	355	265	302	381	300	371	325	17:53478934-53507971	Rab5a
ENSMUSG00000017832	0	0	0	7	0	0	0	0	0	0	0	0	0	0	0	0	0	0	0	0	0	0	0	0	11:100713550-100714875	Hspb9
ENSMUSG00000017837	67	32	136	103	125	64	74	133	57	94	83	93	90	59	55	92	87	112	20	105	145	55	139	66	11:100618944-100627907	Nkiras2
ENSMUSG00000017843	668	798	793	778	645	590	723	822	502	736	757	706	975	842	696	844	871	848	657	618	787	711	802	642	12:110446820-110583362	Ppp2r5c
ENSMUSG00000017858	87	147	94	129	108	131	86	118	102	99	135	168	89	189	95	162	169	123	22	72	95	90	87	175	2:163017054-163046441	Ift52
ENSMUSG00000017861	2	5	0	0	0	4	12	3	2	0	14	0	23	29	0	4	42	0	0	16	0	0	7	3	2:163054387-163084988	Mybl2
ENSMUSG00000017868	0	0	0	0	0	0	0	0	0	0	0	4	0	0	0	0	0	0	0	0	0	0	0	0	2:162987030-163014427	Sgk2
ENSMUSG00000017897	2	1	0	0	0	0	0	10	0	0	4	5	2	0	0	0	0	3	0	3	0	3	28	0	2:165594732-165772027	Eya2
ENSMUSG00000017929	115	223	194	186	241	140	347	248	257	206	219	175	181	114	260	177	268	283	288	446	189	176	191	120	2:167298144-167349483	B4galt5
ENSMUSG00000017943	15	41	0	0	14	18	3	9	0	1	0	3	1	0	8	0	15	0	17	34	15	0	2	9	2:163438176-163455624	Gdap1l1
ENSMUSG00000017969	46	39	20	55	56	2	35	56	96	86	123	45	64	18	56	50	35	88	116	39	91	61	129	35	2:167191505-167240904	Ptgis
ENSMUSG00000017978	99	80	67	69	38	66	73	87	84	49	70	84	56	103	61	99	15	45	150	118	142	68	118	78	6:23262473-23839721	Cadps2
ENSMUSG00000017999	347	416	315	499	393	421	237	349	588	370	328	481	394	447	351	514	504	473	409	493	429	370	415	376	2:167014893-167035247	Ddx27
ENSMUSG00000018001	951	1258	1521	1465	1441	1451	1612	1528	1518	1594	1272	1010	1038	1359	1180	1558	1662	1824	1365	1680	1287	1259	1429	1136	5:143622147-143710550	Cyth3
ENSMUSG00000018008	496	671	21	129	795	998	461	354	102	113	292	914	614	322	45	61	633	674	322	325	80	67	710	653	15:78596747-78622319	Cyth4
ENSMUSG00000018012	0	0	0	0	0	8	2	4	10	0	0	14	6	15	0	4	9	1	0	1	3	0	12	8	11:120721170-120724269	Rac3
ENSMUSG00000018040	250	284	173	172	323	183	298	282	354	240	273	243	301	244	265	233	262	257	160	191	296	240	297	312	15:83113133-83123101	Rrp7a
ENSMUSG00000018042	1074	1020	1340	1597	1326	1453	1196	1147	1769	1585	1422	1596	1205	1199	1513	1716	1197	1711	863	1114	1359	1480	1506	1233	15:83153194-83172892	Cyb5r3
ENSMUSG00000018068	106	155	122	107	41	121	122	110	116	137	159	105	126	159	108	106	50	167	87	143	132	175	159	117	11:86210381-86257875	Ints2
ENSMUSG00000018076	865	886	1019	987	1611	822	1569	1429	1057	869	727	1041	1154	815	965	870	1388	1018	1068	1247	1114	883	1142	851	5:118560379-118765738	Med13l
ENSMUSG00000018102	184	202	119	128	127	153	174	143	102	137	162	133	115	155	138	126	113	112	116	126	193	66	151	307	13:23683899-23693208	Hist1h2bc
ENSMUSG00000018126	2	2	4	0	0	0	0	9	0	1	1	1	0	0	0	1	0	7	1	4	9	0	0	9	15:79257895-79285837	Baiap2l2
ENSMUSG00000018143	301	365	586	466	534	398	449	338	681	615	453	353	257	417	539	510	432	409	475	417	781	642	433	305	5:139791213-139802953	Mafk
ENSMUSG00000018160	739	828	875	876	635	752	763	796	900	789	943	941	678	846	993	833	748	769	611	632	785	852	796	703	11:98151854-98193593	Med1
ENSMUSG00000018166	6	0	5	0	11	0	12	0	0	0	8	22	7	0	0	4	9	0	0	1	0	0	27	6	10:128567223-128589952	Erbb3
ENSMUSG00000018167	123	116	52	69	150	64	134	168	78	64	100	95	121	83	92	60	77	116	109	45	115	56	117	106	11:98358068-98381412	Stard3
ENSMUSG00000018168	0	4	13	0	1	5	0	0	0	0	4	1	0	16	0	6	24	0	0	0	0	0	17	0	11:98464602-98546331	Ikzf3
ENSMUSG00000018169	212	189	109	189	164	183	183	183	203	207	177	236	245	92	192	180	134	265	187	189	155	133	209	114	15:78755582-78773775	Mfng
ENSMUSG00000018171	264	183	272	184	271	213	203	177	306	256	261	232	218	178	193	185	276	250	413	219	178	176	323	208	11:86583565-86684136	Vmp1
ENSMUSG00000018189	130	89	76	127	126	115	76	84	113	68	82	98	77	141	104	162	201	71	254	83	96	111	160	173	1:143776972-143807766	Uchl5
ENSMUSG00000018196	100	134	177	126	108	121	129	156	81	52	109	113	122	107	118	144	155	127	60	64	65	96	132	212	1:143716038-143749976	Glrx2
ENSMUSG00000018199	539	593	744	572	740	519	580	478	760	671	665	630	462	637	755	789	574	614	568	400	707	795	792	668	1:143750490-143777368	Trove2
ENSMUSG00000018209	419	385	295	315	545	400	445	462	248	302	363	502	398	339	339	302	569	445	398	302	354	382	333	413	2:164070022-164155824	Stk4
ENSMUSG00000018217	248	361	218	240	331	359	247	327	307	201	248	257	237	228	211	208	285	329	141	214	254	242	261	185	11:63128682-63159847	Pmp22
ENSMUSG00000018238	0	0	10	11	0	2	2	2	0	2	0	0	0	0	0	0	0	2	0	0	0	2	0	31	11:53430723-53438204	Gdf9
ENSMUSG00000018239	5	33	9	39	23	86	38	48	42	66	44	30	36	27	49	53	97	48	27	36	40	80	52	48	11:53324379-53333601	Zcchc10
ENSMUSG00000018286	253	241	261	299	266	215	297	262	238	322	230	218	332	257	289	254	211	320	210	203	190	236	295	201	11:70525067-70528158	Psmb6
ENSMUSG00000018287	217	199	276	294	140	305	172	245	268	259	288	238	251	339	370	380	358	244	336	276	244	365	305	271	11:70663471-70669716	Spag7
ENSMUSG00000018293	548	753	441	691	709	685	579	558	675	609	612	681	720	626	761	661	771	752	593	448	556	735	592	815	11:70651550-70654944	Pfn1
ENSMUSG00000018322	263	152	146	274	165	219	186	193	236	118	214	186	204	198	227	228	234	206	185	136	127	171	231	154	2:164053240-164071469	Tomm34
ENSMUSG00000018326	940	911	1247	850	1217	1033	1130	1026	1179	1166	957	1132	1225	931	1020	1165	1279	1410	1106	1246	1223	1109	1138	945	2:163994660-164018888	Ywhab
ENSMUSG00000018334	148	236	166	231	190	181	250	265	142	121	227	203	267	147	221	172	216	176	80	282	110	170	287	140	11:79013140-79146707	Ksr1
ENSMUSG00000018339	16	7	0	5	10	11	23	21	36	15	13	15	5	0	32	17	29	14	17	24	0	5	2	6	11:54902153-54910677	Gpx3
ENSMUSG00000018340	431	478	399	596	571	495	479	349	465	421	642	482	633	687	598	527	571	455	377	404	583	443	443	718	11:54978808-55033745	Anxa6
ENSMUSG00000018341	0	0	0	0	0	12	1	2	12	0	0	2	0	17	0	0	9	0	20	0	0	6	10	0	6:67291018-67376488	Il12rb2
ENSMUSG00000018347	77	62	36	92	12	81	108	64	52	90	69	69	78	72	33	57	54	61	12	61	49	73	88	90	11:65806875-65829539	Zkscan6
ENSMUSG00000018362	122	62	60	74	51	141	115	65	114	92	80	70	119	39	102	103	128	70	53	32	81	95	49	32	11:106988329-106999841	Kpna2
ENSMUSG00000018363	739	665	955	895	906	615	802	819	794	869	765	776	674	847	688	826	653	818	688	789	970	681	800	667	11:106819766-106921015	Smurf2
ENSMUSG00000018372	86	39	33	110	58	65	87	64	95	51	91	94	98	42	67	86	96	83	105	76	119	57	106	62	11:106788952-106820230	Cep95
ENSMUSG00000018377	498	598	759	688	585	406	593	422	615	634	632	661	426	462	496	715	587	569	429	514	681	609	561	588	11:88067979-88085029	Vezf1
ENSMUSG00000018378	188	409	352	367	231	293	273	358	387	332	298	263	334	420	342	395	241	282	180	321	352	381	315	241	11:88097758-88194440	Cuedc1
ENSMUSG00000018379	936	841	835	725	644	710	622	672	639	640	706	636	664	735	727	661	694	736	672	547	801	735	791	760	11:88047073-88054055	Srsf1
ENSMUSG00000018381	344	477	80	228	363	538	533	380	294	203	246	426	467	236	170	141	403	487	256	262	163	190	270	419	11:95829774-95842776	Abi3
ENSMUSG00000018387	244	292	502	480	342	392	627	710	549	479	310	290	489	367	399	492	426	509	506	734	483	366	304	342	11:53456905-53468066	Shroom1
ENSMUSG00000018395	217	244	363	186	232	147	177	203	226	187	181	183	156	192	181	149	169	168	199	225	214	251	224	361	11:53567079-53602267	Kif3a
ENSMUSG00000018398	752	670	759	828	814	894	721	585	578	725	665	638	579	591	607	691	693	610	724	793	739	566	674	848	11:53518957-53549865	2019-09-08
ENSMUSG00000018401	246	296	305	240	235	218	401	305	262	224	262	236	264	121	213	165	243	230	248	339	264	201	266	204	11:87591862-87616602	Mtmr4
ENSMUSG00000018405	3	25	24	54	34	41	28	10	21	1	61	22	27	16	36	26	7	61	1	18	27	1	34	21	11:84812761-84819815	Mrm1
ENSMUSG00000018411	219	197	97	40	45	144	176	168	39	35	86	120	272	144	74	88	124	171	160	234	72	86	92	117	11:104231090-104332390	Mapt
ENSMUSG00000018412	721	712	797	929	800	801	834	730	860	828	752	857	705	611	719	713	897	792	802	789	730	766	625	722	11:104332929-104469161	Kansl1
ENSMUSG00000018415	235	229	284	168	105	205	151	227	99	153	203	243	203	133	128	205	206	206	110	179	173	185	166	264	11:60416845-60451227	Gid4
ENSMUSG00000018417	1584	1437	2317	1894	1700	1659	1330	1325	2178	1676	1480	1515	1588	1834	1928	2057	1759	2033	1315	1782	2065	1840	1608	1628	1:51749465-51916371	Myo1b
ENSMUSG00000018425	528	403	390	509	335	557	320	429	533	574	496	467	442	570	585	665	323	399	609	341	605	396	400	371	11:86768546-86808046	Dhx40
ENSMUSG00000018427	136	204	267	184	116	154	180	168	174	180	152	191	252	284	192	222	142	109	145	127	264	193	201	137	11:86936125-86994007	Ypel2
ENSMUSG00000018428	234	244	188	287	280	258	157	177	281	295	156	140	226	234	226	243	221	182	103	207	235	353	221	236	11:88830492-88864886	Akap1
ENSMUSG00000018433	255	128	146	154	161	171	112	89	202	178	264	161	180	195	158	200	254	153	144	123	152	147	176	167	11:107166363-107189681	Nol11
ENSMUSG00000018442	177	179	167	102	117	152	191	127	68	144	141	88	125	184	165	136	202	100	161	178	137	167	130	108	11:71006864-71020141	Derl2
ENSMUSG00000018446	70	125	50	112	110	125	98	82	127	93	78	103	206	70	130	124	165	110	117	67	116	110	129	137	11:70977536-70983326	C1qbp
ENSMUSG00000018449	63	92	25	29	53	89	65	40	60	42	52	60	74	12	35	73	111	84	60	79	40	33	95	121	11:70969913-70978133	Rpain
ENSMUSG00000018451	37	35	1	0	0	28	16	29	0	9	33	18	51	72	12	12	1	21	26	54	0	5	21	37	11:71031641-71033813	6330403K07Rik
ENSMUSG00000018459	32	13	8	9	38	47	38	30	32	18	11	35	81	18	17	21	54	44	59	45	12	6	38	13	2:165404728-165473530	Slc13a3
ENSMUSG00000018470	2	2	0	8	6	14	7	6	0	1	8	9	5	12	0	9	15	9	5	25	4	30	2	36	11:69325958-69333342	Kcnab3
ENSMUSG00000018474	1340	1632	1533	1620	1540	1549	1270	1556	1303	1170	1871	1746	1581	2235	1768	1476	1582	1767	1794	1642	1355	1609	1901	2001	11:69342973-69369706	Chd3
ENSMUSG00000018476	1315	766	1180	1104	1771	859	822	931	1172	892	1456	1783	813	816	1117	872	1836	1295	950	1040	1154	1135	2264	771	11:69398208-69413975	Kdm6b
ENSMUSG00000018481	467	441	349	577	434	452	506	376	522	365	558	480	382	547	555	508	527	532	572	377	359	552	465	543	11:85186962-85235430	Appbp2
ENSMUSG00000018486	3	8	0	0	0	0	0	4	0	3	7	2	0	0	3	2	0	5	0	5	0	3	12	18	11:103727064-103750121	Wnt9b
ENSMUSG00000018500	0	7	0	4	2	0	2	8	0	10	5	5	2	14	3	1	3	0	0	0	0	0	0	8	11:62248684-62266753	Adora2b
ENSMUSG00000018501	3227	3090	3934	3061	3642	3192	3209	2596	3315	3157	3257	3125	2898	3428	3121	3114	3773	3075	3641	3359	3350	2929	3124	2756	11:62316126-62458841	Ncor1
ENSMUSG00000018507	32	42	16	44	43	63	62	43	27	54	20	46	81	52	20	42	133	56	19	19	39	13	85	69	11:62574186-62600815	Trpv2
ENSMUSG00000018509	10	2	8	16	39	4	5	2	16	30	9	5	0	2	20	7	23	11	0	8	18	0	4	24	11:62524646-62539561	Cenpv
ENSMUSG00000018537	45	35	43	49	72	47	73	49	62	83	74	54	59	60	57	41	58	70	99	29	111	52	68	81	11:97688523-97700797	Pcgf2
ENSMUSG00000018541	155	236	206	170	245	220	247	141	261	192	231	226	175	148	200	319	204	278	203	137	323	334	254	195	11:97745181-97766856	Cwc25
ENSMUSG00000018543	0	14	0	0	0	0	0	0	0	0	0	0	0	0	0	0	0	0	0	0	0	0	0	0	11:97771181-97776218	1700001P01Rik
ENSMUSG00000018547	276	349	182	255	271	325	364	374	289	338	279	342	281	243	266	342	283	339	175	273	218	290	277	278	11:97714857-97745004	Pip4k2b
ENSMUSG00000018548	478	318	362	347	274	328	391	278	244	272	335	289	384	435	292	262	342	230	428	314	230	275	438	471	11:87126777-87220983	Trim37
ENSMUSG00000018554	0	0	2	12	0	0	4	0	0	0	12	0	3	1	7	6	0	0	0	0	3	3	0	4	11:69935496-69941905	Ybx2
ENSMUSG00000018559	85	120	120	125	132	77	113	159	97	109	122	115	109	73	140	143	115	105	87	108	148	137	164	126	11:69980856-69990901	Ctdnep1
ENSMUSG00000018565	92	37	99	53	43	68	58	115	89	78	68	70	103	67	71	75	104	57	35	66	99	98	39	78	11:69967922-69982817	Elp5
ENSMUSG00000018566	1	22	17	48	30	37	19	8	17	40	32	17	25	10	13	12	36	19	0	12	29	39	44	38	11:69942239-69948488	Slc2a4
ENSMUSG00000018567	297	239	332	333	436	405	436	480	330	320	316	346	450	257	316	294	312	461	402	265	387	456	371	348	11:69990843-69995251	Gabarap
ENSMUSG00000018569	0	0	0	0	0	0	0	0	0	0	3	0	0	0	0	0	0	0	0	0	0	0	0	0	11:69964479-69968185	Cldn7
ENSMUSG00000018570	12	6	4	11	0	7	15	2	5	16	7	8	4	0	2	5	0	18	0	0	14	18	4	14	11:69897052-69901287	2810408A11Rik
ENSMUSG00000018572	144	149	110	213	188	99	198	128	211	155	135	137	153	212	163	154	148	206	226	168	132	125	250	195	11:69995477-70000309	Phf23
ENSMUSG00000018574	203	264	186	381	410	357	315	416	368	383	372	302	282	360	292	400	403	318	147	222	268	286	277	434	11:70009883-70015711	Acadvl
ENSMUSG00000018581	37	18	5	16	0	33	10	4	35	0	23	13	17	24	16	1	5	8	35	6	4	0	12	81	12:117877682-118199343	Dnah11
ENSMUSG00000018583	726	698	779	695	737	572	804	603	823	785	837	733	745	865	781	870	530	633	675	517	832	915	600	678	11:55469385-55505138	G3bp1
ENSMUSG00000018585	272	239	276	250	231	252	273	251	264	364	228	230	279	256	361	321	109	239	112	218	309	258	174	239	11:55446341-55461539	Atox1
ENSMUSG00000018589	0	0	0	0	0	0	3	0	0	0	0	0	0	0	0	0	0	0	0	0	0	0	0	0	X:165128717-165327693	Glra2
ENSMUSG00000018593	14618	16651	8744	11697	14683	18078	11351	11352	15151	12159	13896	16972	13673	15574	15629	12975	11489	17972	13400	10513	11103	11888	12832	14102	11:55394200-55423483	Sparc
ENSMUSG00000018595	0	0	0	0	0	0	0	0	0	0	0	0	0	0	0	0	0	0	0	0	0	0	0	9	X:136757374-136780441	Glra4
ENSMUSG00000018599	18	24	25	34	49	67	59	35	6	36	37	29	18	10	15	37	22	71	28	6	58	25	31	68	11:60728098-60733251	Mief2
ENSMUSG00000018604	1198	1055	1302	890	920	717	1533	1286	1223	1153	1086	842	1003	1067	1323	938	717	1048	1174	1214	1110	985	838	607	5:119670369-119685024	Tbx3
ENSMUSG00000018634	0	0	0	0	0	0	0	2	0	0	3	0	0	0	0	0	0	0	0	0	0	0	2	0	11:104132555-104175823	Crhr1
ENSMUSG00000018648	1	11	20	1	0	4	15	9	4	4	17	23	17	0	3	9	0	2	7	5	0	0	1	19	11:84047741-84069561	Dusp14
ENSMUSG00000018651	91	118	143	150	131	73	91	88	62	70	91	53	153	88	113	110	84	86	113	94	126	123	85	75	11:84078620-84129900	Tada2a
ENSMUSG00000018654	258	358	30	27	255	462	269	245	0	12	234	448	230	105	4	1	539	269	153	211	7	17	324	335	11:11684703-11773226	Ikzf1
ENSMUSG00000018659	38	65	14	64	47	18	49	102	23	33	35	47	17	62	40	21	96	53	39	41	16	53	34	102	11:96937525-96944286	Pnpo
ENSMUSG00000018661	130	340	236	222	244	148	226	265	178	198	166	241	284	195	239	220	205	171	139	201	147	244	203	198	11:113648869-113667354	Cog1
ENSMUSG00000018666	465	519	562	606	515	575	431	431	728	617	456	477	434	479	601	723	496	601	599	524	627	745	502	471	11:96788827-96808940	Cbx1
ENSMUSG00000018669	97	157	44	124	76	131	114	82	71	117	117	157	233	219	120	146	149	135	64	53	72	107	106	207	11:96907126-96916796	Cdk5rap3
ENSMUSG00000018672	97	74	114	166	156	100	94	145	158	197	132	150	107	87	180	132	90	109	102	89	188	165	121	117	11:96849570-96861503	Copz2
ENSMUSG00000018677	222	191	103	175	167	203	216	298	229	181	250	249	217	291	216	188	150	181	92	203	180	223	172	347	11:102402685-102408246	Slc25a39
ENSMUSG00000018678	130	134	217	266	198	195	169	191	167	171	161	143	181	125	183	173	210	202	51	104	123	109	143	153	11:96953041-96983259	Sp2
ENSMUSG00000018697	196	183	121	283	226	242	118	118	172	147	209	163	180	273	102	198	140	223	165	125	151	192	304	314	11:84422555-84513822	Aatf
ENSMUSG00000018698	0	0	0	0	0	0	0	0	0	0	0	0	0	0	0	0	13	0	0	0	0	0	0	0	11:84517984-84525835	Lhx1
ENSMUSG00000018707	6745	7954	8716	8651	8488	7049	8793	8080	8262	8652	7878	8068	7931	7623	8304	8477	8254	7747	7318	8209	8101	7620	8220	6877	12:110601152-110667245	Dync1h1
ENSMUSG00000018727	11	0	6	11	1	0	0	0	0	0	0	0	0	0	0	0	0	0	0	0	0	0	0	9	11:113697872-113710317	Cpsf4l
ENSMUSG00000018733	36	23	20	49	6	35	35	47	9	43	14	45	46	39	16	13	35	42	20	22	25	34	14	81	11:83294342-83302886	Pex12
ENSMUSG00000018736	576	308	463	430	608	459	425	553	693	619	597	489	311	569	379	497	371	440	530	435	576	680	484	457	11:68821134-68872158	Ndel1
ENSMUSG00000018740	39	72	34	52	27	21	27	30	53	24	52	31	18	7	36	41	46	52	22	15	49	18	40	22	11:68967831-68974665	Slc25a35
ENSMUSG00000018750	921	1007	1358	1079	1214	978	1162	1074	1129	1192	919	1021	1050	1070	1140	943	963	1070	1033	1211	1211	930	1092	815	11:69765612-69784323	Zbtb4
ENSMUSG00000018752	22	46	69	84	59	35	85	41	28	36	42	27	57	60	65	70	28	35	52	83	42	63	71	58	11:69682277-69696398	Tnfsfm13
ENSMUSG00000018761	36	69	38	134	34	78	21	64	29	51	81	78	92	100	51	46	64	56	4	42	17	94	55	62	11:69656397-69662942	Mpdu1
ENSMUSG00000018765	363	330	388	336	366	291	419	430	506	426	360	286	252	334	489	390	315	463	317	390	403	293	313	428	11:69632690-69653597	Fxr2
ENSMUSG00000018770	155	258	167	207	76	242	253	250	157	163	207	212	286	232	118	186	215	207	118	186	176	142	115	415	2:73908147-73911626	Atp5g3
ENSMUSG00000018774	212	390	51	52	384	399	238	252	54	25	264	456	344	137	23	35	523	378	287	186	29	24	277	298	11:69663913-69666453	Cd68
ENSMUSG00000018796	235	299	284	344	297	211	201	154	172	314	299	289	305	196	382	248	316	320	166	303	258	249	153	309	8:46470737-46536351	Acsl1
ENSMUSG00000018800	107	116	141	180	170	98	116	133	104	146	166	140	147	127	121	176	79	126	121	129	69	203	151	198	11:110269069-110338016	Abca5
ENSMUSG00000018809	76	55	61	30	21	11	68	60	34	37	37	23	39	11	33	118	102	75	48	33	58	34	55	116	11:75348133-75406005	Smyd4
ENSMUSG00000018819	77	71	13	30	105	101	37	59	11	3	46	133	68	20	11	4	345	74	54	56	8	22	81	123	7:142460509-142495167	Lsp1
ENSMUSG00000018820	132	182	178	199	171	216	221	246	145	277	141	196	188	221	199	163	153	183	155	189	171	265	228	183	19:42163651-42194890	Zfyve27
ENSMUSG00000018821	33	17	7	8	0	9	19	7	21	42	35	15	35	6	48	28	27	35	14	15	3	10	15	25	19:42122973-42129359	Avpi1
ENSMUSG00000018822	0	2	11	0	14	29	22	37	0	5	13	9	22	15	3	8	25	15	5	47	0	6	7	39	19:42197671-42202552	Sfrp5
ENSMUSG00000018830	743	1309	2863	4337	2275	585	1517	787	2990	4262	1954	2451	582	1723	2103	3364	1440	2723	740	934	4722	4935	3055	683	16:14194227-14291708	Myh11
ENSMUSG00000018841	29	66	32	97	64	65	37	88	68	60	108	85	25	157	47	52	60	54	107	58	47	76	51	86	11:82876134-82890914	Rad51d
ENSMUSG00000018845	329	266	329	462	337	216	390	249	292	310	227	323	260	240	386	289	208	252	192	272	231	254	215	153	11:82910250-82943703	Unc45b
ENSMUSG00000018846	572	494	706	532	443	685	632	392	599	643	683	653	501	554	646	616	662	663	615	628	489	548	536	637	11:35769184-35791585	Pank3
ENSMUSG00000018848	283	281	160	133	182	201	197	193	112	228	242	249	250	193	211	211	285	261	172	140	168	224	164	249	11:35808081-35834806	Rars
ENSMUSG00000018849	210	152	48	53	140	291	205	208	55	42	203	138	235	174	119	113	276	164	228	220	68	70	272	685	11:35838100-35980827	Wwc1
ENSMUSG00000018858	91	77	94	81	68	53	84	71	69	62	98	104	132	54	97	76	98	116	76	65	123	97	55	126	11:115403452-115412974	Mrpl58
ENSMUSG00000018861	10	46	15	1	4	23	29	36	12	29	12	62	40	25	16	6	6	9	7	20	0	19	7	15	11:115267724-115277350	Fdxr
ENSMUSG00000018865	71	26	4	22	22	71	17	34	2	2	15	12	78	9	30	2	3	21	81	49	9	18	19	36	15:84075797-84106054	Sult4a1
ENSMUSG00000018882	44	46	159	52	48	29	88	71	48	58	42	51	61	69	51	45	43	64	19	14	92	77	48	99	11:97315416-97330220	Mrpl45
ENSMUSG00000018899	867	533	753	1036	884	677	562	574	1130	685	763	730	642	588	918	876	622	741	396	408	946	1119	1022	417	11:53769714-53778674	Irf1
ENSMUSG00000018900	49	182	90	176	92	104	159	153	126	141	127	119	146	107	127	131	100	106	92	123	179	94	145	127	11:53864242-53891960	Slc22a5
ENSMUSG00000018906	86	99	138	116	97	53	276	269	238	196	134	73	61	69	113	97	112	106	268	217	203	115	85	69	11:54099795-54131965	P4ha2
ENSMUSG00000018907	0	0	8	0	0	0	0	0	4	0	0	0	0	0	0	0	0	0	0	0	0	0	0	0	11:70315310-70322928	Alox12e
ENSMUSG00000018909	611	666	397	315	565	870	687	634	377	514	598	753	778	613	277	337	555	468	379	571	382	455	720	727	7:99535166-99607071	Arrb1
ENSMUSG00000018920	72	24	4	27	44	84	53	32	47	30	59	69	80	37	10	0	230	54	29	31	9	23	108	55	11:70453683-70460284	Cxcl16
ENSMUSG00000018921	233	284	145	261	237	291	207	237	179	201	308	217	321	282	161	217	335	227	204	185	144	174	192	238	11:70392583-70410331	Pelp1
ENSMUSG00000018923	37	50	3	69	23	56	45	63	82	50	49	45	24	44	17	42	58	42	15	22	10	46	41	64	11:70451619-70454027	Med11
ENSMUSG00000018924	0	23	0	0	0	0	0	0	0	0	0	0	0	0	0	0	5	0	0	0	0	0	6	0	11:70343852-70352331	Alox15
ENSMUSG00000018927	77	134	1	9	126	184	81	65	2	18	95	165	74	47	0	11	102	123	65	29	9	3	103	122	11:83587582-83593387	Ccl6
ENSMUSG00000018930	132	52	0	0	220	155	50	74	0	24	151	183	49	7	0	5	312	150	138	22	0	1	207	98	11:83662284-83664983	Ccl4
ENSMUSG00000018931	65	124	128	67	115	75	87	67	88	110	94	91	93	24	120	84	59	96	71	61	67	75	102	132	11:60901946-60915050	Natd1
ENSMUSG00000018932	137	174	124	224	155	75	201	197	109	216	219	157	118	126	193	149	190	142	60	101	162	209	151	118	11:60931733-60953111	Map2k3
ENSMUSG00000018965	1338	1102	1168	989	1252	1109	1552	1138	1617	1454	962	1433	1067	874	1037	925	1187	1441	1385	1185	1482	970	1098	1035	5:33018516-33028266	Ywhah
ENSMUSG00000018974	349	508	403	425	417	419	394	424	606	604	442	435	456	506	476	364	447	397	443	568	500	471	504	447	5:113742146-113772810	Sart3
ENSMUSG00000018983	0	7	0	0	0	10	15	37	0	1	10	8	6	27	27	10	85	2	4	41	41	2	21	3	4:136172094-136196357	E2f2
ENSMUSG00000018986	422	295	236	370	232	145	249	121	359	309	224	223	214	235	294	228	86	220	240	210	368	230	205	129	11:83191030-83215454	Slfn3
ENSMUSG00000018995	17	55	38	36	18	28	50	39	33	43	126	27	21	63	42	42	114	15	5	67	32	62	58	20	7:96951205-97065058	Nars2
ENSMUSG00000018999	192	263	223	129	246	166	211	182	123	137	175	173	254	241	194	194	115	141	132	228	139	187	159	217	6:34153080-34177411	Slc35b4
ENSMUSG00000019027	0	7	0	16	0	7	3	9	0	0	0	0	13	0	10	0	9	0	0	0	6	0	0	0	14:31260075-31324196	Dnah1
ENSMUSG00000019039	72	68	49	75	69	127	92	95	36	49	56	73	68	128	55	53	67	32	62	50	40	87	55	55	9:108569586-108573074	Dalrd3
ENSMUSG00000019054	143	198	151	112	141	201	115	208	231	117	165	189	186	77	163	146	107	164	81	105	166	147	105	140	5:136952975-136966534	Fis1
ENSMUSG00000019055	359	529	468	586	692	475	720	619	644	662	470	708	598	665	564	481	552	583	493	551	675	550	646	473	4:147909453-147937067	Plod1
ENSMUSG00000019066	95	119	136	190	106	117	123	120	133	208	141	150	171	96	166	235	141	133	49	82	121	163	208	135	9:21907191-21918492	Rab3d
ENSMUSG00000019080	8	5	10	4	0	0	3	0	0	0	10	5	0	5	3	9	0	0	0	14	0	0	14	3	15:76701242-76704539	Mfsd3
ENSMUSG00000019082	31	53	61	64	37	44	86	48	48	27	36	40	98	130	57	70	26	43	20	76	30	47	30	91	7:141429444-141438192	Slc25a22
ENSMUSG00000019087	329	477	384	312	335	524	564	475	445	367	533	481	557	451	459	319	423	478	344	451	452	462	394	535	X:74296797-74305021	Atp6ap1
ENSMUSG00000019088	51	41	17	88	21	45	61	87	69	68	76	61	80	47	61	101	66	57	32	77	24	92	75	74	X:74272917-74282637	Dnase1l1
ENSMUSG00000019122	41	164	23	13	71	148	52	83	9	0	32	119	72	19	2	7	109	130	61	64	0	19	61	83	11:83572619-83578936	Ccl9
ENSMUSG00000019124	141	217	34	116	111	193	142	166	47	47	99	113	171	227	59	56	91	98	212	150	40	42	92	114	6:54500873-54566789	Scrn1
ENSMUSG00000019132	717	785	932	634	869	772	590	731	861	702	862	678	683	582	706	758	975	724	785	532	695	899	824	746	13:24801357-24816497	BC005537
ENSMUSG00000019139	591	536	764	752	710	757	777	951	874	981	618	656	856	807	696	722	472	673	454	594	635	840	530	659	8:70594073-70597590	Isyna1
ENSMUSG00000019143	86	162	174	117	127	111	133	148	132	76	103	85	104	144	166	178	144	161	114	162	128	144	114	93	18:36782708-36792862	Hars2
ENSMUSG00000019146	9	15	2	0	9	44	16	10	1	0	1	8	7	8	1	0	0	12	23	31	0	0	4	6	15:77991448-78120328	Cacng2
ENSMUSG00000019158	26	24	21	43	30	54	39	51	40	43	19	38	35	21	18	30	2	26	17	40	50	30	36	36	7:16452479-16455794	Tmem160
ENSMUSG00000019173	566	626	574	607	505	751	691	619	731	706	643	598	624	658	626	764	632	674	417	470	504	693	654	606	11:100714709-100738515	Rab5c
ENSMUSG00000019178	2	0	0	0	0	0	0	6	0	0	0	0	0	0	2	0	0	0	0	0	0	0	1	1	5:135746920-135778685	Styxl1
ENSMUSG00000019179	515	406	272	642	660	523	538	573	536	624	521	478	667	478	442	570	528	412	475	548	523	585	479	878	5:135778180-135790698	Mdh2
ENSMUSG00000019188	280	379	448	433	304	275	332	376	278	373	320	357	355	418	350	454	210	353	318	219	302	391	353	273	2:152669161-152708970	H13
ENSMUSG00000019189	123	160	137	120	191	234	288	184	168	148	128	179	163	162	144	158	167	107	155	213	88	63	128	183	11:44518664-44565820	Rnf145
ENSMUSG00000019194	63	78	17	61	76	81	91	54	67	46	43	62	126	83	35	60	116	34	54	75	29	10	121	28	7:31116224-31127303	Scn1b
ENSMUSG00000019210	478	361	264	394	260	527	427	448	566	387	428	421	424	414	448	450	473	441	883	343	351	439	433	534	6:120794005-120823093	Atp6v1e1
ENSMUSG00000019214	3	10	21	4	0	6	0	9	37	7	18	7	18	16	13	1	1	12	0	22	12	9	0	11	17:25718626-25727719	Chtf18
ENSMUSG00000019230	0	4	0	0	0	0	2	0	0	0	0	0	0	0	0	0	0	0	0	1	0	0	0	0	1:138824886-138848877	Lhx9
ENSMUSG00000019232	69	51	30	5	60	129	83	48	1	6	66	64	89	49	2	19	80	41	47	98	17	17	82	116	3:130617148-130637821	Etnppl
ENSMUSG00000019235	21	9	6	23	56	13	7	16	61	19	24	5	9	13	11	33	14	31	25	8	9	12	10	17	12:85134949-85151564	Rps6kl1
ENSMUSG00000019254	747	842	851	972	1060	882	809	959	839	944	869	832	837	858	936	870	827	1055	723	921	1021	937	906	632	7:4481220-4501980	Ppp1r12c
ENSMUSG00000019256	90	249	168	233	240	53	231	111	167	173	118	137	201	285	360	250	136	92	76	107	135	132	173	47	12:35497674-35535338	Ahr
ENSMUSG00000019261	146	210	101	154	215	162	159	114	135	123	167	195	112	152	100	127	110	126	98	109	147	110	254	135	8:70905632-70917829	Map1s
ENSMUSG00000019278	0	0	20	31	0	14	2	9	6	13	0	0	0	6	13	10	0	0	0	0	0	16	4	0	8:123185942-123202112	Dpep1
ENSMUSG00000019295	64	87	35	111	41	57	88	106	92	63	82	65	136	114	57	98	91	71	43	58	97	130	29	78	5:33652916-33658716	Tmem129
ENSMUSG00000019297	79	77	53	72	52	62	95	62	72	54	102	121	85	103	80	134	71	53	103	58	79	75	125	89	14:55745393-55755800	Nop9
ENSMUSG00000019301	1	0	0	0	0	0	2	0	0	5	2	0	13	27	0	7	0	3	0	0	3	5	5	2	11:101078111-101080827	Hsd17b1
ENSMUSG00000019302	968	883	1009	798	942	1066	1078	1156	974	755	957	927	866	838	642	581	791	616	739	967	734	825	819	851	11:101009152-101064019	Atp6v0a1
ENSMUSG00000019303	17	10	47	24	13	27	33	13	48	18	19	19	52	31	25	17	26	52	33	43	26	29	31	27	11:101091523-101095736	Psmc3ip
ENSMUSG00000019312	72	93	34	75	40	81	82	90	176	80	116	93	59	88	102	94	68	85	19	72	51	143	87	148	11:98446094-98455673	Grb7
ENSMUSG00000019320	4	18	0	4	20	7	0	4	6	5	4	10	5	25	1	3	56	3	0	9	14	13	14	14	17:24695934-24700829	Noxo1
ENSMUSG00000019326	12	84	168	117	72	4	81	26	1	131	39	56	23	18	34	62	28	77	26	42	120	97	69	7	11:101330305-101342238	Aoc3
ENSMUSG00000019338	178	288	116	113	214	188	128	148	109	138	156	198	203	139	191	186	187	146	61	138	106	195	175	218	3:95006290-95015748	Zfp687
ENSMUSG00000019359	5	0	0	0	0	4	2	6	10	0	0	1	5	0	0	0	0	10	0	1	0	0	3	2	X:100729573-100739195	Gdpd2
ENSMUSG00000019362	275	228	270	349	242	312	214	287	515	346	207	351	283	381	294	387	304	363	473	293	344	470	285	387	8:84245938-84250019	D8Ertd738e
ENSMUSG00000019368	8	0	0	0	0	0	6	1	0	0	0	1	0	0	4	0	6	0	0	0	0	0	0	43	11:4031162-4048324	Sec14l4
ENSMUSG00000019370	1454	1634	1201	1451	1384	1582	1350	1753	1622	1346	1547	1430	1611	1728	1538	1611	1530	1502	1408	1560	1589	1656	1264	2026	7:16915079-16924414	Calm3
ENSMUSG00000019373	221	209	290	317	293	287	221	252	336	336	190	231	344	292	288	268	284	297	226	271	311	216	223	283	11:59817495-59840138	Cops3
ENSMUSG00000019428	508	441	298	596	487	512	545	598	448	488	331	460	656	432	437	577	381	551	343	402	529	503	417	458	8:70527424-70535628	Fkbp8
ENSMUSG00000019432	588	514	442	562	470	491	561	630	446	584	478	547	615	478	550	443	507	491	320	470	526	641	450	500	17:35241446-35254007	Ddx39b
ENSMUSG00000019433	57	131	110	88	63	104	81	104	103	106	67	103	87	134	81	91	101	96	85	70	64	137	74	145	8:83652377-83664994	Gipc1
ENSMUSG00000019437	1	21	8	69	20	27	7	26	10	8	38	10	42	25	4	4	20	28	31	32	31	14	32	65	11:78176411-78182209	Tlcd1
ENSMUSG00000019461	167	152	100	269	161	130	129	155	156	172	129	166	183	175	244	130	111	94	144	68	69	110	162	134	11:69846076-69852358	Plscr3
ENSMUSG00000019464	26	26	32	35	32	6	16	49	33	33	22	21	29	33	7	22	8	13	0	4	3	28	43	50	8:83666378-83673053	Ptger1
ENSMUSG00000019467	58	73	95	113	124	118	100	118	184	222	167	114	106	158	55	135	159	107	91	83	160	98	181	143	10:127182225-127190383	Arhgef25
ENSMUSG00000019470	201	315	392	350	361	342	311	351	385	280	319	271	440	287	331	368	325	321	261	306	450	449	255	311	8:3608121-3621616	Xab2
ENSMUSG00000019471	917	1130	1189	1273	1090	1135	803	907	1313	1201	1200	1256	961	1275	1161	1373	1328	1356	1249	1148	1296	1261	1160	1167	9:21132922-21150282	Cdc37
ENSMUSG00000019478	37	60	72	58	33	33	52	72	38	91	40	46	70	60	44	93	106	111	35	98	75	30	56	72	8:123805685-123835587	Rab4a
ENSMUSG00000019487	262	236	300	349	344	221	356	346	389	449	327	327	421	506	363	384	222	416	378	250	427	301	288	261	17:57249155-57263965	Trip10
ENSMUSG00000019494	188	163	191	142	97	185	222	173	121	187	156	195	286	203	153	202	139	205	184	199	256	203	157	230	5:138160771-138164946	Cops6
ENSMUSG00000019505	3677	3746	3415	5550	5006	4795	3477	4565	6239	5021	4023	4381	4749	4611	4983	5542	4784	6199	3594	3963	5650	6108	5010	5580	11:62550871-62553513	Ubb
ENSMUSG00000019518	112	102	97	119	82	137	77	111	101	69	147	94	73	148	132	111	181	151	41	78	143	96	78	81	5:138171702-138180729	Ap4m1
ENSMUSG00000019528	65	84	122	107	56	68	52	54	50	85	61	89	94	129	107	64	63	50	67	36	131	129	47	89	3:20121784-20155617	Gyg
ENSMUSG00000019539	98	105	86	154	74	69	111	81	143	91	125	105	140	194	120	151	91	91	71	100	191	133	104	34	7:45082613-45092521	Rcn3
ENSMUSG00000019558	148	206	168	197	173	124	233	194	205	202	148	169	206	87	196	181	117	184	123	210	91	202	149	162	X:73672850-73682802	Slc6a8
ENSMUSG00000019564	174	208	97	107	151	168	142	115	116	70	117	148	192	191	99	66	172	138	59	123	89	73	226	121	10:79926743-79955318	Arid3a
ENSMUSG00000019577	85	128	85	105	71	53	91	78	87	68	189	63	139	122	80	82	62	51	125	75	80	127	180	185	6:5483051-5496609	Pdk4
ENSMUSG00000019578	154	209	282	218	210	251	252	262	194	249	273	259	289	274	229	275	256	207	193	230	253	170	200	218	17:56066745-56075328	Ubxn6
ENSMUSG00000019579	185	98	75	153	15	177	126	128	110	103	115	147	140	172	111	151	74	86	128	106	124	83	96	151	17:56175444-56184220	Mydgf
ENSMUSG00000019590	169	130	94	120	183	117	189	256	139	170	146	203	128	203	163	83	122	235	146	151	173	147	155	356	11:105933402-105953636	Cyb561
ENSMUSG00000019647	1362	1348	2141	1862	1462	1177	1546	1030	1482	1437	1444	1546	1289	1772	2343	2081	1330	1245	1038	1206	1843	2036	1433	1222	18:47235298-47369170	Sema6a
ENSMUSG00000019659	218	183	202	269	222	261	199	289	242	317	211	277	211	237	242	268	226	298	272	215	274	317	298	278	9:110656203-110711906	Ccdc12
ENSMUSG00000019689	26	2	0	17	11	58	15	4	4	12	8	6	36	1	17	26	31	19	25	13	36	0	1	9	6:38533202-38539749	Fmc1
ENSMUSG00000019699	1234	862	2183	1137	894	1069	901	995	1357	1155	1050	977	1232	1172	1176	1055	1145	1043	1555	1437	1507	1001	1131	917	1:177019773-177258503	Akt3
ENSMUSG00000019710	174	96	193	206	293	149	195	193	157	178	135	169	127	256	151	170	83	137	102	174	176	189	130	121	3:87919206-87923972	Mrpl24
ENSMUSG00000019715	263	157	217	340	287	346	301	276	248	262	225	314	263	339	262	293	355	357	275	392	325	278	348	177	2:29935126-29960671	Gle1
ENSMUSG00000019718	15	27	0	15	0	2	18	10	19	13	7	4	0	17	34	24	0	33	5	2	0	15	13	10	12:72073128-72085739	L3hypdh
ENSMUSG00000019726	1227	845	1322	1019	847	834	1098	804	1047	1067	1152	1218	834	726	853	779	957	739	985	883	971	1137	847	872	13:13590097-13779103	Lyst
ENSMUSG00000019731	277	179	411	296	379	312	454	318	351	287	339	337	301	317	272	263	397	333	220	194	212	330	315	261	8:72480341-72492914	Slc35e1
ENSMUSG00000019732	0	0	0	4	0	0	0	0	0	10	0	1	0	1	0	0	14	1	0	0	0	0	0	28	8:72423876-72444170	Calr3
ENSMUSG00000019734	0	12	31	34	2	9	10	5	29	13	6	9	0	0	20	20	2	6	5	0	8	0	9	0	7:3665490-3677853	Tmc4
ENSMUSG00000019737	6	0	0	19	16	0	0	0	0	2	3	3	0	0	1	3	0	8	0	0	0	0	7	0	7:30314507-30319346	Syne4
ENSMUSG00000019738	13	40	34	33	4	54	41	37	3	47	40	41	73	15	20	41	24	11	11	33	58	53	28	18	7:30231648-30233690	Polr2i
ENSMUSG00000019761	1	1	0	16	0	1	6	22	2	5	10	3	4	21	5	6	0	1	4	9	6	8	1	2	11:99384954-99389664	Krt10
ENSMUSG00000019763	116	64	43	57	76	71	53	50	118	73	83	85	72	95	68	87	103	54	58	41	47	36	94	78	10:4401615-4432688	Rmnd1
ENSMUSG00000019767	0	0	8	13	0	17	16	8	0	3	24	13	7	3	3	8	24	25	0	7	2	0	19	89	10:4482202-4562531	Ccdc170
ENSMUSG00000019768	42	13	15	7	32	24	5	14	27	17	42	53	36	18	38	15	70	39	3	0	0	46	56	53	10:4611293-5005914	Esr1
ENSMUSG00000019772	13	0	0	0	0	0	0	0	0	0	0	3	0	0	0	0	0	2	0	0	0	0	0	0	10:5638918-5647917	Vip
ENSMUSG00000019773	15	37	26	10	4	16	8	0	18	28	24	19	18	30	21	12	6	26	0	21	45	5	12	16	10:5798860-5805900	Fbxo5
ENSMUSG00000019774	141	76	165	144	79	69	114	96	136	125	88	179	81	124	125	127	169	122	125	163	220	103	129	108	10:5811587-5824210	Mtrf1l
ENSMUSG00000019775	6	6	14	0	4	34	12	14	22	5	15	13	57	3	0	9	12	16	15	15	14	9	11	6	10:5825363-5922700	Rgs17
ENSMUSG00000019777	455	379	358	398	439	319	281	301	469	427	497	369	268	357	388	426	397	364	475	351	377	451	416	453	10:36974244-37002189	Hdac2
ENSMUSG00000019779	18	35	32	14	0	2	10	7	4	16	13	14	15	31	32	31	25	4	9	1	11	52	24	11	10:34483099-34611578	Frk
ENSMUSG00000019782	335	285	262	187	163	260	143	257	241	324	207	284	208	239	285	281	238	263	306	168	349	312	200	264	10:33996255-34019924	Rwdd1
ENSMUSG00000019785	1	0	0	0	42	8	1	0	0	0	0	1	0	5	5	0	0	0	0	0	0	2	0	0	10:33511986-33625069	Clvs2
ENSMUSG00000019789	133	102	70	166	225	90	127	112	82	122	151	119	218	61	108	67	190	128	83	86	251	115	204	121	10:30832059-30843101	Hey2
ENSMUSG00000019790	451	470	565	252	581	389	558	552	412	385	475	586	454	448	449	390	676	405	623	448	478	438	585	371	10:9755247-9901379	Stxbp5
ENSMUSG00000019791	108	59	112	25	110	112	123	69	143	108	77	65	88	111	76	117	48	82	59	111	79	85	122	77	10:30607841-30629932	Hint3
ENSMUSG00000019792	93	118	135	125	99	63	60	100	90	89	100	74	73	107	110	90	100	85	80	91	171	142	77	61	10:30533925-30601049	Trmt11
ENSMUSG00000019794	159	114	116	151	156	153	139	92	156	155	139	200	91	139	257	184	193	98	111	78	56	168	126	167	10:7725700-7763450	Katna1
ENSMUSG00000019795	175	257	254	225	303	179	294	250	300	262	219	254	209	261	294	226	147	301	141	241	217	167	276	232	10:7629073-7681436	Pcmt1
ENSMUSG00000019796	13	10	17	19	3	15	4	12	37	7	2	26	20	0	15	15	0	0	2	19	13	36	31	9	10:7589500-7625783	Lrp11
ENSMUSG00000019797	47	120	45	108	82	44	44	68	90	64	45	133	79	53	82	60	147	70	36	60	58	93	77	62	10:43524833-43541294	1700021F05Rik
ENSMUSG00000019802	1024	968	1148	1619	984	1023	836	882	1056	1187	1049	1081	757	929	1107	1293	1177	1074	1041	952	1090	1034	1285	1094	10:42761196-42832814	Sec63
ENSMUSG00000019803	12	4	0	9	9	29	20	6	9	3	26	7	23	21	0	2	7	0	47	9	25	5	16	26	10:42561663-42583932	Nr2e1
ENSMUSG00000019804	827	982	808	913	765	856	700	688	1042	1078	748	764	780	676	901	927	619	719	521	705	1029	963	610	743	10:42501730-42535681	Snx3
ENSMUSG00000019806	156	118	55	95	72	77	123	96	78	70	62	132	93	80	63	120	41	59	71	81	65	100	94	123	10:13646754-13869280	Aig1
ENSMUSG00000019808	15	40	24	13	42	31	6	10	25	9	28	2	28	0	30	21	25	19	7	3	25	18	17	18	10:13552594-13563676	Adat2
ENSMUSG00000019809	108	109	127	94	129	25	133	55	87	151	131	132	120	87	82	128	144	91	82	32	78	153	118	168	10:13523542-13553442	Pex3
ENSMUSG00000019810	336	257	150	333	336	351	255	234	313	339	304	313	330	215	203	225	292	190	217	178	241	392	214	373	10:13499240-13519335	Fuca2
ENSMUSG00000019813	26	18	51	109	13	24	26	54	19	37	67	20	94	8	70	8	41	75	115	50	48	51	23	43	10:41718540-41810171	Cep57l1
ENSMUSG00000019814	146	98	111	86	174	167	67	99	63	110	146	138	133	158	152	107	121	68	144	84	40	108	272	147	10:13177840-13193468	Ltv1
ENSMUSG00000019817	46	88	56	36	101	66	89	59	40	43	92	60	61	40	66	59	49	50	37	31	32	57	83	145	10:13060204-13131994	Plagl1
ENSMUSG00000019818	1149	1080	736	883	1256	1306	1026	1159	727	951	1042	1407	1183	994	876	749	768	1293	907	783	557	797	1037	1734	10:41519114-41531348	Cd164
ENSMUSG00000019820	23112	23224	29871	27848	23701	20722	17494	20115	24188	25441	26238	21317	19057	27649	28391	27078	21121	21515	20949	23403	23733	26889	25273	19031	10:12381888-12869665	Utrn
ENSMUSG00000019822	83	93	187	87	72	77	85	133	72	91	80	79	108	141	79	114	92	84	104	106	141	67	61	132	10:41485342-41490669	Smpd2
ENSMUSG00000019823	242	348	313	334	226	206	271	329	428	435	299	230	328	472	333	419	302	379	200	190	270	482	326	262	10:41476014-41487332	Mical1
ENSMUSG00000019826	167	194	134	176	90	124	153	176	158	230	127	124	185	145	147	129	107	124	119	102	132	161	139	140	10:41450083-41465874	Zbtb24
ENSMUSG00000019828	11	8	0	0	6	4	22	29	0	0	5	4	45	3	2	0	1	12	24	32	0	0	1	13	10:10685759-11082656	Grm1
ENSMUSG00000019831	33	88	30	4	12	32	49	66	12	4	14	8	43	33	10	1	38	8	49	17	0	1	0	26	10:40883175-40938870	Wasf1
ENSMUSG00000019832	64	17	8	39	18	26	52	17	0	11	28	54	71	44	12	22	55	45	33	22	0	6	30	29	10:10544702-10558565	Rab32
ENSMUSG00000019836	0	0	1	0	0	0	0	3	0	0	0	0	0	0	2	0	0	0	0	0	0	0	9	0	4:51252725-51254327	Amd-ps4
ENSMUSG00000019837	180	198	99	131	200	257	144	179	177	176	192	179	279	209	153	242	286	168	153	136	157	248	236	242	10:40247403-40258408	Gtf3c6
ENSMUSG00000019838	34	28	3	0	35	34	27	2	25	6	20	23	27	28	12	8	26	16	29	17	14	6	54	19	10:40033232-40142558	Slc16a10
ENSMUSG00000019841	505	365	570	639	354	486	458	474	627	474	540	511	468	497	480	410	439	427	416	361	378	360	501	465	10:39731818-39875511	Rev3l
ENSMUSG00000019842	15	7	26	33	1	13	15	18	21	14	26	14	13	2	32	24	0	5	1	12	4	19	21	24	10:39612634-39655607	Traf3ip2
ENSMUSG00000019843	505	623	456	834	506	601	608	579	624	785	509	470	567	470	701	574	548	530	522	456	719	704	710	426	10:39368555-39565681	Fyn
ENSMUSG00000019845	16	2	15	0	0	0	0	4	0	4	4	2	15	20	19	3	2	0	0	0	0	2	24	0	10:39133676-39152842	Tube1
ENSMUSG00000019846	1321	1353	1838	1774	1075	1025	1225	996	1471	1223	1123	1248	1269	1671	1807	1562	1298	1311	1040	1461	1595	1686	1018	1120	10:38965215-39110488	Lama4
ENSMUSG00000019849	176	205	208	335	165	259	185	179	225	225	256	161	295	221	312	316	131	170	125	148	163	249	154	171	10:45066903-45167498	Prep
ENSMUSG00000019850	1179	526	366	370	1352	928	437	598	392	369	777	2046	607	423	593	413	1325	885	603	444	278	437	1577	523	10:19000610-19015957	Tnfaip3
ENSMUSG00000019851	40	123	123	70	69	85	148	49	104	154	140	114	75	49	97	116	85	84	117	88	64	37	68	123	10:18844720-18857373	Perp
ENSMUSG00000019852	19	84	21	43	8	26	44	31	6	3	27	22	53	51	27	19	16	6	50	52	8	7	6	21	10:18581539-18744249	Arfgef3
ENSMUSG00000019853	14	0	0	0	28	0	4	0	0	7	3	1	0	15	2	10	0	10	5	0	0	6	0	45	10:18539198-18546376	Hebp2
ENSMUSG00000019854	108	96	50	183	21	97	110	47	99	110	108	113	173	120	87	121	100	72	55	91	54	119	47	59	10:18055561-18125455	Reps1
ENSMUSG00000019856	68	140	54	35	86	116	114	70	24	26	83	65	48	78	59	33	170	83	66	109	13	36	74	130	10:53632845-53751423	Fam184a
ENSMUSG00000019857	71	101	92	67	72	56	112	69	45	74	100	50	103	42	66	79	109	116	74	34	82	41	43	73	10:53596457-53609525	Asf1a
ENSMUSG00000019861	302	337	435	325	396	458	409	261	555	356	415	398	337	338	483	438	464	360	431	349	370	405	412	368	10:52335550-52382424	Gopc
ENSMUSG00000019863	75	76	51	93	49	90	53	56	80	67	80	27	59	115	31	43	58	23	21	26	48	55	44	57	10:43873888-43902045	Qrsl1
ENSMUSG00000019864	77	89	50	46	40	33	37	36	18	25	53	35	54	33	54	58	62	29	72	13	10	41	44	51	10:43901507-43957501	Rtn4ip1
ENSMUSG00000019865	0	0	0	0	0	0	0	3	0	0	0	0	0	0	0	0	0	0	0	0	0	0	0	0	10:14705291-14771150	Nmbr
ENSMUSG00000019866	479	253	260	352	276	472	418	426	371	364	440	322	427	324	368	381	227	210	331	300	305	473	355	193	10:43950336-44149153	Crybg1
ENSMUSG00000019868	183	206	225	156	134	145	141	82	116	79	161	118	167	114	110	252	145	138	173	74	115	67	97	161	10:14654455-14705860	Vta1
ENSMUSG00000019872	303	387	404	397	212	377	321	417	399	447	401	342	454	328	482	395	263	316	299	224	335	348	355	391	10:57794035-57812130	Smpdl3a
ENSMUSG00000019873	1670	2056	1884	1895	1747	1719	1606	1572	1812	2088	1764	1868	1534	1615	1941	1820	1360	1465	1586	1115	1711	2228	1444	1474	10:67008889-67097245	Reep3
ENSMUSG00000019874	118	70	0	2	37	104	45	25	1	38	64	50	109	58	6	26	89	89	153	51	11	17	65	86	10:57784581-57788750	Fabp7
ENSMUSG00000019876	41	5	0	0	5	19	13	14	0	0	13	6	11	0	0	2	20	5	0	3	0	0	17	7	10:57631681-57741412	Pkib
ENSMUSG00000019877	1598	1560	1668	1603	1326	1464	1468	1502	1475	1720	1592	1385	1720	1617	1331	1580	1123	1399	1479	1318	1377	1394	1342	1740	10:57515474-57532830	Serinc1
ENSMUSG00000019878	117	104	134	191	79	120	127	107	58	178	134	134	135	170	136	75	127	130	63	69	153	111	135	82	10:57486085-57513435	Hsf2
ENSMUSG00000019880	9	4	1	10	0	14	18	5	13	13	1	1	2	22	5	6	1	14	29	25	6	9	0	7	10:29452116-29536167	Rspo3
ENSMUSG00000019883	122	135	64	109	59	88	147	77	175	94	108	137	213	169	191	101	54	96	89	117	121	102	97	240	10:29312866-29347769	Echdc1
ENSMUSG00000019888	0	0	0	0	0	19	0	0	0	0	0	1	0	18	0	0	0	0	0	0	0	0	0	0	10:101681187-102391769	Mgat4c
ENSMUSG00000019889	488	639	806	961	599	688	727	712	614	749	647	624	667	759	598	626	542	411	462	478	497	811	627	473	10:28074520-28597697	Ptprk
ENSMUSG00000019890	12	3	14	0	1	0	3	9	0	8	3	4	10	15	4	6	11	9	26	3	11	0	26	19	10:102481456-102490786	Nts
ENSMUSG00000019891	25	32	84	53	62	29	88	42	81	100	30	42	74	68	107	112	60	76	44	49	60	88	70	57	10:52233319-52321678	Dcbld1
ENSMUSG00000019892	24	118	3	27	10	66	36	61	5	14	33	17	9	11	7	5	44	17	11	30	0	66	2	117	10:103045731-103236622	Lrriq1
ENSMUSG00000019894	4	8	0	5	24	7	27	43	0	9	27	18	15	0	5	9	1	0	32	24	0	0	0	28	10:103367483-103419677	Slc6a15
ENSMUSG00000019897	258	273	248	390	244	258	230	244	256	311	230	314	304	363	322	231	205	262	209	142	365	342	289	231	10:105840767-105848133	Ccdc59
ENSMUSG00000019899	445	482	907	578	686	455	530	243	633	759	537	416	304	429	579	678	729	499	367	529	701	716	811	385	10:26979736-27620058	Lama2
[truncated: 23,175 more rows]
