# Supplementary material for: A circadian clock regulates efflux by the blood-brain barrier in mice and human cells
Source: Nat Commun. 2021 Jan 27;12:617. doi: 10.1038/s41467-020-20795-9 (PMC7841146; doi:10.1038/s41467-020-20795-9)
Supplement: Supplementary file 3 — Supplementary Data 2 [file 41467_2020_20795_MOESM3_ESM.xlsx]

## Sheet: Sheet 1
CycID	geneSymbol	JTK_pvalue	JTK_BH.Q	JTK_period	JTK_adjphase	JTK_amplitude	LS_pvalue	LS_BH.Q	LS_period	LS_adjphase	LS_amplitude	meta2d_pvalue	meta2d_BH.Q	meta2d_period	meta2d_phase	meta2d_Base	meta2d_AMP	meta2d_rAMP
ENSMUSG00000027330	Cdc25b	4.16867e-05	0.12917	24	6	39.2444	0.0422909	1	24	5.34731	103.625	2.51196e-05	0.153109	24	5.67365	62.25	50.4506	0.810451
ENSMUSG00000061536	Sec22c	2.56534e-05	0.12917	24	2	15.2028	0.0825864	1	24	2.00007	74.0177	2.97978e-05	0.153109	24	2.00004	53.5	21.4541	0.401011
ENSMUSG00000040010	Slc7a5	4.16867e-05	0.12917	24	12	1530.89	0.0548316	1	24	10.2449	8677.44	3.19749e-05	0.153109	24	11.1224	6753.67	1818.19	0.269215
ENSMUSG00000050315	Synpo2	4.16867e-05	0.12917	24	2	367.519	0.068913	1	24	2.00007	1602.52	3.95298e-05	0.153109	24	2.00004	1101.75	432.806	0.392835
ENSMUSG00000055866	Per2	4.16867e-05	0.12917	24	14	369.817	0.0901306	1	24	13.5992	1005.44	5.06921e-05	0.157075	24	13.7996	377.417	468.724	1.24193
ENSMUSG00000024066	Xdh	0.000136283	0.191949	24	14	559.145	0.0759759	1	24	13.5643	2555.53	0.000129202	0.259758	24	13.7821	1759.92	675.895	0.384049
ENSMUSG00000032740	Ccdc88a	0.000136283	0.191949	24	14	187.383	0.0787443	1	24	11.9329	914.681	0.000133525	0.259758	24	12.9664	717.75	207.447	0.289024
ENSMUSG00000049230	Gm9833	0.000136283	0.191949	24	6	9.19239	0.106776	1	24	5.85639	32.3307	0.000176627	0.259758	24	5.92819	19.25	14.5409	0.75537
ENSMUSG00000028106	Rprd2	0.000136283	0.191949	24	12	71.0642	0.110486	1	24	10.0932	779.179	0.00018225	0.259758	24	11.0466	618.5	103.165	0.166799
ENSMUSG00000071604	Fam189a2	0.000136283	0.191949	24	2	74.5998	0.114073	1	24	2.00007	280.182	0.00018767	0.259758	24	2.00004	145	90.0403	0.620967
ENSMUSG00000026640	Plxna2	0.000136283	0.191949	24	12	595.561	0.119982	1	24	13.5947	3347.01	0.000196565	0.259758	24	12.7973	2589.75	814.006	0.314319
ENSMUSG00000034040	Galnt17	0.000383197	0.312467	24	0	20.3293	0.0482117	1	24	21.9999	58.5507	0.000219831	0.259758	24	23	36.75	21.3439	0.580786
ENSMUSG00000051674	Dcun1d4	0.00025974	0.30955	24	2	35.5321	0.0729329	1	24	2.00007	158.015	0.000224937	0.259758	24	2.00004	100.583	42.661	0.424136
ENSMUSG00000020929	Eftud2	0.00025974	0.30955	24	12	106.773	0.0764062	1	24	10.7256	856.994	0.000234726	0.259758	24	11.3628	715.5	128.664	0.179824
ENSMUSG00000039735	Fnbp1l	0.000383197	0.312467	24	14	649.301	0.0622401	1	24	14.1989	3296.04	0.000277705	0.259913	24	14.0995	2333.08	834.772	0.357798
ENSMUSG00000030660	Pik3c2a	0.000383197	0.312467	24	14	457.145	0.0627489	1	24	13.2693	2417.86	0.00027978	0.259913	24	13.6346	1794.08	615.828	0.343255
ENSMUSG00000078716	Tmem8b	0.000383197	0.312467	24	2	37.4767	0.0640789	1	24	2.00007	145.809	0.000285195	0.259913	24	2.00004	78.0833	45.4369	0.581902
ENSMUSG00000019997	Ctgf	0.000383197	0.312467	24	14	228.926	0.072867	1	24	13.6552	767.959	0.000320719	0.27605	24	13.8276	406	296.434	0.730132
ENSMUSG00000107364	Gm43051	0.000383197	0.312467	24	12	14.1421	0.0928777	1	24	10.2714	35.1334	0.000400159	0.326298	24	11.1357	14.3333	16.2376	1.13285
ENSMUSG00000022389	Tef	0.000944364	0.375155	24	12	512.122	0.0499064	1	24	9.59697	1225.32	0.000516666	0.400235	24	10.7985	652	499.121	0.765523
ENSMUSG00000027375	Mal	0.000944364	0.375155	24	14	886.182	0.0692282	1	24	14.7471	3710.9	0.000695303	0.481231	24	14.3735	2724.33	969.237	0.35577
ENSMUSG00000032878	Ccdc85a	0.000944364	0.375155	24	14	364.16	0.07517	1	24	12.2276	1264.91	0.000749135	0.481231	24	13.1138	753	448.979	0.596254
ENSMUSG00000029802	Abcg2	0.000944364	0.375155	24	14	596.798	0.0808358	1	24	14.061	3250.62	0.000800053	0.481231	24	14.0305	2518.33	764.055	0.303397
ENSMUSG00000066043	Phactr4	0.000944364	0.375155	24	16	365.221	0.0836405	1	24	13.8084	1763.76	0.000825117	0.481231	24	14.9042	1109.5	533.898	0.481206
ENSMUSG00000066687	Zbtb16	0.000944364	0.375155	24	14	673.873	0.0837928	1	24	11.9383	1492.18	0.000826475	0.481231	24	12.9691	633.75	687.441	1.08472
ENSMUSG00000034614	Pik3ip1	0.00153279	0.513499	24	12	147.432	0.0559314	1	24	11.4679	594.149	0.000888541	0.481231	24	11.7339	449.333	146.244	0.32547
ENSMUSG00000037533	Rapgef6	0.000944364	0.375155	24	14	217.082	0.0920811	1	24	11.2312	1177.84	0.000900023	0.481231	24	12.6156	876.25	257.008	0.293305
ENSMUSG00000041040	Fam117b	0.000944364	0.375155	24	12	159.983	0.0935749	1	24	10.5616	1021.22	0.000913203	0.481231	24	11.2808	787.083	192.74	0.244879
ENSMUSG00000058392	Rrp1b	0.000663781	0.375155	24	4	22.0971	0.136528	1	24	2.00007	146.277	0.000934232	0.481231	24	3.00004	112	23.5602	0.210359
ENSMUSG00000027199	Gatm	0.000944364	0.375155	24	12	345.068	0.0972784	1	24	11.6489	1638.21	0.00094578	0.481231	24	11.8244	1202	389.737	0.32424
ENSMUSG00000031343	Gabra3	0.000944364	0.375155	24	14	7.07107	0.0992306	1	24	13.9105	19.5111	0.000962898	0.481231	24	13.9553	6.33333	9.80933	1.54884
ENSMUSG00000016940	Kctd2	0.000944364	0.375155	24	4	55.5079	0.132923	1	24	2.00007	274.604	0.00125314	0.588472	24	3.00004	179.083	57.1965	0.319385
ENSMUSG00000015869	Prpsap1	0.000944364	0.375155	24	2	52.3259	0.136194	1	24	21.9999	268.187	0.00128085	0.588472	24	24	236.833	56.4359	0.238294
ENSMUSG00000021775	Nr1d2	0.00212121	0.513499	24	10	549.776	0.0653674	1	24	7.14227	1104.64	0.00137043	0.588472	24	8.57113	638.667	626.065	0.980268
ENSMUSG00000028862	Map3k6	0.000944364	0.375155	24	14	144.957	0.152396	1	24	13.64	524.289	0.00141705	0.588472	24	13.82	226.75	204.325	0.901103
ENSMUSG00000049550	Clip1	0.000944364	0.375155	24	14	894.667	0.154713	1	24	13.9529	5109.48	0.00143639	0.588472	24	13.9765	3416.92	1185.53	0.346959
ENSMUSG00000033712	Ccar2	0.000944364	0.375155	24	4	69.65	0.161618	1	24	4.04866	455.587	0.00149383	0.588472	24	4.02433	362.833	103.551	0.285396
ENSMUSG00000087385	Frg2f1	0.00153279	0.513499	24	2	13.435	0.101495	1	24	2.00007	41.9478	0.00151968	0.588472	24	2.00004	17.4167	17.2557	0.99076
ENSMUSG00000030711	Sult1a1	0.00212121	0.513499	24	14	126.926	0.0744912	1	24	12.7079	383.678	0.00154106	0.588472	24	13.354	208.167	146.885	0.70561
ENSMUSG00000007659	Bcl2l1	0.00153279	0.513499	24	14	480.479	0.104546	1	24	13.3377	2445.92	0.00156061	0.588472	24	13.6689	1745.83	604.829	0.346441
ENSMUSG00000023010	Tmbim6	0.000944364	0.375155	24	2	107.48	0.174824	1	24	2.00007	1492.94	0.00160293	0.588472	24	2.00004	1235.17	161.129	0.130452
ENSMUSG00000105023	1700012D16Rik	0.000944364	0.375155	24	2	10.9602	0.176033	1	24	2.00007	41.4829	0.00161287	0.588472	24	2.00004	15.0833	14.9138	0.988759
ENSMUSG00000055116	Arntl	0.00212121	0.513499	24	0	231.931	0.0806063	1	24	21.9999	365.13	0.00165408	0.588472	24	23	195.167	238.903	1.2241
ENSMUSG00000051557	Pusl1	0.00212121	0.513499	24	4	19.4454	0.0815404	1	24	2.00007	62.8614	0.00167126	0.588472	24	3.00004	43.0833	23.8076	0.552594
ENSMUSG00000025025	Mxi1	0.00212121	0.513499	24	14	117.026	0.0848977	1	24	13.7638	672.177	0.0017328	0.594027	24	13.8819	511.917	137.143	0.267901
ENSMUSG00000036745	Ttll7	0.00212121	0.513499	24	14	314.132	0.0865899	1	24	13.3428	1478.91	0.00176372	0.594027	24	13.6714	1055.42	376.381	0.356618
ENSMUSG00000034667	Xpot	0.00153279	0.513499	24	4	84.1457	0.124579	1	24	2.00007	613.493	0.00182618	0.595154	24	3.00004	499.917	103.889	0.207813
ENSMUSG00000019906	Lin7a	0.00212121	0.513499	24	16	33.9411	0.0909966	1	24	15.7427	71.4815	0.00184389	0.595154	24	15.8714	35.0833	44.3176	1.26321
ENSMUSG00000075302	Erich2	0.00212121	0.513499	24	22	9.54594	0.0977411	1	24	21.9999	25.3605	0.00196573	0.609306	24	22	8.08333	9.81036	1.21365
ENSMUSG00000025758	Plk4	0.00325557	0.641634	24	12	25.4558	0.0645144	1	24	13.1455	69.7061	0.00198863	0.609306	24	12.5728	41.1667	24.5908	0.597347
ENSMUSG00000025872	Thoc3	0.00325557	0.641634	24	10	18.3848	0.0651347	1	24	8.36586	102.585	0.00200572	0.609306	24	9.18293	84.5	18.4516	0.218362
ENSMUSG00000035151	Elmod2	0.000944364	0.375155	24	20	44.1942	0.241061	1	24	15.2402	264.505	0.00213711	0.636734	24	17.6201	203.667	75.1708	0.369087
ENSMUSG00000024601	Isoc1	0.00212121	0.513499	24	2	51.2652	0.113598	1	24	2.00007	163.081	0.00224841	0.640907	24	2.00004	97.4167	54.115	0.555501
ENSMUSG00000069814	Ccdc92b	0.00212121	0.513499	24	0	3.53553	0.114244	1	24	21.9999	6.30982	0.00225983	0.640907	24	23	3.83333	4.56869	1.19183
ENSMUSG00000045534	Kcna5	0.00212121	0.513499	24	12	49.1439	0.115116	1	24	10.1811	165.841	0.00227521	0.640907	24	11.0906	69.3333	64.4555	0.929647
ENSMUSG00000040520	Manea	0.000663781	0.375155	24	12	19.9758	0.381048	1	24	10.3051	203.061	0.00234781	0.649548	24	11.1526	142.5	42.4846	0.298137
ENSMUSG00000025511	Tspan4	0.00438993	0.641634	24	12	105.182	0.0669301	1	24	8.71572	280.542	0.00268331	0.718116	24	10.3579	183.5	101.638	0.553887
ENSMUSG00000046157	Tmem229b	0.00212121	0.513499	24	2	31.8198	0.138807	1	24	2.00007	206.828	0.00268836	0.718116	24	2.00004	152	37.5891	0.247297
ENSMUSG00000018412	Kansl1	0.00212121	0.513499	24	14	65.7609	0.147878	1	24	10.4915	846.859	0.00284419	0.740051	24	12.2457	739.25	88.9937	0.120384
ENSMUSG00000112948	AC124579.1	0.00212121	0.513499	24	2	6.36396	0.149154	1	24	2.00007	17.517	0.00286601	0.740051	24	2.00004	8.41667	9.35921	1.11199
ENSMUSG00000020745	Pafah1b1	0.00212121	0.513499	24	14	180.666	0.153454	1	24	13.898	1407.71	0.00293937	0.746553	24	13.949	1190.17	224.884	0.188952
ENSMUSG00000007670	Khsrp	0.00438993	0.641634	24	4	135.057	0.0770349	1	24	2.00007	723.481	0.00304087	0.757793	24	3.00004	610.083	167.558	0.274648
ENSMUSG00000032741	Tpcn1	0.00212121	0.513499	24	2	176.777	0.164699	1	24	2.00007	1024.36	0.00313007	0.757793	24	2.00004	863.583	177.544	0.20559
ENSMUSG00000074766	Ism1	0.00438993	0.641634	24	12	101.823	0.079591	1	24	10.4466	403.112	0.00313037	0.757793	24	11.2233	285.083	118.885	0.417019
ENSMUSG00000085385	Snhg17	0.00325557	0.641634	24	4	19.9758	0.109656	1	24	2.00007	63.2393	0.00319073	0.760523	24	3.00004	44.0833	23.1952	0.526167
ENSMUSG00000022228	Zscan26	0.00325557	0.641634	24	12	108.894	0.114463	1	24	10.2065	784.901	0.00331462	0.772445	24	11.1032	648.167	136.882	0.211183
ENSMUSG00000074582	Arfgef2	0.00212121	0.513499	24	4	101.823	0.177219	1	24	2.00006	553.819	0.00334046	0.772445	24	3.00003	441.583	143.193	0.324271
ENSMUSG00000034647	Ankrd12	0.00438993	0.641634	24	12	423.557	0.0923147	1	24	12.1529	2023.66	0.0035707	0.813543	24	12.0764	1573.17	447.75	0.284617
ENSMUSG00000003949	Hlf	0.00438993	0.641634	24	12	150.614	0.0956134	1	24	13.2155	492.075	0.00368356	0.822401	24	12.6077	325.5	140.787	0.432525
ENSMUSG00000039929	Urb1	0.00212121	0.513499	24	4	39.7748	0.199828	1	24	2.00007	218.362	0.00371575	0.822401	24	3.00004	135	42.8838	0.317658
ENSMUSG00000026662	Sephs1	0.00438993	0.641634	24	2	31.643	0.102389	1	24	2.00007	159.571	0.00391381	0.85346	24	2.00003	135.333	43.0835	0.318351
ENSMUSG00000007833	Aldh16a1	0.00438993	0.641634	24	0	28.9914	0.10394	1	24	2.00007	67.7771	0.00396625	0.85346	24	1.00004	52.5833	28.0147	0.532768
ENSMUSG00000019577	Pdk4	0.00325557	0.641634	24	0	41.3657	0.143394	1	24	21.9999	178.522	0.00404719	0.858948	24	23	109	46.3407	0.425144
ENSMUSG00000028347	Tmeff1	0.00212121	0.513499	24	14	114.551	0.227501	1	24	14.518	627.383	0.00416772	0.863076	24	14.259	464.333	153.482	0.330542
ENSMUSG00000042246	Tmc7	0.00438993	0.641634	24	14	206.475	0.111785	1	24	13.6958	1020.05	0.0042299	0.863076	24	13.8479	604.833	311.507	0.515029
ENSMUSG00000027187	Cat	0.00212121	0.513499	24	2	63.4628	0.231583	1	24	2.00007	625.414	0.00423377	0.863076	24	2.00004	581.917	112.748	0.193752
ENSMUSG00000005148	Klf5	0.00645342	0.673227	24	6	7.07107	0.0793346	1	24	3.28214	12.9577	0.00439136	0.872387	24	4.64107	6.25	5.7548	0.920768
ENSMUSG00000103560	Gm38070	0.00438993	0.641634	24	14	37.1231	0.116647	1	24	13.7626	127.183	0.00439206	0.872387	24	13.8813	79.75	48.5153	0.608342
ENSMUSG00000048232	Fbxo10	0.00645342	0.673227	24	4	53.3866	0.0836241	1	24	2.00007	243.941	0.00460038	0.902199	24	3.00004	173.333	55.256	0.318784
ENSMUSG00000025912	Mybl1	0.00438993	0.641634	24	14	12.0208	0.130319	1	24	13.5115	47.4133	0.00484344	0.937993	24	13.7558	29	14.6511	0.505211
ENSMUSG00000018906	P4ha2	0.00325557	0.641634	24	14	56.9221	0.181017	1	24	14.3723	243.638	0.00497177	0.949593	24	14.1861	126.25	78.5114	0.621873
ENSMUSG00000059839	Zfp874b	0.00438993	0.641634	24	4	35.3553	0.138956	1	24	5.29011	129.055	0.00512531	0.949593	24	4.64506	84.5833	42.8145	0.506181
ENSMUSG00000069237	Fam8a1	0.00438993	0.641634	24	8	27.4004	0.140652	1	24	7.04807	195.563	0.00518037	0.949593	24	7.52403	161.917	34.8103	0.214989
ENSMUSG00000020935	Dcakd	0.00325557	0.641634	24	4	17.3241	0.191803	1	24	2.00007	102.673	0.00523188	0.949593	24	3.00004	68.3333	20.7871	0.304201
ENSMUSG00000031950	Gabarapl2	0.00438993	0.641634	24	2	59.7505	0.143668	1	24	2.00007	341.21	0.00527806	0.949593	24	2.00004	295.333	81.5837	0.276243
ENSMUSG00000028957	Per3	0.00438993	0.641634	24	12	243.245	0.145781	1	24	12.9283	681.017	0.00534635	0.949593	24	12.4642	356.5	257.654	0.722731
ENSMUSG00000040506	Ambra1	0.00438993	0.641634	24	4	86.4438	0.146302	1	24	2.00007	432.91	0.00536319	0.949593	24	3.00004	334.917	48.7713	0.145622
ENSMUSG00000078995	Zfp456	0.00438993	0.641634	24	18	17.3241	0.147248	1	24	17.8054	54.1184	0.00539367	0.949593	24	17.9027	33.75	19.6682	0.582762
ENSMUSG00000030802	Bckdk	0.00438993	0.641634	24	2	34.6482	0.15434	1	24	2.00007	148.356	0.00562158	0.978597	24	2.00004	100.167	36.4943	0.364336
ENSMUSG00000038178	Slc43a2	0.00438993	0.641634	24	4	88.7419	0.156387	1	24	3.0407	404.987	0.00568709	0.979001	24	3.52035	318	111.911	0.351923
ENSMUSG00000048960	Prex2	0.00851692	0.673227	24	12	853.831	0.0841659	1	24	13.4872	4312.07	0.00590719	0.991082	24	12.7436	3434.75	893.889	0.260249
ENSMUSG00000044148	1810030O07Rik	0.00438993	0.641634	24	2	43.8406	0.165103	1	24	2.00007	219.988	0.00596476	0.991082	24	2.00004	154.5	48.7357	0.315442
ENSMUSG00000031150	Ccdc120	0.00438993	0.641634	24	16	7.77817	0.166202	1	24	14.8311	27.2981	0.00599961	0.991082	24	15.4156	17.5	8.20207	0.46869
ENSMUSG00000029401	Rilpl2	0.00212121	0.513499	24	2	18.208	0.344845	1	24	2.00007	86.776	0.00601315	0.991082	24	2.00004	80	32.1668	0.402085
ENSMUSG00000040282	BC052040	0.00645342	0.673227	24	16	12.0208	0.115361	1	24	14.4142	39.1648	0.00610679	0.995921	24	15.2071	21.5833	15.9378	0.738433
ENSMUSG00000025265	Fgd1	0.00438993	0.641634	24	2	28.9914	0.176683	1	24	2.00007	122.478	0.00633054	1	24	2.00004	77.75	34.4713	0.443361
ENSMUSG00000025006	Sorbs1	0.00438993	0.641634	24	14	410.829	0.178911	1	24	13.8683	2716.5	0.00640053	1	24	13.9342	2013.33	532.867	0.264669
ENSMUSG00000097321	1700028E10Rik	0.00438993	0.641634	24	10	7.77817	0.181678	1	24	9.57699	19.1797	0.00648729	1	24	9.78849	6.08333	6.71719	1.1042
ENSMUSG00000004356	Utp20	0.00851692	0.673227	24	4	54.4472	0.102559	1	24	5.34766	344.448	0.0070255	1	24	4.67383	279.833	111.871	0.399779
ENSMUSG00000038550	Ciart	0.00851692	0.673227	24	10	91.2168	0.10277	1	24	8.71085	206.278	0.00703814	1	24	9.35543	98	103.15	1.05255
ENSMUSG00000022668	Gtpbp8	0.00438993	0.641634	24	6	32.1734	0.200429	1	24	4.27509	120.234	0.00707039	1	24	5.13755	87.5833	24.5948	0.280817
ENSMUSG00000098176	Ccdc166	0.00645342	0.673227	24	4	13.435	0.145556	1	24	2.00007	35.4991	0.00748683	1	24	3.00004	20.25	15.4235	0.761654
ENSMUSG00000025558	Dock9	0.00438993	0.641634	24	12	782.06	0.214054	1	24	13.9178	9274.63	0.00748923	1	24	12.9589	6730.92	1429.3	0.212348
ENSMUSG00000070565	Rasal2	0.00851692	0.673227	24	12	583.363	0.111441	1	24	13.6294	2952.97	0.00755506	1	24	12.8147	2183.83	637.081	0.291726
ENSMUSG00000020364	Zfp354a	0.00645342	0.673227	24	12	11.1369	0.148082	1	24	10.1841	47.0115	0.00760029	1	24	11.0921	34.0833	14.1387	0.414827
ENSMUSG00000002345	Borcs8	0.00645342	0.673227	24	4	28.6378	0.150747	1	24	2.00008	120.898	0.00771972	1	24	3.00004	74.0833	30.9706	0.418051
ENSMUSG00000032422	Snx14	0.00438993	0.641634	24	2	26.5165	0.222888	1	24	2.00005	203.514	0.00775874	1	24	2.00002	184.583	30.3104	0.16421
ENSMUSG00000071291	Zfp58	0.00851692	0.673227	24	14	18.3848	0.117082	1	24	10.2452	47.1354	0.00788824	1	24	12.1226	27	18.0266	0.667652
ENSMUSG00000044328	Trp53i13	0.00851692	0.673227	24	6	16.2635	0.118771	1	24	2.00005	54.3122	0.00798754	1	24	4.00002	36.6667	11.8442	0.323024
ENSMUSG00000107136	Gm42466	0.00645342	0.673227	24	16	12.7279	0.157845	1	24	14.7117	33.6363	0.00803634	1	24	15.3559	21.5833	14.9282	0.691655
ENSMUSG00000034278	Dnajc17	0.00645342	0.673227	24	2	20.5061	0.161902	1	24	2.00007	89.948	0.00821638	1	24	2.00004	67	28.3937	0.423787
ENSMUSG00000037706	Cd81	0.00438993	0.641634	24	4	260.922	0.238336	1	24	2.00007	2659.09	0.00822638	1	24	3.00004	2116.33	382.342	0.180662
ENSMUSG00000001127	Araf	0.00645342	0.673227	24	10	26.8701	0.16242	1	24	9.12795	330.829	0.00823931	1	24	9.56398	270.583	27.6751	0.10228
ENSMUSG00000087153	Gm6483	0.00438993	0.641634	24	4	12.0208	0.2391	1	24	2.00007	27.1189	0.0082494	1	24	3.00004	11	12.0203	1.09276
ENSMUSG00000034312	Iqsec1	0.00851692	0.673227	24	4	178.544	0.123639	1	24	2.68226	1428.54	0.00827267	1	24	3.34113	1222.33	209.509	0.171401
ENSMUSG00000034118	Tpst1	0.00438993	0.641634	24	4	27.5772	0.242132	1	24	2.00007	158.687	0.00834061	1	24	3.00004	91.3333	31.0098	0.339523
ENSMUSG00000029647	Pan3	0.00851692	0.673227	24	14	146.371	0.128681	1	24	13.0606	1156.38	0.0085662	1	24	13.5303	994.167	160.543	0.161485
ENSMUSG00000011179	Odc1	0.00438993	0.641634	24	2	103.945	0.252189	1	24	2.00007	515.903	0.00864197	1	24	2.00004	424	117.512	0.277151
ENSMUSG00000028015	Ctso	0.00851692	0.673227	24	4	63.9932	0.130608	1	24	2.00007	401.686	0.00867793	1	24	3.00004	298.667	74.4155	0.249159
ENSMUSG00000002900	Lamb1	0.00851692	0.673227	24	0	169.352	0.130996	1	24	2.00007	628.886	0.00870039	1	24	1.00004	447.083	194.131	0.434217
ENSMUSG00000063488	Zkscan7	0.00851692	0.673227	24	0	25.8094	0.132854	1	24	2.00007	51.0349	0.0088079	1	24	1.00004	48.5833	25.3675	0.522145
ENSMUSG00000044991	1110034G24Rik	0.00645342	0.673227	24	12	18.3848	0.181632	1	24	13.4066	66.4399	0.00908287	1	24	12.7033	41.4167	19.4527	0.469683
ENSMUSG00000033557	Fam20b	0.00851692	0.673227	24	2	56.215	0.13936	1	24	21.9999	419.669	0.00918245	1	24	24	405	60.7662	0.15004
ENSMUSG00000042354	Gnl3	0.00851692	0.673227	24	12	47.5529	0.141814	1	24	9.76399	200.168	0.00932305	1	24	10.882	139.833	50.33	0.359928
ENSMUSG00000032171	Pin1	0.00325557	0.641634	24	20	19.799	0.373193	1	24	21.9999	184.086	0.00937101	1	24	21	141	23.9106	0.169579
ENSMUSG00000036782	Klhl13	0.00645342	0.673227	24	2	21.9203	0.189434	1	24	2.00007	88.862	0.00942163	1	24	2.00004	68.0833	29.8679	0.438696
ENSMUSG00000020899	Pfas	0.00851692	0.673227	24	2	42.78	0.145059	1	24	2.00007	224.846	0.00950848	1	24	2.00004	168.417	54.8421	0.325633
ENSMUSG00000025280	Polr3a	0.00851692	0.673227	24	8	61.8718	0.146397	1	24	6.73655	241.804	0.00958469	1	24	7.36827	170.667	67.0948	0.393133
ENSMUSG00000027204	Fbn1	0.00851692	0.673227	24	2	115.612	0.149457	1	24	2.00005	270.3	0.00975873	1	24	2.00003	202.583	136.618	0.67438
ENSMUSG00000029599	Ddx54	0.00851692	0.673227	24	6	68.4126	0.14952	1	24	2.00008	537.908	0.00976229	1	24	4.00004	451.583	71.49	0.15831
ENSMUSG00000042487	Leo1	0.00851692	0.673227	24	0	154.149	0.151	1	24	21.9999	463.96	0.00984623	1	24	23	291.25	148.944	0.511394
ENSMUSG00000020866	Cacna1g	0.0120563	0.852913	24	0	24.572	0.108602	1	24	21.9999	51.1885	0.010001	1	24	23	31.25	23.0896	0.738868
ENSMUSG00000040606	Kazn	0.00645342	0.673227	24	8	36.7696	0.20657	1	24	6.33472	132.172	0.0101585	1	24	7.16736	87.5	45.2333	0.516952
ENSMUSG00000022754	Tmem45a	0.00851692	0.673227	24	2	17.3241	0.15818	1	24	2.00007	58.2763	0.0102518	1	24	2.00004	30.8333	22.8592	0.741379
ENSMUSG00000008305	Tle1	0.00851692	0.673227	24	14	113.491	0.158939	1	24	14.9596	722.734	0.0102946	1	24	14.4798	603.833	120.276	0.199188
ENSMUSG00000028017	Egf	0.00851692	0.673227	24	4	7.77817	0.159107	1	24	2.00007	18.9998	0.010304	1	24	3.00004	7.66667	7.35223	0.958986
ENSMUSG00000103081	Pcdhgb8	0.00645342	0.673227	24	6	31.1127	0.210214	1	24	2.00007	91.5516	0.0103139	1	24	4.00004	55.9167	27.8828	0.498649
ENSMUSG00000099773	Hmgb1-rs16	0.00851692	0.673227	24	16	15.5563	0.161137	1	24	13.9204	47.0148	0.0104181	1	24	14.9602	22.75	19.6858	0.86531
ENSMUSG00000028114	Mettl14	0.00438993	0.641634	24	22	69.65	0.315415	1	24	21.9999	370.782	0.0104989	1	24	22	261.333	61.003	0.23343
ENSMUSG00000070348	Ccnd1	0.00851692	0.673227	24	2	104.652	0.166901	1	24	2.00007	570.838	0.0107408	1	24	2.00004	462.5	114.819	0.248258
ENSMUSG00000034686	Prr7	0.0120563	0.852913	24	22	7.07107	0.118176	1	24	20.1593	17.121	0.0107623	1	24	21.0797	11	9.92152	0.901957
ENSMUSG00000028337	Coro2a	0.00851692	0.673227	24	14	112.43	0.169291	1	24	13.4925	389.023	0.0108741	1	24	13.7463	175.667	143.216	0.81527
ENSMUSG00000031371	Haus7	0.00851692	0.673227	24	6	37.2999	0.170648	1	24	5.07604	111.569	0.0109497	1	24	5.53802	70.9167	23.9908	0.338295
ENSMUSG00000030889	Vwa3a	0.00438993	0.641634	24	2	90.8632	0.331234	1	24	2.00007	290.604	0.0109542	1	24	2.00004	171.667	101.839	0.593237
ENSMUSG00000033083	Tbc1d4	0.00851692	0.673227	24	14	561.796	0.171099	1	24	13.4355	2461.26	0.0109747	1	24	13.7177	1426.42	697.006	0.488641
ENSMUSG00000078349	AW011738	0.00851692	0.673227	24	4	16.2635	0.171534	1	24	2.00008	61.2245	0.010999	1	24	3.00004	45.5833	19.717	0.432549
ENSMUSG00000020893	Per1	0.00851692	0.673227	24	12	439.467	0.173907	1	24	9.36231	1425.62	0.0111308	1	24	10.6812	979.667	505.584	0.516077
ENSMUSG00000038991	Txndc5	0.00851692	0.673227	24	6	57.0989	0.176783	1	24	2.00007	269.105	0.0112901	1	24	4.00004	190.583	39.3195	0.206311
ENSMUSG00000086477	Gm15506	0.00645342	0.673227	24	20	7.07107	0.239778	1	24	19.5323	24.0776	0.0115608	1	24	19.7661	14	11.1197	0.794263
ENSMUSG00000025609	Mkln1	0.00851692	0.673227	24	14	91.5703	0.183106	1	24	12.9741	1036.11	0.0116392	1	24	13.4871	943	98.818	0.104791
ENSMUSG00000042719	Naa25	0.00851692	0.673227	24	4	45.9619	0.183198	1	24	2.00007	235.512	0.0116442	1	24	3.00004	178.333	50.2075	0.281537
ENSMUSG00000027618	Nfs1	0.0120563	0.852913	24	6	24.3952	0.129975	1	24	4.6701	112.465	0.0116877	1	24	5.33505	86.6667	36.6078	0.422398
ENSMUSG00000022594	Lynx1	0.00851692	0.673227	24	0	71.7713	0.185563	1	24	21.9999	317.475	0.0117743	1	24	23	244.167	73.8732	0.302552
ENSMUSG00000025413	Ttc4	0.00851692	0.673227	24	6	30.5824	0.185764	1	24	2.00007	169.382	0.0117853	1	24	4.00004	140.5	24.8432	0.17682
ENSMUSG00000037408	Cnnm4	0.00645342	0.673227	24	16	15.5563	0.245678	1	24	13.9853	75.5005	0.0118068	1	24	14.9926	53.1667	17.4252	0.327747
ENSMUSG00000031200	Mtcp1	0.00851692	0.673227	24	2	18.5616	0.186851	1	24	21.9999	56.3756	0.011845	1	24	24	46.4167	25.2591	0.544182
ENSMUSG00000056267	Cep70	0.00645342	0.673227	24	6	24.3952	0.247924	1	24	5.54353	153.906	0.0119001	1	24	5.77176	124.417	45.5222	0.365885
ENSMUSG00000041491	Cep78	0.00645342	0.673227	24	2	13.2583	0.253722	1	24	2.00007	54.7072	0.0121406	1	24	2.00004	44.1667	21.4627	0.485948
ENSMUSG00000041685	Fcho2	0.00851692	0.673227	24	14	432.573	0.193068	1	24	14.5557	2553.85	0.0121853	1	24	14.2778	1949.33	518.439	0.265957
ENSMUSG00000061898	Rbak	0.0155956	0.859869	24	6	40.3051	0.106172	1	24	4.02708	169.279	0.0122588	1	24	5.01354	133.083	17.3706	0.130524
ENSMUSG00000018669	Cdk5rap3	0.00851692	0.673227	24	4	50.7349	0.195046	1	24	2.00007	219.302	0.0122931	1	24	3.00004	134.25	65.0497	0.484542
ENSMUSG00000020074	Ccar1	0.00851692	0.673227	24	14	161.574	0.19784	1	24	11.1054	1386.89	0.0124453	1	24	12.5527	1198.75	200.124	0.166944
ENSMUSG00000022091	Sorbs3	0.00851692	0.673227	24	12	149.553	0.20142	1	24	12.8269	1070.04	0.0126397	1	24	12.4134	914.667	158.987	0.173819
ENSMUSG00000080021	Gm5915	0.0120563	0.852913	24	0	10.7834	0.146357	1	24	22	21.8607	0.0129514	1	24	23	13.5	11.0667	0.819752
ENSMUSG00000102523	Gm37783	0.00851692	0.673227	24	14	97.5807	0.210856	1	24	13.9035	326.123	0.0131496	1	24	13.9518	203.25	116.79	0.574612
ENSMUSG00000034205	Loxl2	0.00851692	0.673227	24	4	22.6274	0.216972	1	24	3.13976	41.5563	0.0134783	1	24	3.56988	24.6667	32.363	1.31201
ENSMUSG00000024142	Mlst8	0.0120563	0.852913	24	2	24.7487	0.155342	1	24	2.00007	131.761	0.0136349	1	24	2.00004	84.3333	30.796	0.36517
ENSMUSG00000037416	Dmxl1	0.00851692	0.673227	24	18	99.3485	0.220939	1	24	14.4843	1036.35	0.0136906	1	24	16.2422	867.75	127.497	0.146929
ENSMUSG00000014554	Dguok	0.00645342	0.673227	24	2	23.6881	0.296427	1	24	2.00007	84.7593	0.0138864	1	24	2.00004	60.6667	38.0633	0.627418
ENSMUSG00000014349	Ube2z	0.0155956	0.859869	24	2	74.2462	0.122688	1	24	2.00007	467.284	0.0138891	1	24	2.00004	403.583	108.383	0.268551
ENSMUSG00000042502	Cd2bp2	0.00851692	0.673227	24	2	32.8805	0.225774	1	24	21.9999	338.598	0.0139486	1	24	24	316.917	46.3324	0.146197
ENSMUSG00000058756	Thra	0.0155956	0.859869	24	2	376.888	0.124311	1	24	21.9999	1289.67	0.0140473	1	24	24	1055.25	352.761	0.334291
ENSMUSG00000103227	Gm37733	0.0120563	0.852913	24	20	10.9602	0.161585	1	24	17.9134	22.6917	0.0141061	1	24	18.9567	10.6667	12.2099	1.14467
ENSMUSG00000031995	St14	0.00851692	0.673227	24	4	21.0364	0.229012	1	24	2.00007	67.4343	0.0141208	1	24	3.00004	31.3333	22.399	0.714862
ENSMUSG00000022139	Mbnl2	0.0155956	0.859869	24	14	181.019	0.126383	1	24	12.5309	1356.39	0.0142489	1	24	13.2654	1168.42	165.391	0.141551
ENSMUSG00000020099	Unc5b	0.00851692	0.673227	24	2	209.304	0.232852	1	24	20.2588	767.795	0.0143246	1	24	23.1294	824.917	234.084	0.283767
ENSMUSG00000022661	Cd200	0.00851692	0.673227	24	14	447.068	0.233057	1	24	14.4269	1457.39	0.0143355	1	24	14.2134	1052.58	517.031	0.491202
ENSMUSG00000025971	Maip1	0.0155956	0.859869	24	20	24.3952	0.127845	1	24	19.0714	77.8064	0.0143909	1	24	19.5357	55.25	22.076	0.399566
ENSMUSG00000020647	Ncoa1	0.00851692	0.673227	24	14	118.087	0.236306	1	24	13.9443	1244.09	0.0145075	1	24	13.9722	1026.17	158.163	0.15413
ENSMUSG00000033904	Ccp110	0.00851692	0.673227	24	14	122.153	0.240094	1	24	11.4636	644.484	0.0147075	1	24	12.7318	528.75	121.412	0.22962
ENSMUSG00000024830	Rps6kb2	0.00851692	0.673227	24	4	25.4558	0.243616	1	24	4.56452	153.498	0.014893	1	24	4.28226	112.333	35.9062	0.31964
ENSMUSG00000046556	Zfp319	0.00851692	0.673227	24	4	45.6084	0.25496	1	24	2.00006	501.299	0.0154877	1	24	3.00003	409.5	74.9886	0.183122
ENSMUSG00000022175	Lrp10	0.00851692	0.673227	24	4	68.2358	0.255182	1	24	4.18061	497.936	0.0154993	1	24	4.0903	426.25	100.212	0.235102
ENSMUSG00000029650	Slc46a3	0.0120563	0.852913	24	16	43.8406	0.181688	1	24	14.4711	257.285	0.0156042	1	24	15.2356	195.75	47.0567	0.240392
ENSMUSG00000053091	Lins1	0.0155956	0.859869	24	0	19.0919	0.140834	1	24	21.9999	52.6038	0.0156404	1	24	23	38.75	22.653	0.584593
ENSMUSG00000030281	Il17rc	0.00851692	0.673227	24	4	19.6222	0.258024	1	24	2.00007	101.569	0.0156476	1	24	3.00004	64.5833	22.8453	0.353734
ENSMUSG00000017670	Elmo2	0.0120563	0.852913	24	4	80.7869	0.183951	1	24	2.00007	632.693	0.0157711	1	24	3.00004	476.583	90.0579	0.188966
ENSMUSG00000014195	Dnajc7	0.0120563	0.852913	24	12	103.591	0.188861	1	24	13.1692	828.002	0.016132	1	24	12.5846	661.75	130.708	0.197519
ENSMUSG00000052656	Rnf103	0.0155956	0.859869	24	14	107.127	0.146754	1	24	13.9758	711.508	0.0162036	1	24	13.9879	578.583	138.877	0.240029
ENSMUSG00000001774	Chordc1	0.00851692	0.673227	24	16	96.1665	0.272563	1	24	14.5923	548.902	0.016402	1	24	15.2962	325.333	175.79	0.540338
ENSMUSG00000062563	Cys1	0.00851692	0.673227	24	16	12.0208	0.273052	1	24	17.5043	42.938	0.0164273	1	24	16.7522	26.4167	18.4186	0.697235
ENSMUSG00000100801	Gm15459	0.00851692	0.673227	24	16	278.6	0.273486	1	24	14.4303	1698.68	0.0164497	1	24	15.2152	1199.83	354.979	0.295857
ENSMUSG00000046562	Unc119b	0.00851692	0.673227	24	0	116.496	0.276458	1	24	20.6192	517.246	0.016603	1	24	22.3096	441.5	121.928	0.276168
ENSMUSG00000049091	Sephs2	0.00851692	0.673227	24	8	21.7435	0.27669	1	24	7.62558	92.805	0.0166149	1	24	7.81279	65.6667	25.3614	0.386215
ENSMUSG00000054488	Gm9946	0.00851692	0.673227	24	2	41.3657	0.276875	1	24	2.00007	153.636	0.0166245	1	24	2.00004	126.5	64.6898	0.511382
ENSMUSG00000029192	Tbc1d14	0.0155956	0.859869	24	14	239.002	0.151899	1	24	13.1956	1245.74	0.01669	1	24	13.5978	877.583	271.241	0.309078
ENSMUSG00000105472	Gm43024	0.0214013	1	24	22	21.9203	0.111583	1	24	21.7529	39.9245	0.0168052	1	24	21.8765	21.3333	16.2907	0.763629
ENSMUSG00000024896	Minpp1	0.0120563	0.852913	24	4	15.9099	0.198193	1	24	2.00007	131.498	0.016814	1	24	3.00004	112.167	16.0615	0.143194
ENSMUSG00000024096	Ralbp1	0.0155956	0.859869	24	14	167.761	0.153508	1	24	13.9118	1315.71	0.0168417	1	24	13.9559	1052.92	210.487	0.199908
ENSMUSG00000016319	Slc25a5	0.00438993	0.641634	24	4	65.7609	0.547378	1	24	3.02921	545.323	0.0168953	1	24	3.51461	505.25	134.3	0.265809
ENSMUSG00000036894	Rap2b	0.00851692	0.673227	24	12	15.7331	0.284186	1	24	10.0431	125.009	0.0170004	1	24	11.0215	86.1667	26.4338	0.306776
ENSMUSG00000039824	Myl6b	0.0214013	1	24	2	6.71751	0.113492	1	24	2.00007	15.3097	0.0170515	1	24	2.00004	5.83333	8.71267	1.4936
ENSMUSG00000008730	Hipk1	0.0155956	0.859869	24	12	441.058	0.155909	1	24	11.0242	3012.42	0.0170673	1	24	11.5121	2468.5	460.516	0.186557
ENSMUSG00000062753	AI413582	0.00645342	0.673227	24	2	7.77817	0.376841	1	24	2.00007	32.1896	0.0170698	1	24	2.00004	13.4167	12.8621	0.958664
ENSMUSG00000032278	Paqr5	0.0155956	0.859869	24	12	236.527	0.156194	1	24	13.6801	934.293	0.017094	1	24	12.84	651.667	221.455	0.339829
ENSMUSG00000043230	Fam124b	0.0155956	0.859869	24	0	100.763	0.156531	1	24	2.00007	149.554	0.0171257	1	24	1.00004	92.0833	80.793	0.87739
ENSMUSG00000026307	Scly	0.00645342	0.673227	24	0	32.1734	0.37849	1	24	21.9999	123.891	0.0171338	1	24	23	87	36.8934	0.424062
ENSMUSG00000040451	Sgms1	0.0155956	0.859869	24	14	1114.75	0.157322	1	24	14.5904	6617.04	0.0171998	1	24	14.2952	5036.17	1455.81	0.289072
ENSMUSG00000021112	Mpp5	0.0155956	0.859869	24	16	72.832	0.158964	1	24	17.4981	498.057	0.0173536	1	24	16.749	437.417	55.9326	0.12787
ENSMUSG00000023068	Nus1	0.00851692	0.673227	24	16	60.6344	0.293548	1	24	16.9237	351.054	0.0174794	1	24	16.4619	288.833	62.8888	0.217734
ENSMUSG00000028036	Ptgfr	0.0155956	0.859869	24	16	11.4905	0.161481	1	24	14	34.5	0.0175888	1	24	15	21.9167	11.7792	0.537453
ENSMUSG00000015656	Hspa8	0.0155956	0.859869	24	16	2472.4	0.161601	1	24	16.0372	12851.9	0.0176	1	24	16.0186	9560.92	3266.64	0.341666
ENSMUSG00000058569	Tmed9	0.0120563	0.852913	24	2	63.6396	0.212833	1	24	2.00007	461.138	0.0178731	1	24	2.00004	395.417	71.7187	0.181375
ENSMUSG00000020362	Cnot6	0.0155956	0.859869	24	14	178.898	0.165919	1	24	10.3099	910.522	0.0180021	1	24	12.1549	716.25	189.397	0.264428
ENSMUSG00000082286	Pisd-ps1	0.0155956	0.859869	24	8	9.89949	0.166538	1	24	7.07722	21.1146	0.0180596	1	24	7.53861	11.9167	7.6873	0.645088
ENSMUSG00000034401	Spata6	0.0120563	0.852913	24	2	45.2548	0.216749	1	24	2.00007	257.122	0.0181543	1	24	2.00004	187.833	52.4139	0.279045
ENSMUSG00000020476	Dbnl	0.0120563	0.852913	24	4	48.4368	0.217306	1	24	5.12953	599.564	0.0181942	1	24	4.56476	545.5	86.231	0.158077
ENSMUSG00000027954	Efna1	0.00851692	0.673227	24	2	63.4628	0.308318	1	24	2.00007	416.626	0.01823	1	24	2.00004	241.917	92.4941	0.382339
ENSMUSG00000039050	Osbpl2	0.0155956	0.859869	24	14	57.6292	0.169162	1	24	16.2342	369.62	0.0183028	1	24	15.1171	327.75	68.7815	0.20986
ENSMUSG00000107286	Gm43788	0.00851692	0.673227	24	16	13.2583	0.31035	1	24	13.7216	67.1882	0.0183328	1	24	14.8608	41.0833	18.5093	0.45053
ENSMUSG00000024095	Hnrnpll	0.0155956	0.859869	24	14	121.446	0.171262	1	24	11.7854	591.33	0.0184972	1	24	12.8927	451.167	126.389	0.280139
ENSMUSG00000022969	Il10rb	0.00851692	0.673227	24	14	88.3883	0.315568	1	24	16.0401	788.046	0.0185962	1	24	15.0201	662.75	134.822	0.203428
ENSMUSG00000058230	Arhgap35	0.00851692	0.673227	24	2	141.775	0.318127	1	24	2.00006	1011.9	0.0187251	1	24	2.00003	912	182.943	0.200595
ENSMUSG00000093954	Gm16867	0.0120563	0.852913	24	18	6.01041	0.229614	1	24	16.942	12.7292	0.0190722	1	24	17.471	6.5	7.64201	1.17569
ENSMUSG00000020889	Nr1d1	0.00851692	0.673227	24	8	269.231	0.326694	1	24	6.28854	1039.04	0.0191554	1	24	7.14427	426.917	568.912	1.33261
ENSMUSG00000079104	Prps1l3	0.0120563	0.852913	24	2	35.8857	0.233624	1	24	2.00007	200.847	0.0193565	1	24	2.00004	162.5	47.1869	0.290381
ENSMUSG00000057751	Megf6	0.00851692	0.673227	24	12	109.955	0.331773	1	24	12.4275	611.328	0.0194096	1	24	12.2137	485.583	101.102	0.208207
ENSMUSG00000082988	Gm5903	0.00851692	0.673227	24	0	8.48528	0.343094	1	24	21.9999	19.1555	0.0199739	1	24	23	9	7.09234	0.788038
ENSMUSG00000024392	Bag6	0.00851692	0.673227	24	4	86.6206	0.3443	1	24	2.00007	1132.45	0.0200338	1	24	3.00004	939.583	130.392	0.138776
ENSMUSG00000025007	Aldh18a1	0.0120563	0.852913	24	2	18.5616	0.245054	1	24	2.00007	91.6938	0.0201624	1	24	2.00004	53.5	27.5057	0.514126
ENSMUSG00000031605	Klhl2	0.0155956	0.859869	24	14	181.726	0.194587	1	24	13.9795	954.017	0.0206288	1	24	13.9898	643.083	226.045	0.351502
ENSMUSG00000039943	Plcb4	0.0155956	0.859869	24	16	387.495	0.19647	1	24	17.1485	2233.35	0.0207989	1	24	16.5742	1694.5	490.499	0.289465
ENSMUSG00000015568	Lpl	0.0155956	0.859869	24	14	22.6274	0.197848	1	24	14.1575	73.0294	0.0209233	1	24	14.0788	45.1667	27.5703	0.610412
ENSMUSG00000033161	Atp1a1	0.00851692	0.673227	24	2	471.287	0.366005	1	24	2.13116	3202.18	0.0211062	1	24	2.06558	2882.17	610.373	0.211776
ENSMUSG00000032096	Arcn1	0.0155956	0.859869	24	14	123.744	0.200394	1	24	14.0134	1402	0.0211526	1	24	14.0067	1250.83	155.918	0.124651
ENSMUSG00000031672	Got2	0.0155956	0.859869	24	2	103.061	0.203052	1	24	2.00005	379.655	0.0213914	1	24	2.00002	291.417	95.6639	0.328272
ENSMUSG00000074227	Spint2	0.00438993	0.641634	24	0	15.3796	0.726582	1	24	21.9999	130.556	0.0215232	1	24	23	53.5833	36.172	0.67506
ENSMUSG00000038489	Polr2l	0.0155956	0.859869	24	8	14.4957	0.204575	1	24	9.57898	50.6413	0.021528	1	24	8.78949	32.4167	16.5627	0.510931
ENSMUSG00000026469	Xpr1	0.0155956	0.859869	24	12	66.468	0.204836	1	24	11.9905	1084.16	0.0215514	1	24	11.9953	995	91.4975	0.0919572
ENSMUSG00000025509	Pnpla2	0.0155956	0.859869	24	12	101.823	0.206747	1	24	11.5336	674.628	0.0217225	1	24	11.7668	536.833	119.624	0.222833
ENSMUSG00000036106	Prr5	0.0155956	0.859869	24	10	16.7938	0.208299	1	24	10.2448	39.0681	0.0218613	1	24	10.1224	19.5	16.8718	0.86522
ENSMUSG00000096401	Gm21811	0.0120563	0.852913	24	2	8.13173	0.275397	1	24	21.9999	15.276	0.0222713	1	24	24	8.16667	8.66024	1.06044
ENSMUSG00000028798	Eif3i	0.0120563	0.852913	24	4	25.4558	0.280196	1	24	2.00007	305.934	0.0226011	1	24	3.00004	226.417	29.8019	0.131624
ENSMUSG00000032290	Ptpn9	0.0155956	0.859869	24	18	30.052	0.218147	1	24	18.1784	225.342	0.0227377	1	24	18.0892	199.333	24.6012	0.123417
ENSMUSG00000074064	Mlycd	0.0120563	0.852913	24	4	20.5061	0.289278	1	24	2.00004	125.985	0.0232224	1	24	3.00002	79.5	22.2375	0.279717
ENSMUSG00000017929	B4galt5	0.0155956	0.859869	24	14	64.7003	0.224496	1	24	13.6599	368.929	0.0232991	1	24	13.83	224.417	103.554	0.461436
ENSMUSG00000028211	Trp53inp1	0.027207	1	24	14	127.279	0.128857	1	24	9.95902	654.015	0.0233253	1	24	11.9795	499.25	139.923	0.280266
ENSMUSG00000025792	Slc25a10	0.0155956	0.859869	24	4	19.4454	0.227597	1	24	2.00007	60.586	0.0235721	1	24	3.00004	41.1667	24.5557	0.596495
ENSMUSG00000027341	Tmem230	0.0155956	0.859869	24	22	25.4558	0.235374	1	24	21.5379	77.3942	0.0242543	1	24	21.7689	52.4167	27.8863	0.532011
ENSMUSG00000024236	Svil	0.0155956	0.859869	24	14	224.33	0.237415	1	24	11.0067	1298.89	0.0244327	1	24	12.5034	1115.83	238.629	0.213857
ENSMUSG00000025324	Atp10a	0.027207	1	24	14	613.769	0.136373	1	24	13.8498	4106.23	0.0244756	1	24	13.9249	2972.75	860.796	0.289562
ENSMUSG00000048118	Arid4a	0.0155956	0.859869	24	14	222.032	0.238575	1	24	11.1275	1487.92	0.0245339	1	24	12.5638	1237.42	221.294	0.178835
ENSMUSG00000059824	Dbp	0.027207	1	24	10	459.973	0.137281	1	24	7.05201	927.103	0.0246137	1	24	8.526	382.417	552.014	1.44349
ENSMUSG00000054414	Slc30a7	0.0155956	0.859869	24	4	45.9619	0.241249	1	24	2.00007	426.847	0.0247669	1	24	3.00004	315.5	43.1852	0.136879
ENSMUSG00000031608	Galnt7	0.0155956	0.859869	24	12	42.78	0.242056	1	24	9.42003	183.243	0.0248372	1	24	10.71	127.417	53.5066	0.419934
ENSMUSG00000039844	Rapgef1	0.0155956	0.859869	24	4	213.9	0.242909	1	24	2.00006	1852.71	0.0249114	1	24	3.00003	1594	225.78	0.141644
ENSMUSG00000029106	Add1	0.0155956	0.859869	24	6	167.231	0.246847	1	24	4.75311	1733.63	0.0252533	1	24	5.37655	1505.92	216.411	0.143707
ENSMUSG00000037997	Parp11	0.0120563	0.852913	24	2	20.8597	0.321457	1	24	2.00007	99.9997	0.0253969	1	24	2.00004	58.6667	36.2156	0.617311
ENSMUSG00000025228	Actr1a	0.0214013	1	24	4	85.0296	0.183357	1	24	2.00007	636.153	0.0256659	1	24	3.00004	532.583	81.1684	0.152405
ENSMUSG00000049807	Arhgap23	0.0214013	1	24	4	146.018	0.185095	1	24	2.00007	878.956	0.0258719	1	24	3.00003	690.167	155.252	0.224948
ENSMUSG00000109434	Gm44937	0.0155956	0.859869	24	14	50.5581	0.25444	1	24	13.4718	229.202	0.0259099	1	24	13.7359	137.417	69.8086	0.508007
ENSMUSG00000106197	Gm42717	0.027207	1	24	10	11.6673	0.146497	1	24	7.37312	23.9926	0.0260071	1	24	8.68656	11.25	13.572	1.2064
ENSMUSG00000033653	Vps8	0.0214013	1	24	4	52.6795	0.187539	1	24	2.00007	398.254	0.0261608	1	24	3.00004	334.833	64.5034	0.192643
ENSMUSG00000105356	Gm42603	0.0155956	0.859869	24	16	41.7193	0.257435	1	24	14.6341	214.97	0.0261679	1	24	15.3171	117.333	51.8922	0.442263
ENSMUSG00000034297	Med13	0.0155956	0.859869	24	14	155.917	0.258493	1	24	12.8467	1730.19	0.0262589	1	24	13.4234	1552.58	174.019	0.112083
ENSMUSG00000053774	Ubxn7	0.0214013	1	24	14	59.397	0.189117	1	24	10.2602	744.145	0.026347	1	24	12.1301	671.833	63.8752	0.095076
ENSMUSG00000024425	Ndfip1	0.0155956	0.859869	24	2	75.3069	0.262449	1	24	2.00007	484.44	0.0265986	1	24	2.00004	431	89.9112	0.208611
ENSMUSG00000014158	Trpv4	0.027207	1	24	0	56.215	0.151257	1	24	2.00007	282.874	0.0267206	1	24	1.00004	228.167	69.4968	0.304588
ENSMUSG00000028348	Cavin4	0.0155956	0.859869	24	18	23.3345	0.266288	1	24	14.3064	90.8933	0.0269274	1	24	16.1532	42.25	34.7014	0.821335
ENSMUSG00000026922	Agpat2	0.0214013	1	24	16	17.8544	0.194137	1	24	14.3479	49.1072	0.0269375	1	24	15.174	27.9167	21.7346	0.778551
ENSMUSG00000022414	Tab1	0.00851692	0.673227	24	2	22.981	0.488841	1	24	2.00007	154.16	0.0269848	1	24	2.00004	73.3333	38.9481	0.531111
ENSMUSG00000046470	Sox18	0.0155956	0.859869	24	2	215.668	0.270374	1	24	21.9999	772.038	0.0272763	1	24	24	813.583	245.23	0.30142
ENSMUSG00000020640	Itsn2	0.0155956	0.859869	24	12	182.434	0.270888	1	24	10.0777	2428.17	0.0273201	1	24	11.0389	2155.67	261.392	0.121258
ENSMUSG00000036459	Wtip	0.027207	1	24	2	20.5061	0.155781	1	24	2.00007	98.3793	0.0273949	1	24	2.00004	62.6667	30.4281	0.485555
ENSMUSG00000027520	Zdbf2	0.0214013	1	24	22	19.9758	0.199234	1	24	21.8218	56.3449	0.0275343	1	24	21.9109	27.9167	15.0852	0.540364
ENSMUSG00000057541	Pus7	0.027207	1	24	6	38.8909	0.159049	1	24	2.00005	121.64	0.0278797	1	24	4.00002	75.8333	18.1866	0.239823
ENSMUSG00000002625	Akap8l	0.0214013	1	24	14	120.915	0.204831	1	24	14.1292	984.848	0.0281863	1	24	14.0646	729.167	158.581	0.217482
ENSMUSG00000053012	Krcc1	0.0155956	0.859869	24	14	47.9065	0.288602	1	24	10.2525	455.673	0.0288216	1	24	12.1263	381.083	52.4004	0.137504
ENSMUSG00000005237	Dnah2	0.0120563	0.852913	24	2	16.7938	0.378229	1	24	2.00007	35.0334	0.0291405	1	24	2.00004	23.5833	22.7472	0.964546
ENSMUSG00000108350	Gm44950	0.0214013	1	24	2	23.6881	0.213833	1	24	21.9999	72.638	0.0292283	1	24	24	62.6667	26.2695	0.419194
ENSMUSG00000057802	Gm10030	0.0120563	0.852913	24	6	34.2947	0.380112	1	24	5.07712	133.829	0.0292629	1	24	5.53856	95	47.2096	0.496943
ENSMUSG00000081289	Gm14857	0.0155956	0.859869	24	4	5.65685	0.297712	1	24	2.00007	19.9834	0.0295871	1	24	3.00004	9	5.71641	0.635157
ENSMUSG00000032388	Spg21	0.027207	1	24	4	18.3848	0.172191	1	24	2.00007	108.258	0.0298113	1	24	3.00004	89.0833	20.0195	0.224728
ENSMUSG00000006641	Slc5a6	0.0155956	0.859869	24	2	27.5772	0.30392	1	24	2.00007	216.295	0.0301062	1	24	2.00004	130.167	48.8734	0.375468
ENSMUSG00000045464	2810002D19Rik	0.00851692	0.673227	24	16	17.8544	0.576257	1	24	17.5704	73.3895	0.0310029	1	24	16.7852	41.5833	35.5278	0.854376
ENSMUSG00000000959	Oxa1l	0.0155956	0.859869	24	2	24.0416	0.315673	1	24	2.00007	186.501	0.0310837	1	24	2.00004	155.583	42.9398	0.275992
ENSMUSG00000083838	Gm11957	0.027207	1	24	18	9.54594	0.181555	1	24	16.0647	20.3017	0.031171	1	24	17.0324	8.75	13.2352	1.5126
ENSMUSG00000056228	Cars2	0.027207	1	24	10	21.9203	0.181988	1	24	9.52254	89.3628	0.0312336	1	24	9.76127	60.3333	19.7379	0.327147
ENSMUSG00000029101	Rgs12	0.0155956	0.859869	24	12	248.902	0.324505	1	24	13.4213	1664.59	0.0318137	1	24	12.7107	1401.83	245.933	0.175437
ENSMUSG00000024908	Ppp6r3	0.0214013	1	24	10	94.0452	0.236692	1	24	8.13463	1226.38	0.0318383	1	24	9.06732	1091.92	115.638	0.105903
ENSMUSG00000043065	Spice1	0.0155956	0.859869	24	2	30.4056	0.326485	1	24	2.00007	199.497	0.0319769	1	24	2.00004	135.25	32.6523	0.241422
ENSMUSG00000001674	Ddx18	0.027207	1	24	10	24.7487	0.18843	1	24	9.74941	210.716	0.0321608	1	24	9.8747	161.75	33.3031	0.205892
ENSMUSG00000091534	Gm17195	0.0214013	1	24	12	3.53553	0.239618	1	24	9.99997	21	0.0321689	1	24	11	5.91667	7.81557	1.32094
ENSMUSG00000014402	Tsg101	0.0214013	1	24	6	38.3605	0.239802	1	24	2.00007	342.93	0.0321897	1	24	4.00004	299.333	44.1591	0.147525
ENSMUSG00000093798	Gm8355	0.027207	1	24	16	134.35	0.190507	1	24	15.1491	624.819	0.0324586	1	24	15.5746	457.583	161.079	0.352022
ENSMUSG00000024012	Mtch1	0.0155956	0.859869	24	2	91.5703	0.333167	1	24	2.00007	538.122	0.032526	1	24	2.00004	413.25	123.388	0.29858
ENSMUSG00000032596	Uba7	0.0155956	0.859869	24	4	48.7904	0.334599	1	24	3.31301	358.686	0.0326434	1	24	3.65651	283.917	53.8653	0.189722
ENSMUSG00000050697	Prkaa1	0.027207	1	24	18	51.2652	0.193111	1	24	14.5543	417.567	0.0328308	1	24	16.2772	354.583	54.7254	0.154337
ENSMUSG00000047721	Bola2	0.027207	1	24	4	21.2132	0.194632	1	24	2.00007	80.2191	0.0330479	1	24	3.00003	55.75	21.1442	0.379269
ENSMUSG00000105962	Gm42432	0.0363147	1	24	22	7.07107	0.145916	1	24	21.9999	16.1721	0.0330664	1	24	22	10.1667	5.81325	0.571796
ENSMUSG00000074215	Gm10643	0.0214013	1	24	2	9.19239	0.249559	1	24	2.00007	18.1886	0.0332863	1	24	2.00004	10.75	9.69832	0.902169
ENSMUSG00000025862	Stag2	0.0155956	0.859869	24	16	235.82	0.343796	1	24	11.2971	1684.46	0.0333953	1	24	13.6486	1462.75	219.91	0.15034
ENSMUSG00000028291	Akirin2	0.027207	1	24	2	63.9932	0.197266	1	24	2.00006	323.556	0.033423	1	24	2.00003	271.417	66.7302	0.245859
ENSMUSG00000061119	Prcp	0.027207	1	24	6	63.6396	0.2017	1	24	2.00007	292.104	0.0340522	1	24	4.00004	191.5	36.1947	0.189006
ENSMUSG00000022114	Spry2	0.027207	1	24	14	27.2236	0.202839	1	24	15.3754	144.215	0.0342135	1	24	14.6877	100.333	39.348	0.392172
ENSMUSG00000084968	Gm12743	0.0363147	1	24	8	6.36396	0.156707	1	24	8.90679	16.7104	0.0351059	1	24	8.4534	5.41667	8.86474	1.63657
ENSMUSG00000110834	Gm39469	0.0214013	1	24	4	20.6829	0.268735	1	24	2.00007	72.3444	0.0354183	1	24	3.00004	34.1667	23.2116	0.679365
ENSMUSG00000108120	9930120I10Rik	0.027207	1	24	12	7.77817	0.211762	1	24	9.78002	26.0341	0.0354705	1	24	10.89	13.5833	10.4446	0.768927
ENSMUSG00000086629	2810403D21Rik	0.0214013	1	24	2	6.36396	0.270206	1	24	2.00007	26.758	0.0355807	1	24	2.00004	13.8333	7.52874	0.544246
ENSMUSG00000041995	Zbed3	0.027207	1	24	2	37.8302	0.212595	1	24	4.84836	104.514	0.0355874	1	24	3.42418	82.3333	53.5071	0.649884
ENSMUSG00000028794	A3galt2	0.027207	1	24	0	15.2028	0.212759	1	24	21.9999	23.7393	0.0356104	1	24	23	10.9167	12.859	1.17792
ENSMUSG00000063875	Rps6-ps1	0.0214013	1	24	6	7.07107	0.276058	1	24	6.8575	19.3502	0.0362246	1	24	6.42875	11.5	9.86282	0.857636
ENSMUSG00000029263	Pigg	0.027207	1	24	2	28.2843	0.217791	1	24	2.00005	136.201	0.0363141	1	24	2.00002	102.5	26.3104	0.256687
ENSMUSG00000036862	Dchs1	0.027207	1	24	4	132.583	0.217951	1	24	2.00007	574.929	0.0363364	1	24	3.00004	395.667	135.959	0.343621
ENSMUSG00000021903	Galnt15	0.0214013	1	24	12	211.955	0.281836	1	24	11.0185	920.018	0.0368579	1	24	11.5093	654.083	249.153	0.380919
ENSMUSG00000110077	Gm45632	0.0214013	1	24	12	15.5563	0.284638	1	24	12.4287	51.997	0.037164	1	24	12.2143	22.6667	23.2146	1.02417
ENSMUSG00000005034	Prkacb	0.0155956	0.859869	24	10	162.811	0.392077	1	24	8.22479	1196.75	0.0372816	1	24	9.1124	1018.92	245.569	0.24101
ENSMUSG00000005981	Trap1	0.027207	1	24	6	76.7211	0.226189	1	24	2.00007	387.954	0.0374815	1	24	4.00003	294	51.1127	0.173853
ENSMUSG00000038007	Acer2	0.027207	1	24	14	333.931	0.226462	1	24	13.9718	1407.53	0.0375193	1	24	13.9859	1015.92	393.266	0.387105
ENSMUSG00000028991	Mtor	0.0155956	0.859869	24	4	102.177	0.395102	1	24	13.8678	779.245	0.037522	1	24	8.93388	800.583	58.8956	0.0735659
ENSMUSG00000110057	Gm2225	0.0363147	1	24	0	6.36396	0.17041	1	24	21.9999	15.4826	0.0376569	1	24	23	8.25	7.37248	0.893634
ENSMUSG00000034932	Mrpl54	0.027207	1	24	2	20.6829	0.228366	1	24	2.00007	67.3611	0.0377828	1	24	2.00004	48.25	27.5662	0.57132
ENSMUSG00000023079	Gtf2ird1	0.0214013	1	24	2	58.5131	0.293542	1	24	2.00007	403.891	0.0381331	1	24	2.00004	287.833	69.227	0.240511
ENSMUSG00000074884	Serf2	0.027207	1	24	20	94.5755	0.231376	1	24	21.9999	713.094	0.0381983	1	24	21	613.417	20.2578	0.0330246
ENSMUSG00000034807	Colgalt1	0.027207	1	24	2	73.1856	0.231766	1	24	4.79786	441.775	0.038252	1	24	3.39893	360.167	91.7045	0.254617
ENSMUSG00000054400	Cklf	0.0155956	0.859869	24	4	12.0208	0.404481	1	24	2.00007	60.3988	0.0382646	1	24	3.00004	36.0833	12.3757	0.342974
ENSMUSG00000084808	9430091E24Rik	0.027207	1	24	16	7.77817	0.232844	1	24	14.395	19.061	0.0384005	1	24	15.1975	9.5	10.2867	1.08281
ENSMUSG00000004221	Ikbkg	0.027207	1	24	22	30.5824	0.23343	1	24	21.6063	280.303	0.0384812	1	24	21.8032	251.75	34.4288	0.136758
ENSMUSG00000040940	Arhgef1	0.027207	1	24	6	138.416	0.233811	1	24	3.13946	1066.34	0.0385337	1	24	4.56973	910.417	131.042	0.143936
ENSMUSG00000010290	AI597479	0.0155956	0.859869	24	0	27.4004	0.410256	1	24	20.5929	161.29	0.0387203	1	24	22.2964	135.333	30.6216	0.226268
ENSMUSG00000031065	Cdk16	0.0120563	0.852913	24	6	61.6951	0.530974	1	24	14.2018	336.105	0.0387373	1	24	10.1009	363.333	36.3204	0.0999644
ENSMUSG00000025982	Sf3b1	0.0363147	1	24	14	374.413	0.178712	1	24	10.4016	2839.56	0.0391827	1	24	12.2008	2457.58	335.747	0.136617
ENSMUSG00000028698	Pik3r3	0.027207	1	24	2	133.997	0.239997	1	24	4.24319	594.344	0.0393827	1	24	3.1216	472.833	174.452	0.368951
ENSMUSG00000031820	Babam1	0.027207	1	24	6	51.2652	0.240208	1	24	5.77818	316.907	0.0394116	1	24	5.88909	245	88.5304	0.361348
ENSMUSG00000020044	Timp3	0.027207	1	24	14	1687.33	0.241143	1	24	14.3361	8448.26	0.0395395	1	24	14.168	6123.5	2192.8	0.358096
ENSMUSG00000093384	Gm20689	0.027207	1	24	18	2.12132	0.241772	1	24	17.7032	6.72228	0.0396254	1	24	17.8516	2.91667	4.2862	1.46955
ENSMUSG00000035171	1110059E24Rik	0.027207	1	24	2	22.0971	0.245673	1	24	21.9999	94.9632	0.0401578	1	24	24	92.8333	22.8054	0.245659
ENSMUSG00000089715	Cbx6	0.0214013	1	24	4	62.9325	0.312346	1	24	2.00005	537.713	0.0401608	1	24	3.00002	417.25	76.2215	0.182676
ENSMUSG00000032192	Gnb5	0.027207	1	24	0	33.9411	0.246657	1	24	20.9251	68.1348	0.0402919	1	24	22.4625	55.0833	34.0014	0.617272
ENSMUSG00000041459	Tardbp	0.027207	1	24	14	132.583	0.249591	1	24	15.0389	1041.6	0.0406909	1	24	14.5195	836.167	166.397	0.198999
ENSMUSG00000106732	Gm43792	0.027207	1	24	14	14.1421	0.249703	1	24	13.7774	58.6509	0.040706	1	24	13.8887	29.5833	19.0166	0.642815
ENSMUSG00000079884	Gm10698	0.0214013	1	24	20	2.47487	0.317665	1	24	18.9671	15.1711	0.0407299	1	24	19.4836	11.75	3.71929	0.316535
ENSMUSG00000033272	Slc35a4	0.027207	1	24	2	39.2444	0.258132	1	24	2.77161	178.681	0.0418469	1	24	2.38581	156.333	44.382	0.283893
ENSMUSG00000025579	Gaa	0.0155956	0.859869	24	0	63.2861	0.458795	1	24	21.9999	589.264	0.0425013	1	24	23	405.083	120.826	0.298274
ENSMUSG00000108461	AV356131	0.0214013	1	24	6	10.4298	0.337669	1	24	4.85168	33.4033	0.0428534	1	24	5.42584	23.1667	14.7986	0.638789
ENSMUSG00000020910	Adprm	0.027207	1	24	2	21.9203	0.266806	1	24	2.00007	77.0355	0.0430133	1	24	2.00004	46.4167	26.5748	0.572526
ENSMUSG00000016493	Cd46	0.027207	1	24	4	18.7383	0.267469	1	24	2.00007	61.4655	0.043102	1	24	3.00004	42.4167	23.342	0.550303
ENSMUSG00000083443	Gm15519	0.0214013	1	24	8	2.82843	0.340727	1	24	9.03299	10.7567	0.0431757	1	24	8.51649	5.08333	4.39942	0.865459
ENSMUSG00000041852	Tcf20	0.027207	1	24	0	148.669	0.268212	1	24	2.00007	1200.94	0.0432016	1	24	1.00004	1116.25	155.949	0.139708
ENSMUSG00000029918	Mrps33	0.027207	1	24	22	21.9203	0.268543	1	24	21.9999	101.084	0.0432458	1	24	22	71.9167	13.773	0.191514
ENSMUSG00000019464	Ptger1	0.0454225	1	24	0	16.617	0.161224	1	24	2.00007	30.4144	0.0433293	1	24	1.00004	20	19.7064	0.985319
ENSMUSG00000027487	Cdk5rap1	0.027207	1	24	6	24.3952	0.269354	1	24	5.50828	63.3735	0.0433543	1	24	5.75414	41.4167	41.0019	0.989986
ENSMUSG00000032178	Ilf3	0.027207	1	24	0	54.4472	0.270705	1	24	22	356.955	0.0435349	1	24	23	314.167	62.0914	0.197639
ENSMUSG00000026496	Parp1	0.027207	1	24	2	93.1613	0.271034	1	24	2.00006	477.775	0.043579	1	24	2.00003	384.25	114.489	0.297954
ENSMUSG00000050323	Ndufaf6	0.0214013	1	24	2	7.77817	0.344789	1	24	2.00007	25.4325	0.043603	1	24	2.00004	17.1667	12.615	0.734853
ENSMUSG00000038836	Agbl3	0.027207	1	24	22	14.3189	0.276843	1	24	18.5558	55.0926	0.0443532	1	24	20.2779	37.3333	18.7356	0.501848
ENSMUSG00000028645	Slc2a1	0.027207	1	24	12	2840.8	0.277659	1	24	13.9473	17030.4	0.0444617	1	24	12.9736	12749.2	3617.07	0.28371
ENSMUSG00000022386	Trmu	0.0214013	1	24	2	13.0815	0.358553	1	24	2.00007	96.1745	0.0450434	1	24	2.00003	63.25	22.9051	0.362137
ENSMUSG00000031887	Tradd	0.027207	1	24	2	11.1369	0.282862	1	24	21.9999	39.4295	0.0451521	1	24	24	35.75	11.98	0.335106
ENSMUSG00000039686	Zer1	0.027207	1	24	4	34.4715	0.283774	1	24	3.8318	237.333	0.0452727	1	24	3.9159	201.083	47.2028	0.234742
ENSMUSG00000043872	Zmym1	0.027207	1	24	8	17.3241	0.285507	1	24	6.60548	99.4131	0.0455019	1	24	7.30274	75.3333	24.8238	0.329519
ENSMUSG00000041926	Rnpep	0.027207	1	24	6	40.4819	0.287491	1	24	3.56665	256.198	0.045764	1	24	4.78333	206.667	37.5436	0.181663
ENSMUSG00000027217	Tspan18	0.0454225	1	24	2	86.9741	0.172743	1	24	2.00007	333.341	0.0458835	1	24	2.00004	233.917	112.425	0.480621
ENSMUSG00000022325	Pop1	0.027207	1	24	2	22.4506	0.290054	1	24	2.00007	100.119	0.0461019	1	24	2.00004	45.4167	26.8419	0.591014
ENSMUSG00000030822	Prr14	0.027207	1	24	6	66.468	0.293176	1	24	5.3224	357.485	0.0465127	1	24	5.6612	287.667	35.7567	0.124299
ENSMUSG00000021270	Hsp90aa1	0.0454225	1	24	18	1552.28	0.177554	1	24	20.2841	5632.78	0.0469397	1	24	19.142	4323.08	115.342	0.0266805
ENSMUSG00000021302	Ggps1	0.0454225	1	24	2	41.0122	0.179655	1	24	2.00007	336.795	0.0473992	1	24	2.00004	286.25	62.0833	0.216885
ENSMUSG00000085615	A330035P11Rik	0.0214013	1	24	16	6.36396	0.381995	1	24	16.9089	11.7034	0.0474705	1	24	16.4545	7.08333	6.47271	0.913794
ENSMUSG00000037235	Mxd4	0.0454225	1	24	12	316.43	0.180765	1	24	13.1515	1442.54	0.0476416	1	24	12.5758	1232.17	290.575	0.235824
ENSMUSG00000063894	Zkscan8	0.0214013	1	24	4	35.3553	0.385604	1	24	2.00007	381.759	0.0478414	1	24	3.00004	242.417	50.4756	0.208218
ENSMUSG00000031077	Fadd	0.0363147	1	24	4	27.2236	0.229644	1	24	2.00007	109.841	0.0482584	1	24	3.00004	74.75	27.9592	0.374037
ENSMUSG00000037892	Pcdh18	0.0592039	1	24	22	85.5599	0.141128	1	24	2.00006	212.71	0.0483344	1	24	2.83678e-05	212.5	61.7764	0.290713
ENSMUSG00000112734	AC153524.2	0.0363147	1	24	18	37.1231	0.230846	1	24	16.9094	128.015	0.0484672	1	24	17.4547	93.6667	22.8944	0.244425
ENSMUSG00000006906	Stambp	0.0155956	0.859869	24	4	21.9203	0.539204	1	24	9.16575	179.561	0.0485921	1	24	6.58288	139.333	32.5152	0.233363
ENSMUSG00000082454	Gm12183	0.027207	1	24	16	65.2306	0.312333	1	24	13.8856	488.656	0.0490141	1	24	14.9428	359.333	109.766	0.305471
ENSMUSG00000032314	Etfa	0.0363147	1	24	2	51.6188	0.237691	1	24	2.00004	183.459	0.0496522	1	24	2.00002	150.333	66.8708	0.444817
ENSMUSG00000066315	Gm12918	0.0214013	1	24	10	2.82843	0.403632	1	24	9.9268	15.5023	0.0496834	1	24	9.9634	8.66667	5.30299	0.611883
ENSMUSG00000074415	2610203C20Rik	0.0363147	1	24	0	24.0416	0.241262	1	24	18.8606	74.5511	0.0502675	1	24	21.4303	56	34.7677	0.620853
ENSMUSG00000020038	Cry1	0.0454225	1	24	16	113.137	0.193219	1	24	17.0959	367.373	0.050339	1	24	16.548	275	124.948	0.454358
ENSMUSG00000031983	2310022B05Rik	0.027207	1	24	2	62.579	0.328842	1	24	2.00007	689.727	0.051144	1	24	2.00004	588.583	81.9571	0.139245
ENSMUSG00000024286	Ccny	0.0454225	1	24	12	203.116	0.197888	1	24	8.14089	1149.63	0.0513409	1	24	10.0704	967.25	230.083	0.237874
ENSMUSG00000004328	Hif3a	0.0214013	1	24	14	5.3033	0.423043	1	24	13.6176	26.744	0.0516475	1	24	13.8088	12.5	10.0028	0.800222
ENSMUSG00000039840	Epg5	0.027207	1	24	2	42.0729	0.332822	1	24	2.00006	283.141	0.0516541	1	24	2.00003	252.833	62.8652	0.248643
ENSMUSG00000022516	Nudt16l1	0.0592039	1	24	2	35.0018	0.15337	1	24	21.9999	110.707	0.0517717	1	24	24	92.5833	35.9401	0.388191
ENSMUSG00000104671	Gm43062	0.0214013	1	24	0	11.4905	0.428391	1	24	21.9999	26.6188	0.0521852	1	24	23	12.5	13.8872	1.11098
ENSMUSG00000074682	Zcchc3	0.0363147	1	24	4	14.1421	0.253145	1	24	6.03831	43.4804	0.0523013	1	24	5.01915	27.3333	27.9818	1.02372
ENSMUSG00000097204	Gm17690	0.027207	1	24	2	6.36396	0.338495	1	24	10.0199	22.0006	0.0523789	1	24	6.00994	26.3333	11.1289	0.422617
ENSMUSG00000039155	Cdh26	0.0363147	1	24	12	9.54594	0.25374	1	24	10.4126	25.7635	0.0524026	1	24	11.2063	10.25	9.96741	0.97243
ENSMUSG00000020024	Cep83	0.027207	1	24	14	71.0642	0.338908	1	24	14.209	505.516	0.0524315	1	24	14.1045	354.833	96.0999	0.270831
ENSMUSG00000033502	Cdc14a	0.0454225	1	24	14	73.5391	0.203693	1	24	13.8623	443.798	0.0525795	1	24	13.9312	322.25	103.747	0.321947
ENSMUSG00000019826	Zbtb24	0.027207	1	24	2	14.8492	0.341723	1	24	2.00007	165.447	0.0527901	1	24	2.00004	135.833	21.3534	0.157203
ENSMUSG00000031666	Rbl2	0.027207	1	24	0	42.9567	0.341971	1	24	21.9999	613.769	0.0528217	1	24	23	488	73.0845	0.149763
ENSMUSG00000042167	Papd4	0.0454225	1	24	12	40.6586	0.205582	1	24	10.0671	222.01	0.0529809	1	24	11.0336	182.333	47.8042	0.26218
ENSMUSG00000044709	Gemin7	0.027207	1	24	0	24.7487	0.343836	1	24	21.9999	149.277	0.0530589	1	24	23	114.167	26.4296	0.2315
ENSMUSG00000062031	Pgghg	0.0454225	1	24	4	29.5217	0.206526	1	24	2.00007	106.173	0.0531812	1	24	3.00004	68.8333	40.7118	0.591455
ENSMUSG00000018821	Avpi1	0.027207	1	24	6	12.0208	0.347113	1	24	6.85618	36.6679	0.053475	1	24	6.42809	21.75	21.576	0.992
ENSMUSG00000028643	Svbp	0.027207	1	24	2	12.0208	0.347225	1	24	2.00007	45.9498	0.0534892	1	24	2.00004	31.9167	16.1351	0.505539
ENSMUSG00000105071	Gm43336	0.027207	1	24	14	13.9654	0.350308	1	24	10.4225	50.8211	0.05388	1	24	12.2113	27.8333	19.4991	0.700567
ENSMUSG00000007411	Mark3	0.0454225	1	24	16	114.375	0.209983	1	24	16.4583	909.646	0.0539131	1	24	16.2291	775.583	129.429	0.166879
ENSMUSG00000022441	Efcab6	0.0592039	1	24	4	5.65685	0.161678	1	24	2.97121	12.851	0.0540713	1	24	3.4856	5.33333	4.11018	0.770659
ENSMUSG00000036427	Gpi1	0.027207	1	24	2	111.369	0.352323	1	24	2.00007	1352.78	0.0541348	1	24	2.00004	1175.83	187.61	0.159555
ENSMUSG00000060038	Dhps	0.0214013	1	24	2	20.5061	0.44965	1	24	9.43375	54.6451	0.0543089	1	24	5.71688	52.5833	11.8202	0.22479
ENSMUSG00000024613	Tcof1	0.0454225	1	24	2	60.6344	0.213929	1	24	2.00007	408.568	0.0547452	1	24	2.00004	350.583	68.5376	0.195496
ENSMUSG00000024290	Rock1	0.027207	1	24	14	281.075	0.357871	1	24	17.0375	3008.01	0.0548352	1	24	15.5188	2709	359.015	0.132527
ENSMUSG00000059791	Nrm	0.0363147	1	24	2	13.6118	0.271195	1	24	9.4283	41.0542	0.0553523	1	24	5.71415	32.0833	13.2116	0.411789
ENSMUSG00000043639	Rbm20	0.0454225	1	24	12	67.1751	0.217897	1	24	7.82047	204.526	0.0555788	1	24	9.91023	154.25	72.7419	0.471584
ENSMUSG00000002346	Slc25a42	0.0363147	1	24	6	26.8701	0.277619	1	24	4.0748	96.07	0.0564274	1	24	5.0374	71.25	31.6333	0.443976
ENSMUSG00000034731	Dgkh	0.0454225	1	24	12	193.04	0.222567	1	24	13.6328	1016.42	0.0565556	1	24	12.8164	816.083	191.087	0.234151
ENSMUSG00000027589	Pcmtd2	0.027207	1	24	22	56.9221	0.371816	1	24	9.36654	256.387	0.0565852	1	24	3.68327	278.5	50.9523	0.182953
ENSMUSG00000064030	Pym1	0.0363147	1	24	2	24.572	0.279327	1	24	21.9999	69.9975	0.0567123	1	24	24	64.5833	23.2383	0.35982
ENSMUSG00000099759	1700030C10Rik	0.0363147	1	24	6	9.54594	0.282133	1	24	2.00007	22.6548	0.0571797	1	24	4.00004	9.33333	7.31029	0.783245
ENSMUSG00000081871	Gm11488	0.0454225	1	24	14	9.89949	0.22567	1	24	13.6218	27.7077	0.0572022	1	24	13.8109	11.3333	12.6435	1.1156
ENSMUSG00000049521	Cdc42ep1	0.027207	1	24	2	71.4178	0.378115	1	24	2.00007	571.697	0.057371	1	24	2.00004	425.917	79.7931	0.187344
ENSMUSG00000027180	Fbxo3	0.027207	1	24	12	73.1856	0.378441	1	24	13.6423	674.874	0.0574116	1	24	12.8212	540	98.2161	0.181882
ENSMUSG00000009566	Fpgs	0.0363147	1	24	4	16.4402	0.284253	1	24	8.48738	77.1356	0.0575321	1	24	6.24369	52.4167	11.3318	0.216187
ENSMUSG00000023150	Ivns1abp	0.027207	1	24	12	426.385	0.379613	1	24	13.7515	3383.35	0.0575574	1	24	12.8757	2547.33	482.463	0.189399
ENSMUSG00000034858	Fam214a	0.0454225	1	24	8	37.4767	0.229197	1	24	7.10988	327.494	0.0579347	1	24	7.55494	259.25	103.953	0.400976
ENSMUSG00000102758	Naaladl2	0.0214013	1	24	0	7.95495	0.48668	1	24	21.9999	44.1392	0.057957	1	24	23	11.3333	14.7958	1.30551
ENSMUSG00000016946	Kctd5	0.027207	1	24	0	18.7383	0.383494	1	24	21.9999	159.603	0.0580398	1	24	23	143.167	25.1551	0.175705
ENSMUSG00000036053	Fmnl2	0.027207	1	24	12	93.3381	0.383596	1	24	13.8682	900.054	0.0580525	1	24	12.9341	716.417	104.229	0.145487
ENSMUSG00000059119	Nap1l4	0.027207	1	24	6	62.9325	0.384452	1	24	6.14418	751.591	0.0581587	1	24	6.07209	666	106.102	0.159313
ENSMUSG00000051243	Islr2	0.0363147	1	24	12	51.9723	0.289448	1	24	13.3229	223.113	0.0583931	1	24	12.6614	122.25	67.1535	0.549313
ENSMUSG00000037605	Adgrl3	0.0454225	1	24	14	168.291	0.231959	1	24	13.7509	854.449	0.0585066	1	24	13.8754	504.25	242.888	0.481681
ENSMUSG00000032698	Lmo2	0.027207	1	24	4	245.366	0.390385	1	24	2.00007	1624.65	0.0588936	1	24	3.00004	1263.08	182.669	0.144621
ENSMUSG00000028898	Trnau1ap	0.0363147	1	24	6	38.5373	0.293736	1	24	5.58084	195.188	0.0591014	1	24	5.79042	149.333	59.0139	0.395182
ENSMUSG00000030400	Ercc2	0.0214013	1	24	6	23.1577	0.49894	1	24	7.12239	141.097	0.0591514	1	24	6.56119	117.167	31.7793	0.271232
ENSMUSG00000039616	Mocos	0.0214013	1	24	22	20.5061	0.500708	1	24	18.2474	76.8229	0.0593231	1	24	20.1237	63.8333	38.8314	0.608325
ENSMUSG00000085936	2610307P16Rik	0.0214013	1	24	8	5.65685	0.501651	1	24	5.27561	32.0181	0.0594146	1	24	6.63781	19	8.76857	0.461503
ENSMUSG00000079654	Prrt4	0.0454225	1	24	2	46.669	0.236828	1	24	2.00007	198.989	0.0595114	1	24	2.00004	150	48.7157	0.324772
ENSMUSG00000032590	Apeh	0.0454225	1	24	2	28.6378	0.237067	1	24	2.00007	234.059	0.0595606	1	24	2.00004	182.583	51.5949	0.282583
ENSMUSG00000018395	Kif3a	0.027207	1	24	20	40.4819	0.3962	1	24	21.9999	290.347	0.0596114	1	24	21	207.417	28.42	0.137019
ENSMUSG00000045409	Trim39	0.027207	1	24	2	58.3363	0.396788	1	24	21.9999	329.605	0.0596839	1	24	24	320.333	72.7463	0.227096
ENSMUSG00000106734	Gm20559	0.0454225	1	24	2	28.2843	0.237857	1	24	21.9999	182.93	0.0597231	1	24	24	175.167	34.4967	0.196937
ENSMUSG00000039382	Wdr45	0.0454225	1	24	2	18.0312	0.23847	1	24	2.00007	97.9117	0.059849	1	24	2.00004	62.75	19.8046	0.315611
ENSMUSG00000039058	Ak5	0.0363147	1	24	2	5.65685	0.298805	1	24	2.00007	20.0865	0.0599355	1	24	2.00004	7.33333	7.78449	1.06152
ENSMUSG00000031072	Oraov1	0.0363147	1	24	12	36.0624	0.299622	1	24	9.49816	176.267	0.0600698	1	24	10.7491	139.417	42.6478	0.305902
ENSMUSG00000029432	Nipsnap2	0.0363147	1	24	2	79.9031	0.300185	1	24	2.00007	302.032	0.0601622	1	24	2.00004	239.583	98.0147	0.409105
ENSMUSG00000000823	Zfp512b	0.0454225	1	24	4	65.4074	0.24002	1	24	3.6933	340.802	0.0601675	1	24	3.84665	276.75	111.444	0.402689
ENSMUSG00000034442	Trmt5	0.0363147	1	24	4	18.7383	0.301455	1	24	2.00007	89.8466	0.0603705	1	24	3.00004	46.4167	23.4767	0.505781
ENSMUSG00000080932	Gm10224	0.0454225	1	24	0	5.3033	0.241333	1	24	21.9999	11.6032	0.0604367	1	24	23	5.33333	4.57774	0.858326
ENSMUSG00000030815	Phkg2	0.0363147	1	24	2	26.3397	0.302049	1	24	21.9999	130.966	0.0604679	1	24	24	112.083	37.8165	0.337396
ENSMUSG00000033540	Idua	0.0454225	1	24	4	26.163	0.242365	1	24	2.00007	121.204	0.0606482	1	24	3.00004	77.25	19.5476	0.253043
ENSMUSG00000066621	Tecpr1	0.0454225	1	24	2	219.203	0.242708	1	24	2.00007	1195.31	0.0607185	1	24	2.00004	939	232.569	0.247678
ENSMUSG00000044033	Ccdc141	0.0454225	1	24	14	1028.49	0.243336	1	24	14.1168	6988.34	0.060847	1	24	14.0584	4870.33	1443.75	0.296438
ENSMUSG00000021754	Map3k1	0.027207	1	24	12	274.004	0.407267	1	24	13.9558	2415.58	0.0609712	1	24	12.9779	2155	266.455	0.123645
ENSMUSG00000089774	Slc5a3	0.0454225	1	24	22	62.7557	0.244644	1	24	15.3254	508.081	0.0611144	1	24	18.6627	369.333	65.8793	0.178374
ENSMUSG00000020027	Socs2	0.0363147	1	24	4	43.8406	0.306342	1	24	2.00007	272.376	0.0611703	1	24	3.00004	194.417	48.2494	0.248175
ENSMUSG00000034724	Cnot6l	0.0454225	1	24	12	275.418	0.245092	1	24	13.7502	1527.72	0.0612061	1	24	12.8751	1136.83	281.341	0.247478
ENSMUSG00000046032	Snx12	0.0454225	1	24	14	38.5373	0.245179	1	24	15.9821	183.165	0.0612238	1	24	14.991	146.917	43.6371	0.29702
ENSMUSG00000056832	Ttc26	0.0214013	1	24	2	10.253	0.52052	1	24	2.00007	65.9851	0.0612381	1	24	2.00004	36.8333	16.6178	0.451162
ENSMUSG00000005107	Slc2a9	0.0363147	1	24	4	5.65685	0.306757	1	24	5.2752	17.9723	0.0612381	1	24	4.6376	9.83333	8.88945	0.904011
ENSMUSG00000027680	Fxr1	0.0454225	1	24	16	166.524	0.245328	1	24	17.2922	995.439	0.0612543	1	24	16.6461	824.583	173.451	0.21035
ENSMUSG00000114607	AC161252.3	0.0363147	1	24	12	18.0312	0.307002	1	24	10.1715	75.6429	0.061278	1	24	11.0858	39.9167	26.0717	0.653153
ENSMUSG00000037720	Tmem33	0.0454225	1	24	20	71.9481	0.246771	1	24	16.18	320.833	0.0615488	1	24	18.09	247.5	90.7178	0.366536
ENSMUSG00000073147	5031425E22Rik	0.0363147	1	24	2	47.3762	0.310564	1	24	21.9999	233.657	0.0618589	1	24	24	203.833	49.2191	0.241467
ENSMUSG00000052738	Suclg1	0.0363147	1	24	4	53.7401	0.315578	1	24	2.00007	306.454	0.0626741	1	24	3.00004	256.75	82.1669	0.320027
ENSMUSG00000032440	Tgfbr2	0.0454225	1	24	2	492.146	0.252649	1	24	2.00007	3653.23	0.0627448	1	24	2.00004	3127.17	584.754	0.186992
ENSMUSG00000026199	Ankzf1	0.0454225	1	24	14	26.6933	0.252841	1	24	13.5771	118.232	0.0627836	1	24	13.7886	93.1667	28.5444	0.30638
ENSMUSG00000057229	Dmac2	0.0454225	1	24	2	19.0919	0.253623	1	24	2.00007	88.0545	0.0629424	1	24	2.00004	59.3333	24.5461	0.413698
ENSMUSG00000106895	Gm4754	0.0729854	1	24	10	7.42462	0.157965	1	24	7.3726	11.6258	0.0629824	1	24	8.6863	6.08333	8.6204	1.41705
ENSMUSG00000041859	Mcm3	0.0729854	1	24	6	47.7297	0.158895	1	24	2.00007	244.677	0.0632848	1	24	4.00004	198.833	17.0065	0.0855315
ENSMUSG00000001552	Jup	0.027207	1	24	2	178.898	0.431425	1	24	2.00007	1296.21	0.0639115	1	24	2.00004	1091.5	184.296	0.168847
ENSMUSG00000066026	Dhrs3	0.0592039	1	24	22	60.4576	0.198651	1	24	10.0645	172.026	0.0640145	1	24	16.0322	198	32.2576	0.162917
ENSMUSG00000031790	Mmp15	0.027207	1	24	2	281.428	0.434952	1	24	19.6902	700.975	0.0643376	1	24	22.8451	585.083	372.633	0.636889
ENSMUSG00000066640	Fbxl18	0.027207	1	24	18	27.5772	0.43518	1	24	17.6575	180.167	0.0643652	1	24	17.8288	148.833	45.0934	0.302979
ENSMUSG00000039715	Wdr34	0.0454225	1	24	0	17.3241	0.262217	1	24	21.9999	44.7593	0.0646782	1	24	23	24.75	19.2312	0.777017
ENSMUSG00000111165	4930553I21Rik	0.0214013	1	24	12	3.53553	0.559927	1	24	10.1406	16.0261	0.0649998	1	24	11.0703	6.25	6.4079	1.02526
ENSMUSG00000050106	Tmc8	0.0363147	1	24	4	11.3137	0.330288	1	24	2.00007	29.309	0.0650491	1	24	3.00004	12.4167	12.38	0.997046
ENSMUSG00000026483	Fam129a	0.0454225	1	24	8	104.652	0.264123	1	24	8.29987	529.297	0.0650614	1	24	8.14994	380.417	106.706	0.280497
ENSMUSG00000039615	Stub1	0.0454225	1	24	0	71.7713	0.264588	1	24	21.9999	419.878	0.0651549	1	24	23	356.083	80.4988	0.226067
ENSMUSG00000097042	Gm17491	0.0363147	1	24	2	13.435	0.337776	1	24	2.00007	66.6718	0.0662488	1	24	2.00004	41.25	18.4368	0.446953
ENSMUSG00000022178	Ajuba	0.0363147	1	24	2	31.4663	0.339954	1	24	2.00007	106.604	0.0665967	1	24	2.00004	61.75	41.1496	0.66639
ENSMUSG00000049643	2310022A10Rik	0.0454225	1	24	2	23.3345	0.272533	1	24	2.00007	94.8644	0.066745	1	24	2.00004	50.75	29.2759	0.576864
ENSMUSG00000111375	A830010M20Rik	0.027207	1	24	4	26.5165	0.455522	1	24	2.00008	138.296	0.0668077	1	24	3.00004	97	30.9257	0.318822
ENSMUSG00000026773	Pfkfb3	0.027207	1	24	8	152.558	0.457978	1	24	8.58195	613.415	0.0671009	1	24	8.29098	355	228.057	0.642413
ENSMUSG00000001424	Snd1	0.027207	1	24	6	135.234	0.458206	1	24	8.56269	564.819	0.067128	1	24	7.28135	462	56.5092	0.122314
ENSMUSG00000026349	Ccnt2	0.0454225	1	24	8	43.3103	0.276447	1	24	6.77945	527.005	0.0675246	1	24	7.38972	475.417	55.2815	0.11628
ENSMUSG00000053226	Dand5	0.027207	1	24	6	16.617	0.461739	1	24	5.55812	73.6605	0.0675492	1	24	5.77906	49.25	34.3564	0.697593
ENSMUSG00000069020	Urm1	0.0454225	1	24	4	23.3345	0.277307	1	24	4.42108	137.98	0.0676955	1	24	4.21054	106.167	36.2539	0.341481
ENSMUSG00000057346	Apol9a	0.0363147	1	24	10	5.3033	0.35042	1	24	8.95201	13.38	0.0682611	1	24	9.476	5.91667	6.00598	1.01509
ENSMUSG00000039199	Zdhhc1	0.0454225	1	24	0	55.8614	0.280768	1	24	21.9999	178.049	0.0683823	1	24	23	145.833	62.7404	0.43022
ENSMUSG00000059743	Fdps	0.0363147	1	24	18	15.2028	0.351357	1	24	16.6741	73.7279	0.0684095	1	24	17.3371	56.0833	17.2599	0.307754
ENSMUSG00000043262	Uevld	0.0454225	1	24	8	26.5165	0.281189	1	24	7.97234	108.141	0.0684657	1	24	7.98617	71.5833	28.5087	0.398259
ENSMUSG00000044707	Ccnjl	0.0363147	1	24	0	25.8094	0.352915	1	24	21.9999	42.5312	0.0686562	1	24	23	30.0833	28.0824	0.933489
ENSMUSG00000101309	Gm29397	0.0155956	0.859869	24	12	4.94975	0.821834	1	24	10.0872	26.5189	0.0686606	1	24	11.0436	13.8333	8.69245	0.62837
ENSMUSG00000032667	Pon2	0.0454225	1	24	0	79.9031	0.283431	1	24	21.2447	614.625	0.0689093	1	24	22.6223	550.583	98.6533	0.17918
ENSMUSG00000020608	Smc6	0.0454225	1	24	14	110.662	0.284209	1	24	12.8477	983.11	0.069063	1	24	13.4238	833.333	167.819	0.201383
ENSMUSG00000043099	Hic1	0.0363147	1	24	14	31.4663	0.358805	1	24	14.047	301.512	0.0695863	1	24	14.0235	238.583	41.9112	0.175667
ENSMUSG00000031601	Cnot7	0.0454225	1	24	22	61.5183	0.29045	1	24	19.8883	389.371	0.0702931	1	24	20.9442	331.25	71.293	0.215224
ENSMUSG00000026000	Lancl1	0.0454225	1	24	2	38.5373	0.290768	1	24	13.8508	109.555	0.0703555	1	24	7.92538	132.917	42.9433	0.323085
ENSMUSG00000027977	Ndst3	0.0454225	1	24	16	45.2548	0.291309	1	24	11.0566	114.103	0.0704618	1	24	13.5283	76	38.3032	0.503989
ENSMUSG00000027346	Gpcpd1	0.0454225	1	24	12	754.66	0.294469	1	24	7.93622	5479.41	0.0710819	1	24	9.96811	4687.58	841.795	0.17958
ENSMUSG00000021215	Net1	0.0729854	1	24	14	975.454	0.183517	1	24	10.02	3784.54	0.0711619	1	24	12.01	2750.58	1121.34	0.407674
ENSMUSG00000103976	Gm37677	0.0454225	1	24	18	16.4402	0.295719	1	24	16.2475	82.7384	0.0713268	1	24	17.1237	68.5	16.9044	0.24678
ENSMUSG00000021385	Ippk	0.027207	1	24	4	31.2895	0.496081	1	24	2.00007	173.995	0.071605	1	24	3.00004	132.5	29.0669	0.219373
ENSMUSG00000024982	Zdhhc6	0.0454225	1	24	2	37.1231	0.297723	1	24	2.00005	233.415	0.0717187	1	24	2.00003	205	48.118	0.234722
ENSMUSG00000091803	Cox16	0.0931041	1	24	0	13.435	0.145721	1	24	2.00007	32.3627	0.0719074	1	24	1.00004	22	12.0687	0.548577
ENSMUSG00000034543	Morc2a	0.0454225	1	24	6	73.8927	0.299173	1	24	2.00007	390.333	0.0720021	1	24	4.00004	319.25	39.1497	0.12263
ENSMUSG00000104874	Gm43387	0.0454225	1	24	20	13.435	0.300417	1	24	15.5096	38.3653	0.0722447	1	24	17.7548	18.3333	26.2959	1.43432
ENSMUSG00000023990	Tfeb	0.0454225	1	24	14	56.9221	0.300446	1	24	14.392	242.641	0.0722504	1	24	14.196	192.167	62.144	0.323386
ENSMUSG00000028496	Mllt3	0.0454225	1	24	14	72.6552	0.300614	1	24	13.8878	660.195	0.0722832	1	24	13.9439	536.5	99.4784	0.185421
ENSMUSG00000005505	Kbtbd4	0.0363147	1	24	0	29.5217	0.376185	1	24	21.9999	114.206	0.0723108	1	24	23	81.0833	30.2987	0.373674
ENSMUSG00000032788	Pdxk	0.0729854	1	24	12	221.855	0.187603	1	24	7.79995	1440.39	0.0724447	1	24	9.89998	1149.75	235.857	0.205138
ENSMUSG00000048787	Dcun1d3	0.0454225	1	24	14	142.305	0.304456	1	24	10.3023	723.01	0.0730313	1	24	12.1512	635.667	132.664	0.2087
ENSMUSG00000039485	Tspyl4	0.0454225	1	24	2	51.6188	0.305849	1	24	22	221.335	0.0733022	1	24	24	139.5	67.8386	0.486298
ENSMUSG00000027810	Eif2a	0.0454225	1	24	0	25.9862	0.312617	1	24	21.9999	140.756	0.0746134	1	24	23	107.75	24.8383	0.230517
ENSMUSG00000028669	Pithd1	0.0454225	1	24	2	23.3345	0.313046	1	24	2.12005	148.834	0.0746963	1	24	2.06003	134.833	35.8494	0.265879
ENSMUSG00000067722	BC003965	0.0363147	1	24	4	17.6777	0.394065	1	24	2.00007	102.724	0.0750832	1	24	3.00004	64.75	20.7135	0.319899
ENSMUSG00000036099	Vezt	0.0454225	1	24	14	35.7089	0.317377	1	24	9.92048	324.015	0.0755316	1	24	11.9602	264.083	54.2598	0.205465
ENSMUSG00000027752	Exosc8	0.0363147	1	24	4	16.2635	0.401482	1	24	2.00007	98.8134	0.0762245	1	24	3.00004	64.0833	15.5141	0.242092
ENSMUSG00000022962	Gart	0.0454225	1	24	4	32.1734	0.3212	1	24	2.00005	229.35	0.0762669	1	24	3.00003	143.667	30.2081	0.210265
ENSMUSG00000020430	Pes1	0.0454225	1	24	4	33.5876	0.322919	1	24	2.00007	287.905	0.0765966	1	24	3.00004	229	71.9502	0.314193
ENSMUSG00000030102	Itpr1	0.027207	1	24	0	156.271	0.544508	1	24	21.9999	2306.16	0.077215	1	24	23	1892.92	207.152	0.109435
ENSMUSG00000020850	Prpf8	0.0454225	1	24	6	267.64	0.326487	1	24	5.86425	2444.14	0.0772801	1	24	5.93213	2110.33	432.804	0.205088
ENSMUSG00000041199	Rpusd1	0.0363147	1	24	0	13.0815	0.411469	1	24	21.9999	38.946	0.0777535	1	24	23	25.5833	13.3466	0.521693
ENSMUSG00000031392	Irak1	0.0454225	1	24	4	98.6414	0.329878	1	24	2.00007	763.02	0.0779279	1	24	3.00004	679.083	108.944	0.160428
ENSMUSG00000021182	Ccdc88c	0.0729854	1	24	2	60.8112	0.205957	1	24	2.00007	218.683	0.0781295	1	24	2.00004	165.833	63.0031	0.379918
ENSMUSG00000023912	Slc25a27	0.0363147	1	24	0	12.9047	0.414439	1	24	2.00007	45.2242	0.0782065	1	24	1.00004	30.9167	14.5941	0.472047
ENSMUSG00000013629	Cad	0.0454225	1	24	4	45.0781	0.331449	1	24	2.00007	259.784	0.0782274	1	24	3.00004	188.167	64.8102	0.34443
ENSMUSG00000039047	Pigk	0.0363147	1	24	4	74.2462	0.415355	1	24	2.90024	495.527	0.078346	1	24	3.45012	429.417	95.3433	0.22203
ENSMUSG00000017221	Psmd3	0.0454225	1	24	2	77.0746	0.33432	1	24	2.00007	455.609	0.078774	1	24	2.00004	359.5	87.5403	0.243506
ENSMUSG00000029313	Aff1	0.0454225	1	24	14	173.241	0.336343	1	24	10.7177	1498.81	0.0791585	1	24	12.3588	1283.42	214.116	0.166833
ENSMUSG00000033335	Dnm2	0.0454225	1	24	4	175.362	0.33715	1	24	2.00007	2026.09	0.0793118	1	24	3.00004	1751.67	189.607	0.108244
ENSMUSG00000038975	Rabggtb	0.0592039	1	24	2	43.4871	0.258722	1	24	21.9999	176.58	0.079325	1	24	24	161	41.7135	0.25909
ENSMUSG00000058761	Rnf169	0.0454225	1	24	12	85.7367	0.338302	1	24	13.065	677.837	0.0795304	1	24	12.5325	570.75	99.1141	0.173656
ENSMUSG00000030306	Tmtc1	0.0454225	1	24	14	167.938	0.338451	1	24	13.9135	1815.36	0.0795586	1	24	13.9567	1471.5	224.081	0.152281
ENSMUSG00000020766	Galk1	0.0592039	1	24	0	16.9706	0.259799	1	24	21.9999	73.5684	0.0795914	1	24	23	51.9167	22.5256	0.43388
ENSMUSG00000073102	Drc1	0.0592039	1	24	22	10.253	0.261172	1	24	22	29.7079	0.0799306	1	24	22	13.8333	10.9454	0.791235
ENSMUSG00000045435	Tmem60	0.0454225	1	24	2	9.89949	0.341384	1	24	2.00007	27.7769	0.0801143	1	24	2.00004	19.6667	10.8937	0.553918
ENSMUSG00000019461	Plscr3	0.0454225	1	24	4	46.3155	0.34576	1	24	2.00005	185.214	0.0809411	1	24	3.00002	135.333	49.4115	0.365109
ENSMUSG00000021773	Comtd1	0.0592039	1	24	0	7.07107	0.267	1	24	14	12.5	0.0813652	1	24	19	17.25	2.79795	0.1622
ENSMUSG00000037664	Cdkn1c	0.0454225	1	24	0	101.116	0.348048	1	24	2.00007	483.045	0.0813725	1	24	1.00004	440.833	149.662	0.339499
ENSMUSG00000048578	Mlec	0.0454225	1	24	22	372.292	0.348092	1	24	10.1769	1149.61	0.0813809	1	24	16.0885	1199.08	227.846	0.190017
ENSMUSG00000081534	Slc48a1	0.0454225	1	24	2	27.0468	0.349547	1	24	2.00007	285.816	0.0816548	1	24	2.00004	234.583	47.2184	0.201286
ENSMUSG00000027620	Rbm39	0.0454225	1	24	16	203.116	0.350352	1	24	14.4412	2982.48	0.0818062	1	24	15.2206	2684	221.631	0.0825749
ENSMUSG00000061046	Haghl	0.0729854	1	24	4	30.2288	0.218962	1	24	2.00006	94.0179	0.0820841	1	24	3.00003	65.6667	23.9041	0.364022
ENSMUSG00000020091	Eif4ebp2	0.0454225	1	24	2	100.763	0.352388	1	24	2.00007	812.338	0.0821888	1	24	2.00004	625.333	122.187	0.195395
ENSMUSG00000078812	Eif5a	0.0454225	1	24	2	39.4212	0.354168	1	24	4.84007	616.028	0.082523	1	24	3.42004	553.333	110.149	0.199064
ENSMUSG00000084086	Gm5761	0.113223	1	24	4	5.65685	0.142223	1	24	14	2.5	0.0825876	1	24	9	4.91667	3.48791	0.709404
ENSMUSG00000021326	Trim27	0.0454225	1	24	2	33.0572	0.354624	1	24	2.00007	258.758	0.0826085	1	24	2.00004	166	53.7613	0.323863
ENSMUSG00000034235	Usp54	0.0454225	1	24	14	307.945	0.354767	1	24	14.2924	1996.71	0.0826353	1	24	14.1462	1395.83	439.756	0.315049
ENSMUSG00000020183	Cpm	0.0454225	1	24	12	33.0572	0.354868	1	24	11.6365	180.308	0.0826543	1	24	11.8182	115.167	51.6376	0.448373
ENSMUSG00000028886	Eya3	0.0454225	1	24	0	42.78	0.357286	1	24	2.00007	278.535	0.0831073	1	24	1.00004	272.833	49.5346	0.181556
ENSMUSG00000034168	Irf2bpl	0.0454225	1	24	14	109.248	0.357817	1	24	13.6427	1201.72	0.0832065	1	24	13.8214	973.75	212.92	0.21866
ENSMUSG00000033411	Ctdspl2	0.0454225	1	24	12	53.7401	0.358882	1	24	10.0672	454.027	0.0834059	1	24	11.0336	385.667	74.3802	0.192861
ENSMUSG00000047193	Dync2h1	0.0363147	1	24	16	40.6586	0.449545	1	24	10.9956	245.684	0.0835038	1	24	13.4978	202.333	37.4111	0.184898
ENSMUSG00000028029	Aimp1	0.0454225	1	24	4	39.7748	0.359451	1	24	2.00007	292.329	0.0835123	1	24	3.00004	220.833	36.3953	0.164809
ENSMUSG00000021033	Gstz1	0.0454225	1	24	2	18.3848	0.359755	1	24	2.00007	65.4992	0.0835689	1	24	2.00004	53.1667	24.5518	0.461789
ENSMUSG00000003233	Dvl3	0.0454225	1	24	4	36.2392	0.36048	1	24	2.00007	193.31	0.0837045	1	24	3.00004	138.25	45.0011	0.325505
ENSMUSG00000103509	Gm38372	0.0454225	1	24	16	32.5269	0.360546	1	24	14.1128	212.567	0.0837168	1	24	15.0564	143.083	51.8263	0.362211
ENSMUSG00000030237	Slco1a4	0.027207	1	24	12	2124.86	0.602784	1	24	14.6973	16908.5	0.0838115	1	24	13.3486	14720.7	2303.57	0.156485
ENSMUSG00000022987	Zfp641	0.0454225	1	24	0	7.07107	0.361226	1	24	21.9999	19.362	0.0838437	1	24	23	8.75	10.6597	1.21825
ENSMUSG00000019726	Lyst	0.0454225	1	24	18	90.1561	0.362461	1	24	17.4839	1012.06	0.0840742	1	24	17.742	881.917	129.729	0.147098
ENSMUSG00000078789	Dph1	0.0729854	1	24	2	13.435	0.225905	1	24	21.9999	34.4314	0.0841722	1	24	24	18.4167	16.7432	0.90913
ENSMUSG00000038685	Rtel1	0.0454225	1	24	2	20.5061	0.364675	1	24	9.4637	81.8266	0.0844869	1	24	5.73185	81.3333	12.6598	0.155654
ENSMUSG00000002688	Prkd1	0.0454225	1	24	12	26.8701	0.365231	1	24	13.4667	173.929	0.0845904	1	24	12.7333	106	45.3049	0.427405
ENSMUSG00000022972	1110004E09Rik	0.0729854	1	24	2	45.2548	0.227502	1	24	13.7891	130.603	0.0846503	1	24	7.89454	164.167	45.0598	0.274476
ENSMUSG00000036339	Tmem260	0.0729854	1	24	2	41.0122	0.22789	1	24	3.21992	244.263	0.0847663	1	24	2.60996	211.667	44.6715	0.211046
ENSMUSG00000046269	Usp27x	0.027207	1	24	10	8.83883	0.612984	1	24	9.85209	64.5365	0.0849499	1	24	9.92605	45.0833	9.04274	0.200578
ENSMUSG00000095098	Ccdc85b	0.0454225	1	24	8	36.0624	0.367876	1	24	6.06252	208.737	0.0850825	1	24	7.03126	163.417	28.2853	0.173087
ENSMUSG00000030921	Trim30a	0.0454225	1	24	12	53.033	0.369373	1	24	7.43111	428.067	0.0853605	1	24	9.71556	380.167	56.666	0.149056
ENSMUSG00000036646	Man1b1	0.0592039	1	24	2	95.813	0.284154	1	24	2.00007	444.363	0.0855454	1	24	2.00004	365.5	104.664	0.286359
ENSMUSG00000050666	Vstm4	0.0454225	1	24	4	24.3952	0.370613	1	24	3.09822	100.53	0.0855907	1	24	3.54911	70.75	30.1986	0.426835
ENSMUSG00000020741	Cluh	0.0592039	1	24	6	54.4472	0.285661	1	24	2.00007	306.183	0.0859095	1	24	4.00004	225.25	62.3116	0.276633
ENSMUSG00000020707	Rnf135	0.0454225	1	24	22	12.5511	0.372472	1	24	20.9578	55.1745	0.0859354	1	24	21.4789	40.4167	12.6216	0.312287
ENSMUSG00000039611	Tmem246	0.0454225	1	24	2	16.7938	0.372756	1	24	2.00008	87.5713	0.085988	1	24	2.00004	54.3333	25.4138	0.467738
ENSMUSG00000040181	Fmo1	0.0454225	1	24	14	117.026	0.374157	1	24	14.5393	684.136	0.0862475	1	24	14.2697	460.667	174.027	0.377771
ENSMUSG00000022022	Mtrf1	0.0592039	1	24	4	10.6066	0.287313	1	24	3.34155	40.4	0.0863082	1	24	3.67078	28.3333	11.5749	0.408527
ENSMUSG00000027843	Ptpn22	0.0363147	1	24	14	10.9602	0.468493	1	24	13.8619	31.5342	0.086321	1	24	13.9309	14.3333	13.6707	0.953772
ENSMUSG00000075359	Gm20775	0.0592039	1	24	12	7.42462	0.289854	1	24	10	20	0.0869205	1	24	11	10.3333	8.41689	0.814537
ENSMUSG00000063065	Mapk3	0.0363147	1	24	4	70.3571	0.474456	1	24	3.50707	792.089	0.0872018	1	24	3.75354	673.833	90.9006	0.134901
ENSMUSG00000112639	AC134329.1	0.0363147	1	24	0	5.65685	0.477415	1	24	22	13.4296	0.0876378	1	24	23	6.5	5.78684	0.890282
ENSMUSG00000031431	Tsc22d3	0.0729854	1	24	14	600.864	0.239017	1	24	16.3658	1924.96	0.0880735	1	24	15.1829	1471.83	694.094	0.471584
ENSMUSG00000024400	Wdr33	0.0454225	1	24	2	75.6604	0.386098	1	24	4.76316	446.894	0.0884491	1	24	3.38158	412.083	116.251	0.282104
ENSMUSG00000052676	Zmat1	0.0363147	1	24	0	22.6274	0.483073	1	24	10.5885	105.817	0.0884698	1	24	5.29423	112.583	11.1328	0.0988852
ENSMUSG00000014496	Ankrd28	0.0592039	1	24	6	77.2514	0.296751	1	24	6.0773	576.783	0.0885756	1	24	6.03865	484.083	102.375	0.211483
ENSMUSG00000025064	Col17a1	0.0454225	1	24	0	7.07107	0.387984	1	24	21.9999	23.9661	0.0887951	1	24	23	10.3333	10.0313	0.970769
ENSMUSG00000079109	Pms2	0.0592039	1	24	8	28.9914	0.298193	1	24	8.64822	116.919	0.0889204	1	24	8.32411	85.0833	15.6264	0.183659
ENSMUSG00000045193	Cirbp	0.0454225	1	24	6	36.9463	0.390435	1	24	5.63017	133.47	0.0892444	1	24	5.81508	89.4167	49.1305	0.549455
ENSMUSG00000045180	Shroom2	0.0729854	1	24	12	180.666	0.243372	1	24	10.8944	917.558	0.0893576	1	24	11.4472	601.75	218.915	0.363797
ENSMUSG00000067424	Zfp563	0.0592039	1	24	10	17.6777	0.302866	1	24	6.81547	36.5249	0.090035	1	24	8.40774	21.5	18.2695	0.849743
ENSMUSG00000064128	Cenpj	0.0363147	1	24	16	29.6985	0.496746	1	24	13.3722	172.933	0.0904703	1	24	14.6861	132.667	29.2271	0.220305
ENSMUSG00000025371	Chmp6	0.0729854	1	24	4	61.3415	0.248919	1	24	4.75963	230.785	0.0909849	1	24	4.37981	175.167	92.4734	0.527916
ENSMUSG00000018846	Pank3	0.0454225	1	24	10	68.9429	0.40021	1	24	9.7384	662.655	0.0910292	1	24	9.8692	591.25	71.0181	0.120115
ENSMUSG00000053801	Grwd1	0.0454225	1	24	4	13.435	0.400961	1	24	8.5813	35.6459	0.0911659	1	24	6.29065	29.6667	13.557	0.456977
ENSMUSG00000024222	Fkbp5	0.0729854	1	24	14	119.147	0.249586	1	24	10.4268	431.373	0.0911798	1	24	12.2134	181.75	147.487	0.811482
ENSMUSG00000032718	Mansc1	0.0592039	1	24	2	33.0572	0.3083	1	24	3.98941	134.285	0.0913259	1	24	2.99471	100.417	31.5837	0.314527
ENSMUSG00000019841	Rev3l	0.0729854	1	24	4	53.033	0.250363	1	24	2.00005	480.503	0.0914069	1	24	3.00002	433.5	63.2788	0.145972
ENSMUSG00000043290	Zfp784	0.0592039	1	24	2	8.83883	0.309743	1	24	2.00007	34.9152	0.0916676	1	24	2.00004	20.8333	9.75577	0.468277
ENSMUSG00000007836	Hnrnpa0	0.0454225	1	24	4	82.5547	0.404319	1	24	2.00007	527.762	0.0917763	1	24	3.00003	444.667	90.2969	0.203066
ENSMUSG00000058922	Gm10052	0.0454225	1	24	10	19.799	0.405898	1	24	9.46292	160.903	0.0920628	1	24	9.73146	119.667	18.5218	0.154778
ENSMUSG00000040701	Ap1g2	0.0454225	1	24	2	13.2583	0.406632	1	24	2.00007	59.604	0.0921959	1	24	2.00003	47.1667	19.4799	0.413002
ENSMUSG00000028763	Hspg2	0.0454225	1	24	2	1283.75	0.408122	1	24	2.54158	8376.18	0.092466	1	24	2.27079	6491.25	1151.31	0.177364
ENSMUSG00000049791	Fzd4	0.0729854	1	24	12	505.581	0.254183	1	24	13.9414	2472.73	0.0925208	1	24	12.9707	1939.08	540.791	0.27889
ENSMUSG00000026062	Slc9a2	0.0363147	1	24	18	26.3397	0.514256	1	24	17.7102	153.581	0.0930124	1	24	17.8551	104.083	62.0218	0.595886
ENSMUSG00000032570	Atp2c1	0.0454225	1	24	14	150.967	0.411397	1	24	14.4766	1689.13	0.0930585	1	24	14.2383	1427.75	193.916	0.135819
ENSMUSG00000049555	Tmie	0.0454225	1	24	14	15.5563	0.411494	1	24	14.2951	84.6903	0.0930761	1	24	14.1475	54	21.8754	0.405099
ENSMUSG00000055204	Ankrd17	0.0454225	1	24	14	138.593	0.41274	1	24	13.5077	2293.92	0.0933013	1	24	13.7538	2087.25	188.025	0.0900825
ENSMUSG00000110424	1700012D14Rik	0.0592039	1	24	14	9.54594	0.317095	1	24	13.7732	49.744	0.093403	1	24	13.8866	17.4167	17.6564	1.01376
ENSMUSG00000040570	Rundc3b	0.0363147	1	24	10	5.65685	0.519308	1	24	7.32556	11.4125	0.0937418	1	24	8.66278	5.83333	5.93157	1.01684
ENSMUSG00000009633	G0s2	0.0729854	1	24	18	10.6066	0.259742	1	24	17.0329	44.4683	0.0941341	1	24	17.5164	24.9167	22.0773	0.886044
ENSMUSG00000005621	Zfp592	0.0729854	1	24	6	88.3883	0.259787	1	24	4.27883	580.395	0.0941471	1	24	5.13941	483.583	123.907	0.256227
ENSMUSG00000073758	Sh3d21	0.0454225	1	24	14	20.1525	0.417587	1	24	10.5339	85.4803	0.0941755	1	24	12.2669	64.8333	21.9779	0.33899
ENSMUSG00000043487	Acot6	0.0363147	1	24	22	14.1421	0.524125	1	24	9.81385	15.5344	0.0944357	1	24	3.90692	17.75	12.4442	0.70108
ENSMUSG00000035401	Emsy	0.0454225	1	24	14	70.3571	0.419357	1	24	14.4879	643.899	0.094494	1	24	14.2439	531.167	95.7473	0.180259
ENSMUSG00000026646	Suv39h2	0.0592039	1	24	0	12.7279	0.322687	1	24	2.00007	14.9998	0.0947162	1	24	1.00004	11.6667	11.4262	0.97939
ENSMUSG00000047281	Sfn	0.0454225	1	24	4	27.5772	0.422578	1	24	2.00007	98.1516	0.095073	1	24	3.00004	53.8333	35.6272	0.661806
ENSMUSG00000046230	Vps13a	0.0454225	1	24	14	183.494	0.42356	1	24	14.2367	1100.9	0.0952493	1	24	14.1184	830.583	210.22	0.253099
ENSMUSG00000091337	Eid1	0.0454225	1	24	4	70.7107	0.4243	1	24	3.13903	595.716	0.0953821	1	24	3.56951	522.25	72.6199	0.139052
ENSMUSG00000058600	Rpl30	0.0454225	1	24	2	60.1041	0.426011	1	24	9.43192	627.633	0.0956889	1	24	5.71596	547.167	92.28	0.168651
ENSMUSG00000030956	Fam53b	0.0363147	1	24	2	41.189	0.533616	1	24	9.48662	254.139	0.0957978	1	24	5.74331	228.083	20.2192	0.0886484
ENSMUSG00000040328	Olfr56	0.0931041	1	24	6	12.5511	0.208977	1	24	2.08072	25.1038	0.0961073	1	24	4.04036	11.25	5.99506	0.532894
ENSMUSG00000055240	Zfp101	0.0454225	1	24	14	26.8701	0.430462	1	24	11.0283	165.044	0.0964854	1	24	12.5141	136.75	31.4753	0.230167
ENSMUSG00000032562	Gnai2	0.0454225	1	24	6	850.296	0.433555	1	24	5.941	6767.06	0.0970376	1	24	5.9705	5749.92	594.028	0.103311
ENSMUSG00000097059	Fam120aos	0.0363147	1	24	2	14.1421	0.543567	1	24	2.00007	28.8105	0.0972196	1	24	2.00004	18.25	16.2616	0.891045
ENSMUSG00000102602	A930004J17Rik	0.0729854	1	24	18	22.981	0.271087	1	24	17.7245	128.345	0.0973999	1	24	17.8622	102.667	15.1294	0.147364
ENSMUSG00000027327	1700037H04Rik	0.0729854	1	24	2	17.3241	0.271446	1	24	2.00007	44.4474	0.0975026	1	24	2.00004	25.6667	14.7558	0.574902
ENSMUSG00000013593	Ndufs2	0.0454225	1	24	4	88.0348	0.436308	1	24	2.00007	614.364	0.0975284	1	24	3.00004	532.917	122.341	0.229568
ENSMUSG00000058070	Eml1	0.0454225	1	24	2	78.4889	0.436673	1	24	2.00005	661.746	0.0975935	1	24	2.00002	567.167	81.8651	0.14434
ENSMUSG00000107835	Gm43999	0.0454225	1	24	0	18.5616	0.439862	1	24	19.0409	32.3052	0.0981607	1	24	21.5205	23	20.894	0.908435
ENSMUSG00000044700	Tmem201	0.0454225	1	24	4	48.4368	0.441726	1	24	9.24241	161.887	0.0984918	1	24	6.62121	121.667	20.1324	0.165472
ENSMUSG00000021684	Pde8b	0.0363147	1	24	2	48.6136	0.553538	1	24	2.00007	388.757	0.0986376	1	24	2.00004	270.5	69.0975	0.255444
ENSMUSG00000031982	Arv1	0.0592039	1	24	8	6.36396	0.339894	1	24	6.67754	15.403	0.0987214	1	24	7.33877	8.66667	7.56363	0.872726
ENSMUSG00000022557	Bop1	0.0454225	1	24	4	9.54594	0.443813	1	24	8.77072	99.3956	0.0988621	1	24	6.38536	83.9167	9.33446	0.111235
ENSMUSG00000115539	AC124709.1	0.0592039	1	24	14	3.53553	0.342012	1	24	10.399	10.109	0.0992109	1	24	12.1995	4.41667	3.74646	0.848254
ENSMUSG00000038248	Sobp	0.0454225	1	24	6	41.3657	0.44714	1	24	2.00007	192.931	0.0994515	1	24	4.00004	113.083	10.4091	0.092048
ENSMUSG00000027641	Rbl1	0.0454225	1	24	2	27.2236	0.447447	1	24	9.58992	265.887	0.099506	1	24	5.79496	236.333	26.2742	0.111175
ENSMUSG00000074749	Kiz	0.113223	1	24	22	47.3762	0.179698	1	24	21.9999	319.991	0.0995905	1	24	22	256.25	46.1266	0.180006
ENSMUSG00000028803	Nipal3	0.0454225	1	24	6	58.8666	0.44851	1	24	4.23152	620.53	0.099694	1	24	5.11576	549.083	84.3105	0.153548
ENSMUSG00000079297	Gm2223	0.0592039	1	24	14	8.48528	0.346996	1	24	11.3333	32.9074	0.100359	1	24	12.6667	21.0833	10.8433	0.514307
ENSMUSG00000062234	Gak	0.0729854	1	24	6	100.056	0.28315	1	24	5.09814	848.232	0.100834	1	24	5.54907	742.417	116.416	0.156806
ENSMUSG00000031216	Stard8	0.0454225	1	24	6	153.619	0.455516	1	24	3.7422	879.651	0.100931	1	24	4.8711	738.75	56.7575	0.0768291
ENSMUSG00000074785	Plxnc1	0.027207	1	24	10	5.3033	0.761454	1	24	9.85422	40.0495	0.101032	1	24	9.92711	17.1667	8.95808	0.52183
ENSMUSG00000109638	Gm45630	0.0454225	1	24	18	10.9602	0.457336	1	24	14.6316	62.6106	0.101251	1	24	16.3158	35.4167	30.2768	0.854873
ENSMUSG00000043190	Rfesd	0.0592039	1	24	8	12.0208	0.351814	1	24	5.17332	38.9609	0.101466	1	24	6.58666	23.4167	9.46354	0.404137
ENSMUSG00000022672	Prkdc	0.0454225	1	24	16	81.8476	0.46038	1	24	14.7577	432.325	0.101786	1	24	15.3788	323.083	110.857	0.343122
ENSMUSG00000027001	Dusp19	0.0592039	1	24	20	9.72272	0.35354	1	24	18.9765	30.769	0.101861	1	24	19.4883	21.6667	10.4214	0.480987
ENSMUSG00000017765	Slc12a4	0.0454225	1	24	2	62.9325	0.461009	1	24	2.00008	330.75	0.101897	1	24	2.00004	283.667	73.3278	0.2585
ENSMUSG00000024642	Tle4	0.0454225	1	24	14	33.9411	0.464205	1	24	13.955	406.038	0.102457	1	24	13.9775	283.75	71.9605	0.253605
ENSMUSG00000066838	Zfp772	0.0729854	1	24	2	22.981	0.289042	1	24	21.9999	57.1903	0.102498	1	24	24	40.25	19.3412	0.480527
ENSMUSG00000040710	St8sia4	0.113223	1	24	12	458.912	0.18668	1	24	13.9169	2623.28	0.102654	1	24	12.9584	2229.67	452.107	0.202769
ENSMUSG00000032849	Abcc4	0.0454225	1	24	14	203.824	0.46702	1	24	14.145	3582.78	0.10295	1	24	14.0725	3298.25	287.891	0.0872858
ENSMUSG00000028906	Epb41	0.0729854	1	24	14	277.186	0.290918	1	24	12.7363	1805.91	0.103026	1	24	13.3682	1326	346.806	0.261543
ENSMUSG00000059775	Rps26-ps1	0.0454225	1	24	14	8.83883	0.46884	1	24	13.5938	38.0505	0.103269	1	24	13.7969	28.5833	8.97732	0.314075
ENSMUSG00000028328	Tmod1	0.0363147	1	24	12	9.89949	0.586731	1	24	10.0806	47.5225	0.103312	1	24	11.0403	20.3333	15.1772	0.746422
ENSMUSG00000048915	Efna5	0.0592039	1	24	22	17.5009	0.36047	1	24	22	56.2079	0.103443	1	24	22	29.8333	10.7385	0.359951
ENSMUSG00000102059	Gm20257	0.0454225	1	24	22	6.54074	0.470167	1	24	21.9999	20.0522	0.103501	1	24	22	7.33333	5.81322	0.792712
ENSMUSG00000050919	Zfp366	0.0729854	1	24	14	723.724	0.292785	1	24	14.4918	4560.72	0.10355	1	24	14.2459	3310.58	985.094	0.297559
ENSMUSG00000054008	Ndst1	0.0729854	1	24	4	92.1007	0.293873	1	24	5.1186	601.563	0.103856	1	24	4.5593	497.917	130.907	0.26291
ENSMUSG00000102692	Dchs2	0.0592039	1	24	6	12.0208	0.364673	1	24	4.36364	18.9602	0.104399	1	24	5.18182	9.5	7.99209	0.841273
ENSMUSG00000028358	Zfp618	0.0592039	1	24	16	10.7834	0.366246	1	24	14.5316	60.4313	0.104756	1	24	15.2658	40.1667	11.3646	0.282936
ENSMUSG00000048486	Fitm2	0.0592039	1	24	0	17.3241	0.367852	1	24	21.9999	81.204	0.10512	1	24	23	58.5833	16.4028	0.27999
ENSMUSG00000024941	Scyl1	0.0454225	1	24	4	49.1439	0.479738	1	24	2.00005	474.92	0.105169	1	24	3.00003	377.833	47.9175	0.126822
ENSMUSG00000024940	Ltbp3	0.0592039	1	24	0	65.0538	0.368073	1	24	10.009	144.5	0.105171	1	24	5.00451	176.083	88.487	0.502529
ENSMUSG00000032059	Alg9	0.0454225	1	24	4	22.6274	0.484666	1	24	2.00005	109.312	0.106024	1	24	3.00003	73.5833	25.6696	0.348851
ENSMUSG00000070934	Rraga	0.0729854	1	24	6	33.5876	0.30186	1	24	6.65941	250.324	0.106087	1	24	6.32971	203.333	67.7108	0.333004
ENSMUSG00000035172	Plekhh3	0.0454225	1	24	2	26.8701	0.485738	1	24	2.00007	186.617	0.10621	1	24	2.00004	110.667	47.0574	0.425218
ENSMUSG00000030922	Lyrm1	0.0729854	1	24	16	64.7003	0.302449	1	24	15.2226	351.229	0.106251	1	24	15.6113	259.833	92.5892	0.356341
ENSMUSG00000068267	Cenpb	0.0729854	1	24	4	162.104	0.30308	1	24	4.95382	1405.49	0.106427	1	24	4.47691	1198.58	222.482	0.185621
ENSMUSG00000021221	Dpf3	0.0931041	1	24	12	17.6777	0.238107	1	24	14.1645	73.5206	0.106611	1	24	13.0823	47.25	26.5737	0.562406
ENSMUSG00000114094	AC124732.4	0.0592039	1	24	20	16.9706	0.381515	1	24	20.9823	49.4612	0.108201	1	24	20.4911	30.5	10.155	0.33295
ENSMUSG00000115249	AC122291.1	0.0454225	1	24	2	7.77817	0.49765	1	24	2.00007	20.2745	0.108267	1	24	2.00004	6.83333	8.18105	1.19723
ENSMUSG00000018340	Anxa6	0.0592039	1	24	2	98.2878	0.382464	1	24	2.00008	655.832	0.108414	1	24	2.00004	536.583	108.903	0.202956
ENSMUSG00000018433	Nol11	0.027207	1	24	4	20.3293	0.835912	1	24	9.19183	205.647	0.10879	1	24	6.59592	170.75	28.483	0.166811
ENSMUSG00000020811	Wscd1	0.0729854	1	24	2	73.1856	0.311911	1	24	2.00007	390.802	0.108874	1	24	2.00004	248.833	73.3907	0.294939
ENSMUSG00000029436	Mmp17	0.0592039	1	24	22	13.9654	0.384601	1	24	19.8566	27.2672	0.108893	1	24	20.9283	17.6667	16.5599	0.937351
ENSMUSG00000025474	Tubgcp2	0.0729854	1	24	4	42.0729	0.315094	1	24	5.33923	222.185	0.109752	1	24	4.66962	177.5	69.4528	0.391283
ENSMUSG00000049932	H2afx	0.0454225	1	24	0	27.2236	0.506908	1	24	2.00006	54.2947	0.109856	1	24	1.00003	48.1667	21.7822	0.452225
ENSMUSG00000074604	Mgst2	0.113223	1	24	2	8.48528	0.203757	1	24	14	4	0.110026	1	24	8	6.25	4.43201	0.709122
ENSMUSG00000032513	Gorasp1	0.0729854	1	24	2	23.6881	0.317432	1	24	21.9999	70.0685	0.110395	1	24	24	52.0833	23.6713	0.45449
ENSMUSG00000060733	Ipmk	0.0454225	1	24	4	60.2809	0.510286	1	24	2.00007	402.83	0.110434	1	24	3.00004	335.083	53.5819	0.159906
ENSMUSG00000040618	Pck2	0.0454225	1	24	2	24.2184	0.510363	1	24	2.00007	182.143	0.110448	1	24	2.00004	147	37.888	0.257741
ENSMUSG00000015363	Trabd	0.0729854	1	24	6	54.0937	0.317994	1	24	6.09456	239.108	0.110549	1	24	6.04728	178.333	53.7108	0.301182
ENSMUSG00000025169	Ogfod3	0.0931041	1	24	6	18.7383	0.2494	1	24	8.39903	63.304	0.110591	1	24	7.19951	46.3333	9.84229	0.212424
ENSMUSG00000049241	Hcar1	0.0729854	1	24	8	9.36916	0.31853	1	24	4.26843	23.7587	0.110696	1	24	6.13422	14.5833	6.26838	0.429832
ENSMUSG00000003575	Crtc1	0.0592039	1	24	6	30.5824	0.394401	1	24	2.00008	223.891	0.11108	1	24	4.00004	178.583	32.5696	0.182378
ENSMUSG00000012017	Scarf2	0.0729854	1	24	4	17.6777	0.321232	1	24	4.79416	69.3874	0.111437	1	24	4.39708	41.75	20.6262	0.49404
ENSMUSG00000019256	Ahr	0.0729854	1	24	4	69.2965	0.322194	1	24	3.53265	265.36	0.111701	1	24	3.76632	166.167	67.8657	0.40842
ENSMUSG00000041438	Utp4	0.0729854	1	24	4	25.1023	0.323423	1	24	2.00006	112.961	0.112037	1	24	3.00003	74.4167	22.6642	0.304558
ENSMUSG00000029657	Hsph1	0.0729854	1	24	18	280.721	0.32444	1	24	14.352	1185.17	0.112315	1	24	16.176	636.667	367.491	0.577211
ENSMUSG00000034520	Gjc1	0.0729854	1	24	12	97.9343	0.326073	1	24	10.7062	837.315	0.112761	1	24	11.3531	748.583	113.693	0.151878
ENSMUSG00000018322	Tomm34	0.0729854	1	24	8	35.0018	0.3275	1	24	7.11671	231.101	0.11315	1	24	7.55836	191.75	36.0717	0.188119
ENSMUSG00000020692	Nle1	0.0454225	1	24	2	10.6066	0.527057	1	24	2.00007	30.1369	0.11329	1	24	2.00004	23.6667	14.1408	0.597501
ENSMUSG00000067925	Rtl8a	0.0454225	1	24	2	25.1023	0.529948	1	24	20.7146	135.49	0.11378	1	24	23.3573	110.25	46.1868	0.418928
ENSMUSG00000071226	Cecr2	0.0592039	1	24	16	66.1145	0.406717	1	24	14.2934	448.839	0.113808	1	24	15.1467	269.167	111.325	0.413592
ENSMUSG00000040697	Dnajc16	0.0729854	1	24	2	21.7435	0.330015	1	24	2.00007	281.901	0.113835	1	24	2.00003	216.75	38.3879	0.177107
ENSMUSG00000025086	Trub1	0.0729854	1	24	4	21.2132	0.330204	1	24	4.70981	77.2738	0.113886	1	24	4.35491	59.5	31.0925	0.522563
ENSMUSG00000061950	Ppp4r1	0.0729854	1	24	8	60.4576	0.330922	1	24	6.96707	477.054	0.114081	1	24	7.48353	415.833	63.039	0.151597
ENSMUSG00000087235	Gm4750	0.0592039	1	24	14	2.47487	0.409604	1	24	14	19.5	0.114445	1	24	14	11.3333	5.72414	0.505071
ENSMUSG00000034173	Zbed5	0.0729854	1	24	6	13.435	0.333258	1	24	4.64202	26.7714	0.114715	1	24	5.32101	11.5	11.3059	0.983123
ENSMUSG00000037254	Itih2	0.0592039	1	24	22	5.65685	0.412006	1	24	19.7925	14.4928	0.114973	1	24	20.8962	7.75	8.0453	1.0381
ENSMUSG00000021661	Ankra2	0.0592039	1	24	4	21.5668	0.412093	1	24	2.00007	128.139	0.114992	1	24	3.00004	85.1667	22.4055	0.263078
ENSMUSG00000005125	Ndrg1	0.0729854	1	24	14	720.542	0.33469	1	24	16.3588	4102.8	0.115103	1	24	15.1794	3433.58	932.546	0.271596
ENSMUSG00000026037	Orc2	0.0592039	1	24	2	38.5373	0.412874	1	24	2.00007	263.045	0.115164	1	24	2.00004	172.833	64.6581	0.374107
ENSMUSG00000085811	Cep112it	0.0454225	1	24	22	5.65685	0.53842	1	24	21.9999	29.3621	0.115211	1	24	22	13.5833	7.11208	0.523589
ENSMUSG00000017801	Mlx	0.0592039	1	24	2	20.5061	0.4136	1	24	2.00007	137.278	0.115323	1	24	2.00004	96.75	27.9224	0.288604
ENSMUSG00000024273	2700062C07Rik	0.0729854	1	24	4	12.3744	0.336081	1	24	2.00004	32.1729	0.11548	1	24	3.00002	18	12.2589	0.681052
ENSMUSG00000022013	Dnajc15	0.0729854	1	24	0	38.1838	0.337032	1	24	21.9999	134.847	0.115737	1	24	23	95.5833	36.9746	0.386831
ENSMUSG00000028527	Ak4	0.0729854	1	24	18	31.643	0.337483	1	24	14.3382	140.413	0.115859	1	24	16.1691	89.75	40.3135	0.449176
ENSMUSG00000022339	Ebag9	0.0454225	1	24	2	45.6084	0.545855	1	24	21.9999	116.599	0.116462	1	24	24	113.167	39.1155	0.345645
ENSMUSG00000034906	Ncaph	0.0729854	1	24	6	48.6136	0.340381	1	24	4.51932	149.505	0.116642	1	24	5.25966	99.9167	26.0533	0.26075
ENSMUSG00000021967	Mrpl57	0.0454225	1	24	4	20.3293	0.547158	1	24	2.00007	72.2089	0.11668	1	24	3.00003	48.8333	21.3412	0.43702
ENSMUSG00000020312	Shc2	0.0454225	1	24	0	4.24264	0.547191	1	24	21.9999	34.3804	0.116686	1	24	23	11.4167	10.0296	0.878506
ENSMUSG00000027661	Slc2a10	0.0931041	1	24	8	7.42462	0.267375	1	24	4.37095	20.4174	0.11683	1	24	6.18548	12.6667	2.24257	0.177045
ENSMUSG00000096199	Ptrhd1	0.0592039	1	24	20	10.6066	0.420632	1	24	18.8041	31.9457	0.116864	1	24	19.4021	19.25	10.494	0.545144
ENSMUSG00000045302	Preb	0.0592039	1	24	12	79.9031	0.421363	1	24	12.9651	540.221	0.117024	1	24	12.4826	442.5	86.6008	0.195708
ENSMUSG00000034379	Wdr5b	0.0454225	1	24	18	15.9099	0.550405	1	24	16.9539	48.4606	0.117225	1	24	17.477	28.3333	29.097	1.02695
ENSMUSG00000024521	Pmaip1	0.0454225	1	24	10	46.669	0.550657	1	24	9.46951	279.784	0.117267	1	24	9.73475	178.5	71.7863	0.402164
ENSMUSG00000021109	Hif1a	0.0454225	1	24	12	92.2774	0.553031	1	24	9.77192	1251.31	0.117664	1	24	10.886	1039.33	130.393	0.125458
ENSMUSG00000019872	Smpdl3a	0.0729854	1	24	2	67.1751	0.345117	1	24	3.60902	408.863	0.117917	1	24	2.80451	349.167	82.0413	0.234963
ENSMUSG00000042628	Zfyve1	0.0729854	1	24	8	53.3866	0.347379	1	24	6.39693	352.137	0.118524	1	24	7.19847	267.917	79.5468	0.296909
ENSMUSG00000020621	Rdh14	0.0454225	1	24	0	12.9047	0.56204	1	24	19.193	61.9189	0.119169	1	24	21.5965	57.6667	14.843	0.257392
ENSMUSG00000075028	Prdm11	0.0729854	1	24	2	31.9966	0.350342	1	24	2.00005	195.882	0.119318	1	24	2.00002	151.667	43.1553	0.28454
ENSMUSG00000040565	Btaf1	0.0454225	1	24	16	79.9031	0.564624	1	24	14.2733	866.804	0.119599	1	24	15.1366	665.917	98.2138	0.147487
ENSMUSG00000025377	Tepsin	0.0592039	1	24	22	7.77817	0.433472	1	24	21.9999	51.2589	0.11966	1	24	22	42.4167	7.39084	0.174244
ENSMUSG00000031782	Coq9	0.0729854	1	24	0	42.78	0.351962	1	24	2.00007	153.517	0.119751	1	24	1.00004	120.083	52.1244	0.434068
ENSMUSG00000034480	Diaph2	0.0729854	1	24	12	104.475	0.352129	1	24	10.1008	744.275	0.119795	1	24	11.0504	512.25	145.455	0.283953
ENSMUSG00000053390	Zfp952	0.0729854	1	24	4	23.3345	0.353775	1	24	2.00007	127.897	0.120235	1	24	3.00004	80.9167	25.9131	0.320245
ENSMUSG00000051390	Zbtb22	0.0729854	1	24	0	31.9966	0.353863	1	24	21.9999	175.897	0.120259	1	24	23	132.417	40.7661	0.307862
ENSMUSG00000102664	Gm38380	0.0454225	1	24	16	7.07107	0.571122	1	24	13.9337	58.0248	0.120679	1	24	14.9668	23.8333	16.9574	0.7115
ENSMUSG00000022519	Srl	0.0729854	1	24	0	19.0919	0.356562	1	24	2.00007	56.2048	0.120978	1	24	1.00004	44.5833	25.5118	0.572227
ENSMUSG00000030835	Nomo1	0.0729854	1	24	4	253.851	0.357689	1	24	2.00007	2054.07	0.121278	1	24	3.00004	1522.92	212.949	0.13983
ENSMUSG00000001134	Uxt	0.0729854	1	24	10	11.4905	0.358102	1	24	9.42759	41.4337	0.121388	1	24	9.7138	20.6667	14.1268	0.683557
ENSMUSG00000091058	Gm17538	0.0729854	1	24	12	9.19239	0.358487	1	24	10.6404	28.255	0.12149	1	24	11.3202	15	10.619	0.707937
ENSMUSG00000084235	Gm15421	0.0592039	1	24	4	4.24264	0.442134	1	24	2.00005	16.5179	0.121533	1	24	3.00003	7.25	4.40731	0.607905
ENSMUSG00000073728	Tmem51os1	0.0729854	1	24	2	5.65685	0.359001	1	24	21.9999	13.0172	0.121627	1	24	24	10	8.3716	0.83716
ENSMUSG00000051255	Gm6563	0.0729854	1	24	16	30.4056	0.35905	1	24	17.2338	100.743	0.12164	1	24	16.6169	71.6667	25.9786	0.362493
ENSMUSG00000103194	Gm37643	0.0363147	1	24	10	3.88909	0.72931	1	24	9.90761	27.0143	0.122656	1	24	9.9538	10.3333	7.77407	0.752329
ENSMUSG00000003573	Homer3	0.0592039	1	24	2	33.5876	0.44781	1	24	20.3443	138.623	0.122755	1	24	23.1721	141.667	33.9696	0.239785
ENSMUSG00000049489	Fam58b	0.0729854	1	24	4	10.6066	0.363325	1	24	2.00007	55.7419	0.122774	1	24	3.00004	23.9167	13.1471	0.549704
ENSMUSG00000032666	1700025G04Rik	0.0729854	1	24	10	29.3449	0.363724	1	24	9.32019	120.697	0.12288	1	24	9.66009	75	35.3215	0.470954
ENSMUSG00000033009	Ogfod1	0.0454225	1	24	16	30.4056	0.584924	1	24	13.9859	186.001	0.122961	1	24	14.9929	136.167	26.4625	0.194339
ENSMUSG00000025981	Coq10b	0.0729854	1	24	14	26.163	0.364238	1	24	13.9963	229	0.123016	1	24	13.9981	167	52.9418	0.317017
ENSMUSG00000050088	1600012H06Rik	0.0454225	1	24	2	18.7383	0.586169	1	24	2.00007	97.7039	0.123166	1	24	2.00004	64.9167	21.9943	0.338808
ENSMUSG00000037762	Slc16a9	0.0729854	1	24	20	50.2046	0.365124	1	24	18.5599	371.207	0.123251	1	24	19.2799	289.333	138.242	0.477795
ENSMUSG00000056204	Pgpep1	0.0729854	1	24	2	34.6482	0.365127	1	24	2.00007	219.465	0.123252	1	24	2.00004	140.917	38.4281	0.272701
ENSMUSG00000026965	Anapc2	0.0454225	1	24	4	35.3553	0.587363	1	24	4.59269	742.578	0.123362	1	24	4.29635	683.25	80.3515	0.117602
ENSMUSG00000101823	Gm29438	0.0729854	1	24	18	10.253	0.365751	1	24	14.4116	41.7499	0.123417	1	24	16.2058	22.6667	15.5252	0.684937
ENSMUSG00000049871	Nlrc3	0.0729854	1	24	6	12.7279	0.368332	1	24	2.00007	63.1547	0.124099	1	24	4.00004	42.4167	10.6725	0.251611
ENSMUSG00000020719	Ddx5	0.0729854	1	24	16	1169.55	0.368473	1	24	15.0187	11709.9	0.124136	1	24	15.5093	9904.08	1683.06	0.169936
ENSMUSG00000049657	Zbtb5	0.0454225	1	24	2	14.4957	0.594372	1	24	20.828	114.685	0.124514	1	24	23.414	110.417	25.3692	0.229759
ENSMUSG00000063838	Cdc42ep5	0.0592039	1	24	4	5.65685	0.458925	1	24	8.17556	27.2195	0.125136	1	24	6.08778	20.25	7.91801	0.391013
ENSMUSG00000031256	Cstf2	0.0729854	1	24	12	48.4368	0.372348	1	24	10.1155	397.054	0.125157	1	24	11.0577	336	55.2222	0.164352
ENSMUSG00000034685	Fam171a2	0.0931041	1	24	2	24.3952	0.292385	1	24	21.9999	41.122	0.125324	1	24	24	45.5	24.2487	0.532939
ENSMUSG00000027933	Ints3	0.113223	1	24	2	56.215	0.240484	1	24	2.00007	500.317	0.125345	1	24	2.00004	431	73.5231	0.170587
ENSMUSG00000037752	Xkr8	0.0729854	1	24	4	16.617	0.373726	1	24	2.00007	75.9301	0.125519	1	24	3.00004	50.5833	14.5307	0.287262
ENSMUSG00000029402	Snrnp35	0.0592039	1	24	2	12.1976	0.463745	1	24	21.9999	45.1547	0.126163	1	24	24	36.3333	15.2998	0.421096
ENSMUSG00000041632	Mrps27	0.0729854	1	24	0	23.3345	0.376295	1	24	2.00007	72.8455	0.126194	1	24	1.00004	64.0833	29.2653	0.456676
ENSMUSG00000088856	Gm24727	0.0729854	1	24	2	8.48528	0.376483	1	24	21.9999	16.8972	0.126243	1	24	24	8.25	8.08288	0.979743
ENSMUSG00000079659	Tmem243	0.0729854	1	24	14	37.1231	0.378218	1	24	13.8998	166.568	0.126698	1	24	13.9499	115.417	39.1233	0.338974
ENSMUSG00000020359	Phykpl	0.0729854	1	24	8	19.4454	0.378905	1	24	9.47426	100.483	0.126878	1	24	8.73713	54.3333	28.9253	0.532367
ENSMUSG00000025766	D3Ertd751e	0.0454225	1	24	22	11.6673	0.608977	1	24	14.8878	119.202	0.126902	1	24	18.4439	99.9167	1.05998	0.0106086
ENSMUSG00000022856	Tmem41a	0.0931041	1	24	6	10.6066	0.297549	1	24	2.00007	34.5336	0.127052	1	24	4.00004	19.0833	12.3791	0.648687
ENSMUSG00000018387	Shroom1	0.0454225	1	24	12	86.9741	0.610215	1	24	13.8935	620.284	0.127104	1	24	12.9467	451.417	104.827	0.232218
ENSMUSG00000022131	Gpr180	0.0729854	1	24	4	15.9099	0.380238	1	24	2.00007	74.5005	0.127227	1	24	3.00004	47	16.7558	0.356507
ENSMUSG00000097859	Gm26601	0.0454225	1	24	18	6.71751	0.6118	1	24	17.2907	30.479	0.127362	1	24	17.6453	22.25	7.56561	0.340028
ENSMUSG00000105866	Gm6745	0.0592039	1	24	14	9.89949	0.469419	1	24	10.615	20.9042	0.127369	1	24	12.3075	11	7.02192	0.638356
ENSMUSG00000091509	Gm17066	0.0729854	1	24	8	18.0312	0.382456	1	24	8.05106	55.5274	0.127807	1	24	8.02553	30.75	28.4048	0.923732
ENSMUSG00000048581	E130311K13Rik	0.0729854	1	24	6	13.0815	0.382628	1	24	2.00007	52.0164	0.127852	1	24	4.00004	36.1667	9.57725	0.264809
ENSMUSG00000025878	Uimc1	0.0729854	1	24	16	61.8718	0.383519	1	24	14.7337	532.458	0.128084	1	24	15.3668	433.167	64.2815	0.148399
ENSMUSG00000032580	Rbm5	0.0729854	1	24	16	194.631	0.383854	1	24	15.5454	2075.45	0.128172	1	24	15.7727	1859.92	227.404	0.122266
ENSMUSG00000036437	Npy1r	0.0363147	1	24	22	9.36916	0.772936	1	24	21.9999	49.6552	0.128362	1	24	22	25	11.1724	0.446896
ENSMUSG00000044674	Fzd1	0.0729854	1	24	10	18.7383	0.386096	1	24	9.03553	101.845	0.128756	1	24	9.51777	77.6667	20.1117	0.258949
ENSMUSG00000030655	Smg1	0.0729854	1	24	14	229.456	0.388989	1	24	13.6678	2438.81	0.129509	1	24	13.8339	2161.08	256.425	0.118656
ENSMUSG00000039461	Tcta	0.0931041	1	24	2	33.9411	0.304997	1	24	2.00007	173.842	0.12953	1	24	2.00004	100.75	35.9397	0.356721
ENSMUSG00000103867	9630010A21Rik	0.0729854	1	24	12	18.0312	0.389378	1	24	13.7033	48.6625	0.12961	1	24	12.8516	36.8333	14.1791	0.384953
ENSMUSG00000063171	Rps4l	0.0729854	1	24	6	43.8406	0.389574	1	24	4.99284	170.846	0.129661	1	24	5.49642	119	37.0543	0.311381
ENSMUSG00000039253	Fn3krp	0.0454225	1	24	0	19.799	0.62661	1	24	21.9999	168.621	0.129764	1	24	23	115.417	40.4431	0.35041
ENSMUSG00000027835	Pdcd10	0.0729854	1	24	14	30.052	0.390651	1	24	10.3246	305.465	0.129941	1	24	12.1623	265.25	36.1456	0.13627
ENSMUSG00000031918	Mtmr2	0.0592039	1	24	6	112.43	0.482936	1	24	6.01006	769.308	0.130225	1	24	6.00503	632.333	104.436	0.165159
ENSMUSG00000026389	Steap3	0.0592039	1	24	4	16.9706	0.483079	1	24	2.00007	101.967	0.130255	1	24	3.00004	72.9167	19.8262	0.271902
ENSMUSG00000065954	Tacc1	0.0729854	1	24	10	229.456	0.392884	1	24	9.8471	3379.26	0.13052	1	24	9.92355	2781.92	306.906	0.110322
ENSMUSG00000037904	Ankrd9	0.0931041	1	24	0	14.4957	0.308511	1	24	10.1157	13.5215	0.130693	1	24	5.05783	19	3.47664	0.182981
ENSMUSG00000073627	C130036L24Rik	0.0592039	1	24	0	5.65685	0.485344	1	24	21.9999	16.621	0.130731	1	24	23	10.0833	12.7405	1.26352
ENSMUSG00000024998	Plce1	0.113223	1	24	20	107.834	0.25382	1	24	21.9999	584.804	0.130745	1	24	21	438.833	30.8712	0.0703484
ENSMUSG00000063052	Lrrc40	0.113223	1	24	2	20.8597	0.25389	1	24	2.00007	75.1689	0.130773	1	24	2.00004	58.1667	25.3449	0.435728
ENSMUSG00000049537	Tecrl	0.0729854	1	24	14	27.5772	0.394001	1	24	16.2619	66.3003	0.13081	1	24	15.1309	42.3333	35.4488	0.837373
ENSMUSG00000024736	Tmem132a	0.113223	1	24	2	33.5876	0.254048	1	24	13.8846	78.5321	0.130837	1	24	7.9423	104	53.3933	0.513397
ENSMUSG00000016921	Srsf6	0.0729854	1	24	2	75.6604	0.394381	1	24	2.00007	634.527	0.130908	1	24	2.00004	567.5	116.94	0.206062
ENSMUSG00000029625	Cpsf4	0.0729854	1	24	8	33.0572	0.396307	1	24	7.02692	114.03	0.131406	1	24	7.51346	79.0833	25.5286	0.322806
ENSMUSG00000103138	Gm2238	0.0729854	1	24	4	3.53553	0.398855	1	24	20	1.5625	0.132065	1	24	0	6	6.35085	1.05848
ENSMUSG00000027881	Prpf38b	0.0729854	1	24	14	174.655	0.399173	1	24	12.6536	1683.63	0.132147	1	24	13.3268	1438.33	187.924	0.130654
ENSMUSG00000058006	Mdn1	0.0729854	1	24	2	98.9949	0.399667	1	24	8.82077	652.783	0.132274	1	24	5.41038	617.25	118.476	0.191941
ENSMUSG00000004937	Sgta	0.113223	1	24	4	63.4628	0.258406	1	24	2.00007	396.351	0.132584	1	24	3.00004	314.75	43.2171	0.137306
ENSMUSG00000042106	Fam212a	0.0729854	1	24	2	38.8909	0.401042	1	24	8.58513	142.682	0.132629	1	24	5.29257	124.167	49.8373	0.401374
ENSMUSG00000032803	Cdv3	0.0729854	1	24	4	130.815	0.401693	1	24	5.95823	1023.75	0.132797	1	24	4.97912	909.083	261.961	0.28816
ENSMUSG00000028458	Tesk1	0.0729854	1	24	6	46.4923	0.402036	1	24	2.00007	230.422	0.132885	1	24	4.00004	143.333	19.927	0.139025
ENSMUSG00000032261	Sh3bgrl2	0.0729854	1	24	0	26.8701	0.40234	1	24	21.9999	167.861	0.132963	1	24	23	105.667	39.2125	0.371096
ENSMUSG00000106205	C230096K16Rik	0.0729854	1	24	20	27.2236	0.403472	1	24	15.8151	116.998	0.133254	1	24	17.9075	68.8333	70.1362	1.01893
ENSMUSG00000017132	Cyth1	0.0729854	1	24	12	92.2774	0.407144	1	24	10.319	815.487	0.134198	1	24	11.1595	651.417	101.435	0.155714
ENSMUSG00000029600	Rita1	0.0729854	1	24	12	9.54594	0.407159	1	24	12.1717	30.0759	0.134202	1	24	12.0858	17.4167	10.4325	0.598993
ENSMUSG00000066149	Cdc26	0.0592039	1	24	2	25.1023	0.504979	1	24	2.00007	195.16	0.134834	1	24	2.00004	147.083	30.569	0.207835
ENSMUSG00000076431	Sox4	0.0729854	1	24	2	74.5998	0.410046	1	24	2.00007	380.146	0.134942	1	24	2.00004	303.167	85.3451	0.281512
ENSMUSG00000020284	1810043G02Rik	0.0729854	1	24	2	17.3241	0.410447	1	24	2.00007	103.432	0.135045	1	24	2.00004	64	34.9397	0.545933
ENSMUSG00000042043	Tbca	0.0931041	1	24	2	25.4558	0.323519	1	24	9.50222	153.995	0.135621	1	24	5.75111	164.083	26.8873	0.163864
ENSMUSG00000005510	Ndufs3	0.0931041	1	24	0	19.799	0.323526	1	24	21.9999	156.554	0.135623	1	24	23	130.167	27.8452	0.213919
ENSMUSG00000109429	Gm45223	0.0729854	1	24	14	81.8476	0.412716	1	24	13.7415	423.357	0.135625	1	24	13.8708	244.917	116.861	0.477148
ENSMUSG00000054723	Vmac	0.0592039	1	24	2	19.4454	0.50893	1	24	21.9999	105.533	0.135655	1	24	24	90.0833	24.9704	0.277192
ENSMUSG00000025132	Arhgdia	0.0729854	1	24	8	257.033	0.413671	1	24	8.10204	2057.88	0.135869	1	24	8.05102	1719.08	165.824	0.0964608
ENSMUSG00000049536	Tceal1	0.0729854	1	24	4	29.6985	0.414346	1	24	13.5572	89.8038	0.136042	1	24	8.7786	103.917	19.0254	0.183083
ENSMUSG00000092674	Gm24105	0.0931041	1	24	22	5.65685	0.326298	1	24	9.99999	4.5	0.136526	1	24	3.99999	4.91667	3.60844	0.73392
ENSMUSG00000041598	Cdc42ep4	0.113223	1	24	14	155.917	0.268482	1	24	14	865.5	0.136591	1	24	14	705.333	191.339	0.271275
ENSMUSG00000023809	Rps6ka2	0.0931041	1	24	2	41.7193	0.327122	1	24	2.00008	226.923	0.136794	1	24	2.00004	183.667	40.5231	0.220634
ENSMUSG00000033318	Gstt2	0.113223	1	24	12	32.5269	0.27034	1	24	8.25793	124.368	0.137325	1	24	10.129	94.0833	28.1817	0.29954
ENSMUSG00000030495	Slc7a10	0.0592039	1	24	0	28.9914	0.517987	1	24	21.9999	138.004	0.137528	1	24	23	68.3333	48.3786	0.707979
ENSMUSG00000047617	Paxx	0.0729854	1	24	0	20.5061	0.42408	1	24	2.00007	77.1537	0.138519	1	24	1.00004	58.4167	26.3269	0.450674
ENSMUSG00000034586	Hid1	0.0729854	1	24	2	22.981	0.425707	1	24	2.00007	184.568	0.138931	1	24	2.00004	131.417	36.5804	0.278355
ENSMUSG00000001687	Ubl3	0.0729854	1	24	2	187.383	0.428049	1	24	3.04279	1963.35	0.139524	1	24	2.5214	1868.58	227.027	0.121497
ENSMUSG00000021013	Ttc8	0.0729854	1	24	0	17.6777	0.430293	1	24	2.00007	44.7062	0.140091	1	24	1.00004	31.4167	20.2414	0.64429
ENSMUSG00000002393	Nr2f6	0.0729854	1	24	20	26.163	0.435492	1	24	21.9999	139.899	0.141402	1	24	21	113.583	3.61732	0.0318473
ENSMUSG00000104114	Gm37297	0.0931041	1	24	8	6.71751	0.341578	1	24	13.6059	29.4046	0.141463	1	24	10.803	17.5	9.16739	0.523851
ENSMUSG00000027411	Vps16	0.113223	1	24	2	56.215	0.281056	1	24	2.00008	276.767	0.141531	1	24	2.00004	234.333	56.187	0.239774
ENSMUSG00000027770	Dhx36	0.0592039	1	24	2	37.1231	0.537834	1	24	2.00007	393.654	0.1416	1	24	2.00004	339.25	37.4512	0.110394
ENSMUSG00000024978	Gpam	0.113223	1	24	2	64.5235	0.281657	1	24	14.5986	173.05	0.141766	1	24	20.2993	191.083	73.9223	0.386859
ENSMUSG00000023944	Hsp90ab1	0.0729854	1	24	18	1787.21	0.437379	1	24	17.1581	16860.2	0.141877	1	24	17.5791	14016.3	2932.87	0.209247
ENSMUSG00000024191	Bnip1	0.0729854	1	24	6	31.4663	0.440036	1	24	9.36853	63.6505	0.142544	1	24	7.68426	51	12.6548	0.248132
ENSMUSG00000033671	Cep350	0.0729854	1	24	16	218.85	0.441004	1	24	11.9939	2539.84	0.142787	1	24	13.9969	2286.92	200.494	0.0876699
ENSMUSG00000046791	Riox1	0.0931041	1	24	2	16.2635	0.346103	1	24	2.00007	62.8959	0.142913	1	24	2.00004	47.5	18.5374	0.390262
ENSMUSG00000014846	Tppp3	0.0729854	1	24	2	26.5165	0.441672	1	24	2.00007	131.015	0.142955	1	24	2.00004	65.25	34.7931	0.533227
ENSMUSG00000026082	Rev1	0.0729854	1	24	14	68.9429	0.442118	1	24	13.8262	463.488	0.143067	1	24	13.9131	330.833	97.1305	0.293594
ENSMUSG00000033792	Atp7a	0.0454225	1	24	10	70.1803	0.710792	1	24	13.2698	573.141	0.143128	1	24	11.6349	454.667	67.3208	0.148066
ENSMUSG00000067870	Rpl31-ps8	0.0729854	1	24	16	6.54074	0.442396	1	24	16.6894	22.875	0.143136	1	24	16.3447	13.5	11.3432	0.840235
ENSMUSG00000027840	Wnt2b	0.0729854	1	24	22	4.24264	0.443752	1	24	10.6337	4.64849	0.143476	1	24	16.3169	6	0.958126	0.159688
ENSMUSG00000032565	Nudt16	0.0592039	1	24	20	17.6777	0.548131	1	24	21.0395	44.1561	0.143695	1	24	20.5198	28.9167	11.2931	0.390539
ENSMUSG00000028600	Podn	0.0592039	1	24	0	4.24264	0.54921	1	24	21.9999	22.0012	0.143915	1	24	23	8.33333	7.387	0.88644
ENSMUSG00000000555	Itga5	0.0454225	1	24	4	55.5079	0.716879	1	24	2.00007	473.305	0.144076	1	24	3.00004	365.083	40.9172	0.112076
ENSMUSG00000083422	Gm15604	0.0729854	1	24	16	4.24264	0.4467	1	24	17.1145	8.26961	0.144213	1	24	16.5573	4.83333	5.40287	1.11783
ENSMUSG00000027531	Impa1	0.113223	1	24	2	39.598	0.288654	1	24	21.9999	189.807	0.144486	1	24	24	186.333	42.0023	0.225415
ENSMUSG00000037570	Mcrs1	0.0729854	1	24	4	31.8198	0.450044	1	24	6.07049	139.275	0.145048	1	24	5.03525	108.417	58.7856	0.542219
ENSMUSG00000053541	Gm4759	0.0729854	1	24	12	18.5616	0.451113	1	24	10.0303	81.5038	0.145314	1	24	11.0151	48.5833	22.8495	0.470316
ENSMUSG00000025417	Pip4k2c	0.0729854	1	24	2	25.1023	0.451281	1	24	9.62453	267.423	0.145356	1	24	5.81227	270.583	25.8006	0.0953517
ENSMUSG00000021704	Mtx3	0.0729854	1	24	0	44.0174	0.452224	1	24	2.00007	134.496	0.145591	1	24	1.00004	121.75	44.1116	0.362313
ENSMUSG00000069727	Zfp975	0.0931041	1	24	12	24.0416	0.356665	1	24	13.5378	92.1697	0.146277	1	24	12.7689	62.75	24.3749	0.388445
ENSMUSG00000097320	Tmem147os	0.0729854	1	24	2	6.36396	0.455193	1	24	2.00007	15.4483	0.146329	1	24	2.00004	10.1667	9.60348	0.944604
ENSMUSG00000010911	Apip	0.0729854	1	24	8	14.4957	0.455314	1	24	6.32241	55.8035	0.146359	1	24	7.1612	36.8333	23.8132	0.646512
ENSMUSG00000010721	Lmbr1	0.0729854	1	24	0	25.8094	0.457552	1	24	21.9999	166.169	0.146915	1	24	23	136.75	31.039	0.226976
ENSMUSG00000021928	Ebpl	0.0931041	1	24	2	23.3345	0.359123	1	24	14.249	41.5451	0.147055	1	24	20.1245	53.0833	29.0399	0.547063
ENSMUSG00000029467	Atp2a2	0.113223	1	24	16	102	0.296905	1	24	14.327	1995.09	0.147668	1	24	15.1635	1868.83	139.364	0.074573
ENSMUSG00000000600	Krit1	0.0729854	1	24	14	82.7315	0.46167	1	24	12.7444	520.501	0.147935	1	24	13.3722	383.167	119.648	0.312261
ENSMUSG00000027642	Rpn2	0.0729854	1	24	4	88.2116	0.462038	1	24	2.00008	897.25	0.148026	1	24	3.00004	732.417	108.36	0.147949
ENSMUSG00000024193	Phf1	0.0931041	1	24	4	36.0624	0.363213	1	24	4.75106	307.676	0.148347	1	24	4.37553	249.333	57.8229	0.23191
ENSMUSG00000103472	Pcdhga7	0.0931041	1	24	18	18.3848	0.36325	1	24	10.2343	104.215	0.148358	1	24	14.1172	105	3.79405	0.0361338
ENSMUSG00000000561	Wdr77	0.0729854	1	24	2	17.6777	0.465569	1	24	2.00007	82.3618	0.148899	1	24	2.00004	54.5	19.7701	0.362755
ENSMUSG00000020547	Bzw2	0.113223	1	24	4	32.5269	0.300472	1	24	22	77.3128	0.149036	1	24	0.999976	81.1667	36.5244	0.449992
ENSMUSG00000042558	Adprhl2	0.0729854	1	24	0	19.0919	0.467606	1	24	21.9999	82.9459	0.149402	1	24	23	70.8333	25.3325	0.357636
ENSMUSG00000026578	Ccdc181	0.0729854	1	24	2	40.4819	0.468255	1	24	2.00007	185.742	0.149561	1	24	2.00004	164.417	60.6727	0.369018
ENSMUSG00000021379	Id4	0.113223	1	24	0	59.397	0.302408	1	24	21.9999	172.349	0.149776	1	24	23	132	55.2485	0.418549
ENSMUSG00000031505	Naxd	0.113223	1	24	0	29.6985	0.302869	1	24	2.00007	154.57	0.149952	1	24	1.00004	101.75	36.7446	0.361126
ENSMUSG00000028222	Calb1	0.0931041	1	24	4	2.82843	0.368318	1	24	14	1	0.149953	1	24	9	4.5	7.94341	1.7652
ENSMUSG00000060376	Bckdha	0.0931041	1	24	4	26.8701	0.368437	1	24	2.00007	172.021	0.149991	1	24	3.00003	121.917	33.8078	0.277303
ENSMUSG00000064105	Cnnm2	0.0729854	1	24	2	49.4975	0.470161	1	24	2.00007	290.326	0.150031	1	24	2.00004	225.083	77.3218	0.343525
ENSMUSG00000042472	Zfp410	0.0592039	1	24	4	18.9151	0.581994	1	24	4.29251	213.678	0.150507	1	24	4.14626	182.417	37.0244	0.202966
ENSMUSG00000040667	Nup88	0.0729854	1	24	12	68.2358	0.473021	1	24	13.0614	440.879	0.150734	1	24	12.5307	387	62.2391	0.160825
ENSMUSG00000099098	1110035H17Rik	0.0931041	1	24	18	3.53553	0.375516	1	24	17.6863	13.9815	0.152207	1	24	17.8431	5.5	9.92396	1.80436
ENSMUSG00000105987	AI506816	0.0931041	1	24	4	15.2028	0.375616	1	24	8.07047	116.427	0.152238	1	24	6.03523	101.583	25.1466	0.247547
ENSMUSG00000026074	Map4k4	0.0729854	1	24	4	231.931	0.479461	1	24	2.98599	3214.47	0.152313	1	24	3.493	3017.42	333.128	0.110402
ENSMUSG00000027889	Ampd2	0.0931041	1	24	4	30.4056	0.376027	1	24	2.00007	136.862	0.152367	1	24	3.00004	108.417	39.1478	0.361087
ENSMUSG00000020424	Gatsl3	0.113223	1	24	12	32.1734	0.309467	1	24	9.33259	159.266	0.152464	1	24	10.6663	105.917	37.574	0.354751
ENSMUSG00000045624	Esf1	0.0729854	1	24	10	19.0919	0.480517	1	24	9.63508	103.49	0.152571	1	24	9.81754	57.0833	24.415	0.427708
ENSMUSG00000027894	Slc6a17	0.0931041	1	24	0	38.8909	0.376963	1	24	21.9999	154.638	0.152659	1	24	23	92.5833	50.6736	0.547329
ENSMUSG00000023960	Enpp5	0.0729854	1	24	0	51.0885	0.480947	1	24	21.1079	214.686	0.152676	1	24	22.554	176.917	64.0135	0.361829
ENSMUSG00000028613	Lrp8	0.0729854	1	24	0	296.808	0.481249	1	24	17.9265	1669.43	0.15275	1	24	20.9632	1504.92	363.19	0.241335
ENSMUSG00000020385	Clk4	0.0729854	1	24	14	54.9776	0.481449	1	24	15.177	559.265	0.152799	1	24	14.5885	474.833	72.1884	0.152029
ENSMUSG00000054509	Parp4	0.0729854	1	24	6	96.1665	0.481629	1	24	5.56907	670.064	0.152843	1	24	5.78454	552.333	86.0404	0.155776
ENSMUSG00000020736	Nt5c	0.0729854	1	24	4	19.799	0.482679	1	24	2.00008	161.555	0.1531	1	24	3.00004	97.75	28.4103	0.290643
ENSMUSG00000103624	Gm3081	0.0592039	1	24	8	13.435	0.598323	1	24	6.56371	31.1911	0.15375	1	24	7.28186	17.9167	15.7181	0.877291
ENSMUSG00000034108	Ccs	0.0729854	1	24	0	18.0312	0.487059	1	24	21.9999	88.7409	0.154168	1	24	23	69.1667	23.7632	0.343564
ENSMUSG00000024247	Pkdcc	0.113223	1	24	0	30.4056	0.314258	1	24	9.07347	43.4214	0.154278	1	24	4.53674	54.8333	21.4804	0.39174
ENSMUSG00000039234	Sec24d	0.0729854	1	24	4	65.7609	0.487772	1	24	5.22645	245.422	0.154341	1	24	4.61322	201.25	89.7651	0.446038
ENSMUSG00000031273	Col4a6	0.0592039	1	24	4	10.9602	0.604175	1	24	6.22265	25.006	0.154906	1	24	5.11132	14	18.2908	1.30648
ENSMUSG00000027067	Ssrp1	0.0729854	1	24	6	122.683	0.492426	1	24	6.39236	924.711	0.155473	1	24	6.19618	753.083	168.701	0.224014
ENSMUSG00000042444	Mindy2	0.113223	1	24	12	79.9031	0.318076	1	24	10.925	1177.84	0.155717	1	24	11.4625	1029.33	98.6561	0.0958447
ENSMUSG00000040746	Rnf167	0.0729854	1	24	2	42.78	0.496403	1	24	2.00007	435.205	0.156437	1	24	2.00004	371.25	65.9914	0.177755
ENSMUSG00000036442	Thap11	0.113223	1	24	0	21.7435	0.319992	1	24	21.0401	106.979	0.156437	1	24	22.52	98.3333	28.967	0.294579
ENSMUSG00000017664	Slc35c2	0.0729854	1	24	4	27.4004	0.496846	1	24	9.02703	98.1737	0.156544	1	24	6.51352	80.75	25.8578	0.32022
ENSMUSG00000020614	Fam20a	0.0729854	1	24	0	25.4558	0.497684	1	24	20.5201	89.8121	0.156747	1	24	22.2601	81.5	39.9988	0.490782
ENSMUSG00000040433	Zbtb38	0.113223	1	24	14	153.442	0.321262	1	24	13.4149	1067.15	0.156914	1	24	13.7075	900.583	180.318	0.200224
ENSMUSG00000032405	Pias1	0.0729854	1	24	12	51.0885	0.498563	1	24	11.7455	433.286	0.15696	1	24	11.8727	349.583	68.0038	0.194528
ENSMUSG00000053198	Prx	0.0931041	1	24	12	10.253	0.39186	1	24	10.0108	41.5003	0.157277	1	24	11.0054	22.4167	10.0956	0.450362
ENSMUSG00000054387	Mdm4	0.0729854	1	24	12	57.6292	0.500874	1	24	10.2827	935.679	0.157518	1	24	11.1413	813.917	60.7644	0.0746568
ENSMUSG00000050567	Maml1	0.0729854	1	24	6	45.7852	0.501831	1	24	6.07352	385.961	0.157749	1	24	6.03676	325.083	62.7349	0.192981
ENSMUSG00000030450	Oca2	0.0454225	1	24	22	9.19239	0.806747	1	24	21.9999	84.3481	0.157809	1	24	22	21.6667	21.7011	1.00159
ENSMUSG00000052825	Gm9892	0.113223	1	24	12	11.3137	0.324985	1	24	11.0318	36.3676	0.158309	1	24	11.5159	24.1667	9.87502	0.408621
ENSMUSG00000070392	Gm20634	0.0729854	1	24	16	7.42462	0.50463	1	24	16.7924	19.5822	0.158424	1	24	16.3962	9.66667	11.4455	1.18402
ENSMUSG00000104316	Gm37909	0.0931041	1	24	20	9.19239	0.39574	1	24	17.8903	21.374	0.158472	1	24	18.9452	11	7.09653	0.645139
ENSMUSG00000033434	Gtpbp6	0.0729854	1	24	8	14.3189	0.50519	1	24	8.57002	89.4539	0.158559	1	24	8.28501	72.75	12.6135	0.173382
ENSMUSG00000038893	Fam117a	0.0931041	1	24	0	17.8544	0.396377	1	24	9.84855	24.028	0.158667	1	24	4.92428	30.3333	19.9359	0.657228
ENSMUSG00000027475	Kif3b	0.0931041	1	24	22	90.6864	0.396556	1	24	10.0543	404.542	0.158722	1	24	16.0272	422.167	43.571	0.103208
ENSMUSG00000113840	Gm18955	0.0931041	1	24	0	12.0208	0.399624	1	24	21.9999	35.2221	0.159664	1	24	23	22.4167	12.6295	0.5634
ENSMUSG00000028098	Rnf115	0.0931041	1	24	8	33.5876	0.39967	1	24	7.84547	347.202	0.159678	1	24	7.92273	297	56.1616	0.189096
ENSMUSG00000034748	Sirt6	0.0729854	1	24	20	8.66206	0.510116	1	24	16.9232	41.2185	0.159744	1	24	18.4616	31.25	12.8969	0.412702
ENSMUSG00000005774	Rfx5	0.0931041	1	24	6	31.643	0.399895	1	24	8.85413	174.223	0.159746	1	24	7.42707	142.25	19.9327	0.140124
ENSMUSG00000063952	Brpf3	0.0931041	1	24	14	41.7193	0.400475	1	24	10.1774	301.681	0.159924	1	24	12.0887	232.083	58.4641	0.25191
ENSMUSG00000048997	Atxn7l2	0.0592039	1	24	4	13.0815	0.629945	1	24	4.09524	37.9106	0.159955	1	24	4.04762	24.9167	19.357	0.776868
ENSMUSG00000001524	Gtf2h4	0.113223	1	24	2	19.6222	0.330895	1	24	2.00007	89.6377	0.160513	1	24	2.00004	50.8333	27.7299	0.545506
ENSMUSG00000064090	Vrk2	0.0729854	1	24	20	16.0867	0.513451	1	24	14.3383	122.716	0.160544	1	24	17.1692	100.5	19.0138	0.189192
ENSMUSG00000096696	Zfp960	0.0592039	1	24	4	14.1421	0.634173	1	24	2.00007	46.7729	0.160778	1	24	3.00004	23.3333	12.128	0.519772
ENSMUSG00000038121	Fam210a	0.0729854	1	24	2	47.7297	0.514982	1	24	2.00007	366.362	0.160911	1	24	2.00004	242.75	50.0631	0.206233
ENSMUSG00000061032	Rrp1	0.0931041	1	24	4	120.208	0.403741	1	24	2.9954	1198.81	0.160923	1	24	3.4977	1025.58	196.254	0.191359
ENSMUSG00000038013	Wipf2	0.0729854	1	24	8	53.033	0.517778	1	24	4.95052	280.235	0.16158	1	24	6.47526	231.333	45.7655	0.197834
ENSMUSG00000026849	Tor1a	0.113223	1	24	22	19.2687	0.334728	1	24	21.9999	156.634	0.161935	1	24	22	129.25	17.7931	0.137664
ENSMUSG00000015133	Lrrk1	0.0729854	1	24	12	142.128	0.51933	1	24	10.6608	991.962	0.161951	1	24	11.3304	826	152.432	0.184542
ENSMUSG00000018339	Gpx3	0.209359	1	24	10	12.9047	0.181251	1	24	7.61818	22.9176	0.162091	1	24	8.80909	12.5833	15.6203	1.24135
ENSMUSG00000016356	Col20a1	0.0729854	1	24	4	4.94975	0.52089	1	24	2.00007	24.948	0.162323	1	24	3.00004	7.25	5.66544	0.78144
ENSMUSG00000005378	Bud23	0.113223	1	24	18	21.7435	0.336402	1	24	15.1859	123.796	0.162555	1	24	16.593	95.25	20.399	0.214163
ENSMUSG00000039670	Oxld1	0.0729854	1	24	12	6.01041	0.523306	1	24	10.6618	19.2581	0.162899	1	24	11.3309	10.8333	6.93403	0.640064
ENSMUSG00000051177	Plcb1	0.0729854	1	24	12	155.563	0.526166	1	24	12.9177	2404.83	0.16358	1	24	12.4589	2174.25	208.529	0.0959084
ENSMUSG00000026821	Ralgds	0.0931041	1	24	2	52.6795	0.412664	1	24	2.00007	304.558	0.16364	1	24	2.00003	228.167	62.4312	0.273621
ENSMUSG00000047657	Crry-ps	0.0592039	1	24	2	2.82843	0.651036	1	24	2.00007	28.6899	0.164041	1	24	2.00004	19.25	7.77585	0.40394
ENSMUSG00000034354	Mtmr3	0.0931041	1	24	10	66.9984	0.414018	1	24	8.48688	907.001	0.16405	1	24	9.24344	781.583	100.008	0.127955
ENSMUSG00000028868	Wasf2	0.113223	1	24	10	191.979	0.341277	1	24	8.45905	2266.1	0.164355	1	24	9.22952	1962	218.463	0.111347
ENSMUSG00000031197	Vbp1	0.113223	1	24	14	50.2046	0.343394	1	24	10.5245	216.924	0.165134	1	24	12.2623	178	41.4242	0.23272
ENSMUSG00000020167	Tcf3	0.113223	1	24	2	129.047	0.344209	1	24	3.87163	806.644	0.165434	1	24	2.93582	655.417	160.666	0.245135
ENSMUSG00000006941	Eif1b	0.0931041	1	24	2	34.825	0.419459	1	24	3.84095	138.384	0.165696	1	24	2.92048	133.75	54.6694	0.408743
ENSMUSG00000028826	Tmem57	0.113223	1	24	12	115.789	0.346027	1	24	12.9218	777.662	0.166101	1	24	12.4609	630.833	131.574	0.208572
ENSMUSG00000045613	Chrm2	0.0931041	1	24	12	11.3137	0.421056	1	24	9.8658	61.5665	0.166178	1	24	10.9329	21.1667	22.1844	1.04808
ENSMUSG00000032185	Carm1	0.0729854	1	24	22	38.5373	0.539988	1	24	21.9999	322.577	0.166856	1	24	22	264.75	38.8191	0.146625
ENSMUSG00000025290	Rps24	0.0931041	1	24	16	274.888	0.423392	1	24	10.5719	2157.41	0.166882	1	24	13.286	1955.42	178.956	0.0915183
ENSMUSG00000028964	Park7	0.0592039	1	24	4	44.9013	0.666556	1	24	5.18689	380.186	0.167022	1	24	4.59345	351.25	106.306	0.30265
ENSMUSG00000028410	Dnaja1	0.113223	1	24	16	397.394	0.349309	1	24	16.5721	2165.63	0.167303	1	24	16.286	1495.33	559.453	0.374133
ENSMUSG00000008307	1700109H08Rik	0.113223	1	24	18	20.1525	0.349817	1	24	17.4508	61.243	0.167489	1	24	17.7254	35.1667	28.0226	0.796852
ENSMUSG00000034872	Gipc3	0.0729854	1	24	2	105.182	0.543035	1	24	2.00007	556.506	0.167574	1	24	2.00003	424.5	75.3795	0.177572
ENSMUSG00000105748	Gm43088	0.0931041	1	24	12	6.71751	0.426211	1	24	10.1184	36.533	0.16773	1	24	11.0592	20.1667	9.35406	0.463838
ENSMUSG00000010095	Slc3a2	0.0729854	1	24	12	150.791	0.543809	1	24	10.2029	3024.06	0.167756	1	24	11.1014	2625.08	273.79	0.104298
ENSMUSG00000002748	Baz1b	0.0729854	1	24	14	264.988	0.544823	1	24	8.7199	2321.84	0.167995	1	24	11.36	2179.33	278.125	0.127619
ENSMUSG00000014243	Zswim7	0.113223	1	24	18	12.1976	0.352223	1	24	17.8385	38.734	0.168367	1	24	17.9192	22.75	14.0866	0.619193
ENSMUSG00000026792	Lrsam1	0.113223	1	24	0	32.1734	0.352996	1	24	21.9999	178.037	0.168649	1	24	23	142.167	35.4765	0.249542
ENSMUSG00000038544	Inip	0.113223	1	24	20	23.6881	0.353489	1	24	19.2157	116.351	0.168829	1	24	19.6078	90.9167	7.79913	0.0857833
ENSMUSG00000037523	Mavs	0.0729854	1	24	6	19.4454	0.548847	1	24	6.27142	130.986	0.168941	1	24	6.13571	103.333	45.0696	0.436158
ENSMUSG00000063531	Sema3e	0.0931041	1	24	20	12.1976	0.430371	1	24	17.9863	30.1548	0.168978	1	24	18.9932	14.8333	11.4804	0.773959
ENSMUSG00000045312	Lhfpl2	0.113223	1	24	2	115.612	0.353926	1	24	2.00007	1012.23	0.168988	1	24	2.00004	715.75	163.704	0.228716
ENSMUSG00000005566	Trim28	0.0592039	1	24	4	44.371	0.677371	1	24	2.00007	481.162	0.169086	1	24	3.00004	412.667	65.338	0.158331
ENSMUSG00000020628	Trappc12	0.0729854	1	24	2	35.0018	0.549938	1	24	21.2113	256.712	0.169197	1	24	23.6056	278.333	61.1298	0.219628
ENSMUSG00000032262	Elovl4	0.0454225	1	24	22	7.42462	0.889334	1	24	14.2158	37.6321	0.170027	1	24	18.1079	20.0833	2.39374	0.11919
ENSMUSG00000105358	Gm43099	0.0729854	1	24	14	8.48528	0.55348	1	24	13.8657	43.5416	0.170028	1	24	13.9329	23.8333	14.1662	0.594388
ENSMUSG00000037410	Tbc1d2b	0.0729854	1	24	6	31.2895	0.555224	1	24	6.31181	334.998	0.170436	1	24	6.1559	295.75	63.5184	0.214771
ENSMUSG00000078584	AU022252	0.0729854	1	24	8	27.9307	0.555666	1	24	6.416	197.631	0.170539	1	24	7.208	158.417	34.3484	0.216823
ENSMUSG00000037316	Bag4	0.0729854	1	24	2	28.9914	0.556374	1	24	2.00007	186.552	0.170705	1	24	2.00004	146.833	37.6696	0.256546
ENSMUSG00000047423	AI837181	0.0931041	1	24	2	15.5563	0.436583	1	24	2.00007	71.3612	0.170834	1	24	2.00004	53.5833	18.2644	0.34086
ENSMUSG00000016757	Ttll12	0.0729854	1	24	4	15.3796	0.560742	1	24	9.23917	105.584	0.171725	1	24	6.61959	81.1667	8.99278	0.110794
ENSMUSG00000112941	AC164441.1	0.0931041	1	24	8	2.2981	0.440094	1	24	13.8728	3.51177	0.17188	1	24	10.9364	3.58333	0.864926	0.241375
ENSMUSG00000046020	Pofut1	0.113223	1	24	2	31.8198	0.362558	1	24	9.6483	286.062	0.17212	1	24	5.82415	261.333	34.0926	0.130456
ENSMUSG00000003929	Zfp81	0.113223	1	24	2	27.7539	0.362623	1	24	21.9999	158.189	0.172144	1	24	24	140.25	36.6618	0.261403
ENSMUSG00000040242	Fgfr1op2	0.113223	1	24	16	89.6258	0.362773	1	24	17.5481	744.405	0.172198	1	24	16.774	659.167	76.6278	0.116249
ENSMUSG00000114102	AC139568.1	0.0931041	1	24	12	9.89949	0.442004	1	24	8.58429	32.8885	0.172448	1	24	10.2921	20.5833	10.6885	0.519281
ENSMUSG00000038456	Dennd2a	0.113223	1	24	22	31.4663	0.367555	1	24	9.78881	102.565	0.173923	1	24	3.89441	115	31.3151	0.272305
ENSMUSG00000038365	Fbxo25	0.113223	1	24	6	31.1127	0.367685	1	24	2.00007	130.721	0.17397	1	24	4.00004	97.5	21.8884	0.224496
ENSMUSG00000022747	St3gal6	0.0729854	1	24	12	169.352	0.572326	1	24	13.9609	1548.55	0.174418	1	24	12.9805	1334.58	185.967	0.139344
ENSMUSG00000056459	Zbtb25	0.113223	1	24	2	15.9099	0.371513	1	24	2.00007	64.6888	0.175346	1	24	2.00004	36.5833	17.7184	0.48433
ENSMUSG00000107050	C030017G13Rik	0.0931041	1	24	6	10.6066	0.45332	1	24	2.00007	33.2071	0.175796	1	24	4.00004	17.9167	1.61319	0.0900387
ENSMUSG00000062352	Itgb1bp1	0.113223	1	24	2	19.2687	0.372848	1	24	2.9181	97.4462	0.175824	1	24	2.45905	88.3333	25.5358	0.289084
ENSMUSG00000072893	4933439C10Rik	0.0729854	1	24	14	8.66206	0.578841	1	24	14.294	36.0546	0.175926	1	24	14.147	24	12.2491	0.510381
ENSMUSG00000030298	Sec13	0.113223	1	24	4	37.1231	0.374052	1	24	4.28837	265.128	0.176255	1	24	4.14418	225.333	52.3818	0.232463
ENSMUSG00000049659	Aftph	0.113223	1	24	16	64.3467	0.374098	1	24	11.2067	765.876	0.176272	1	24	13.6033	703.25	57.3667	0.0815737
ENSMUSG00000026889	Rbm18	0.113223	1	24	2	52.1491	0.374342	1	24	2.00007	292.941	0.176359	1	24	2.00003	219.5	63.6439	0.289949
ENSMUSG00000050199	Lgr4	0.113223	1	24	18	18.7383	0.37441	1	24	14.6561	77.2838	0.176383	1	24	16.328	51.5	21.2201	0.412041
ENSMUSG00000031616	Ednra	0.113223	1	24	16	31.4663	0.374683	1	24	14.0485	149.006	0.176481	1	24	15.0243	107.583	33.2847	0.309385
ENSMUSG00000061374	Fiz1	0.0931041	1	24	8	14.1421	0.455891	1	24	9.38304	111.116	0.176553	1	24	8.69152	93.1667	21.5467	0.231271
ENSMUSG00000008958	Vps72	0.0729854	1	24	0	44.371	0.582553	1	24	21.0186	303.422	0.176782	1	24	22.5093	269.667	51.6444	0.191512
ENSMUSG00000026782	Abi2	0.170207	1	24	0	63.1093	0.249976	1	24	19.8752	401.748	0.176876	1	24	21.9376	354.417	59.3247	0.167387
ENSMUSG00000033207	Mamdc2	0.0931041	1	24	0	16.617	0.457515	1	24	9.68582	17.5954	0.17703	1	24	4.84291	21.5833	16.0035	0.741476
ENSMUSG00000030352	Tspan9	0.0729854	1	24	2	70.0036	0.583837	1	24	2.00007	685.132	0.177078	1	24	2.00004	557.667	71.6149	0.128419
ENSMUSG00000030036	Mogs	0.113223	1	24	20	11.1369	0.377206	1	24	17.8192	110.557	0.177383	1	24	18.9096	94	15.1181	0.160831
ENSMUSG00000028256	Odf2l	0.0729854	1	24	20	28.2843	0.585393	1	24	17.2794	173.433	0.177436	1	24	18.6397	132.167	63.5293	0.480676
ENSMUSG00000030303	Far2	0.0729854	1	24	4	109.778	0.585601	1	24	19.6258	602.192	0.177484	1	24	23.8129	608.75	106.076	0.174252
ENSMUSG00000034390	Cmip	0.0729854	1	24	4	55.8614	0.588391	1	24	2.00007	299.478	0.178125	1	24	3.00004	221	76.2209	0.344891
ENSMUSG00000034334	Fam151b	0.113223	1	24	2	8.48528	0.37943	1	24	3.16174	17.8718	0.178176	1	24	2.58087	15.25	12.0707	0.791523
ENSMUSG00000028426	Rad23b	0.0729854	1	24	2	57.9828	0.589687	1	24	2.38943	676.308	0.178423	1	24	2.19472	616.583	121.966	0.197809
ENSMUSG00000083199	Gm9432	0.141715	1	24	8	5.65685	0.304934	1	24	6.6761	11.1981	0.178974	1	24	7.33805	5.16667	6.1804	1.19621
ENSMUSG00000028717	Tal1	0.0729854	1	24	4	26.6933	0.592547	1	24	2.93078	243.32	0.179079	1	24	3.46539	210.417	37.654	0.178949
ENSMUSG00000024604	Rbm22	0.0729854	1	24	6	57.9828	0.59336	1	24	6.09785	364.386	0.179266	1	24	6.04892	292.5	77.7263	0.265731
ENSMUSG00000044694	2010007H06Rik	0.113223	1	24	4	12.3744	0.382746	1	24	2.00007	40.931	0.179356	1	24	3.00004	25.4167	14.1151	0.555348
ENSMUSG00000036273	Lrrk2	0.0931041	1	24	2	66.9984	0.465719	1	24	2.00007	428.754	0.179434	1	24	2.00004	383.583	82.1152	0.214074
ENSMUSG00000038763	Alpk3	0.0592039	1	24	2	14.1421	0.733209	1	24	2.00007	62.9311	0.179586	1	24	2.00004	27.3333	16.931	0.619426
ENSMUSG00000015461	Atf6b	0.113223	1	24	22	44.5477	0.385055	1	24	20.4391	223.9	0.180176	1	24	21.2195	183.583	44.7142	0.243564
ENSMUSG00000007827	Ankrd26	0.0931041	1	24	14	35.5321	0.470709	1	24	12.3627	292.885	0.18089	1	24	13.1814	256.5	40.4785	0.157811
ENSMUSG00000024664	Fads3	0.113223	1	24	2	31.4663	0.387522	1	24	21.9999	108.17	0.18105	1	24	24	62.4167	40.2702	0.645183
ENSMUSG00000054556	Gm4876	0.0729854	1	24	10	7.77817	0.604893	1	24	7.48012	11.1281	0.1819	1	24	8.74006	6.08333	6.04341	0.993438
ENSMUSG00000020697	Lig3	0.0931041	1	24	2	43.1335	0.474496	1	24	2.73371	223.397	0.181991	1	24	2.36685	198.5	51.2495	0.258184
ENSMUSG00000097789	Gm2115	0.113223	1	24	0	10.253	0.390532	1	24	21.9999	34.484	0.182114	1	24	23	17.9167	13.3297	0.743981
ENSMUSG00000066440	Zfyve26	0.0931041	1	24	10	37.6534	0.475301	1	24	10.2233	386.152	0.182225	1	24	10.1117	337.583	35.2573	0.10444
ENSMUSG00000020182	Ddc	0.113223	1	24	12	109.248	0.391928	1	24	11.5199	605.861	0.182607	1	24	11.7599	494.417	127.294	0.257463
ENSMUSG00000029346	Srrd	0.113223	1	24	2	16.9706	0.392395	1	24	21.9999	42.0871	0.182772	1	24	24	26.75	16.3101	0.609724
ENSMUSG00000031917	Nip7	0.113223	1	24	8	33.5876	0.393051	1	24	8.86477	82.1658	0.183003	1	24	8.43238	43.6667	20.2598	0.463964
ENSMUSG00000027395	Polr1b	0.113223	1	24	8	18.3848	0.393783	1	24	6.41545	71.8511	0.183261	1	24	7.20772	49.75	18.5067	0.371995
ENSMUSG00000027425	Kat14	0.113223	1	24	4	28.2843	0.393898	1	24	4.25135	263.572	0.183301	1	24	4.12567	231.583	36.8892	0.159291
ENSMUSG00000018347	Zkscan6	0.0931041	1	24	0	19.799	0.479413	1	24	9.6745	57.667	0.183417	1	24	4.83725	60.6667	19.6058	0.323173
ENSMUSG00000038102	Trappc11	0.0931041	1	24	4	52.3259	0.479812	1	24	2.00007	603.512	0.183532	1	24	3.00004	491.167	51.2725	0.104389
ENSMUSG00000028331	Trmo	0.141715	1	24	0	18.3848	0.315835	1	24	2.00007	46.5333	0.1838	1	24	1.00004	27.25	19.5678	0.718083
ENSMUSG00000035242	Oaz1	0.0729854	1	24	2	25.1023	0.614927	1	24	2.00007	329.068	0.184179	1	24	2.00004	265.417	40.3907	0.152179
ENSMUSG00000040174	Alkbh3	0.113223	1	24	4	22.6274	0.39716	1	24	2.00007	138.743	0.184448	1	24	3.00004	81.1667	18.4506	0.227317
ENSMUSG00000029623	Pdap1	0.113223	1	24	8	90.3329	0.397908	1	24	8.33146	769.64	0.184711	1	24	8.16573	624	130.318	0.208844
ENSMUSG00000061111	Mcrip1	0.113223	1	24	6	24.2184	0.400124	1	24	4.56539	205.597	0.185488	1	24	5.2827	183.167	54.6312	0.29826
ENSMUSG00000024589	Nedd4l	0.113223	1	24	14	114.905	0.400298	1	24	15.9726	599.752	0.185549	1	24	14.9863	494.75	139.233	0.281422
ENSMUSG00000032112	Trappc4	0.0931041	1	24	2	10.253	0.488138	1	24	2.00007	110.207	0.185935	1	24	2.00004	65.25	16.6264	0.25481
ENSMUSG00000036002	Fam214b	0.0729854	1	24	12	26.5165	0.624201	1	24	12.5282	159.316	0.186275	1	24	12.2641	132.833	27.2917	0.205459
ENSMUSG00000036061	Smug1	0.141715	1	24	8	15.9099	0.321513	1	24	8.69015	50.2478	0.186292	1	24	8.34507	37.1667	3.08908	0.0831143
ENSMUSG00000021133	Susd6	0.113223	1	24	14	110.309	0.402874	1	24	9.95165	739.511	0.186451	1	24	11.9758	646.333	103.209	0.159684
ENSMUSG00000025978	Rftn2	0.0931041	1	24	0	74.5998	0.490435	1	24	21.9999	317.888	0.186596	1	24	23	228	67.1187	0.29438
ENSMUSG00000030834	Abcc6	0.113223	1	24	6	80.6102	0.406052	1	24	2.00007	452.06	0.18756	1	24	4.00004	352.583	5.42537	0.0153875
ENSMUSG00000060708	Bloc1s4	0.113223	1	24	2	16.0867	0.406205	1	24	2.00007	109.445	0.187613	1	24	2.00004	76.5833	25.2356	0.329518
ENSMUSG00000055707	Klhl26	0.113223	1	24	2	35.0018	0.407118	1	24	2.00007	148.223	0.187932	1	24	2.00004	114.417	37.4455	0.327273
ENSMUSG00000038174	Fam126b	0.113223	1	24	20	23.8649	0.408687	1	24	10.0973	207.093	0.188478	1	24	15.0487	223.333	6.82638	0.0305659
ENSMUSG00000024773	Atg2a	0.113223	1	24	2	38.7141	0.408766	1	24	2.00005	342.627	0.188505	1	24	2.00002	254.5	52.4282	0.206005
ENSMUSG00000029817	Tra2a	0.113223	1	24	16	89.0955	0.409363	1	24	17.5173	818.979	0.188713	1	24	16.7587	703.833	69.4871	0.0987266
ENSMUSG00000063286	Gm8995	0.170207	1	24	14	589.727	0.272578	1	24	14.6589	2688.93	0.188853	1	24	14.3295	2161.5	638.862	0.295564
ENSMUSG00000035572	Dcaf10	0.0729854	1	24	16	26.8701	0.635951	1	24	15.5072	283.751	0.188916	1	24	15.7536	242.917	16.8138	0.0692161
ENSMUSG00000044629	Cnrip1	0.113223	1	24	2	15.9099	0.41033	1	24	2.00007	51.225	0.189049	1	24	2.00004	32.75	18.1897	0.555411
ENSMUSG00000042570	Mier2	0.113223	1	24	8	13.435	0.410736	1	24	9.82128	62.5495	0.18919	1	24	8.91064	45	8.3333	0.185184
ENSMUSG00000038506	Dcun1d2	0.113223	1	24	0	45.6084	0.411061	1	24	9.79172	112.621	0.189303	1	24	4.89586	125.167	15.4832	0.1237
ENSMUSG00000036158	Prickle1	0.113223	1	24	6	207.536	0.412961	1	24	4.90657	1524.93	0.189963	1	24	5.45328	1264.42	219.388	0.173509
ENSMUSG00000045382	Cxcr4	0.0729854	1	24	6	15.5563	0.641083	1	24	9.74755	29.1385	0.190064	1	24	7.87378	15.3333	4.72053	0.307861
ENSMUSG00000020085	Aifm2	0.0729854	1	24	10	6.36396	0.642974	1	24	8.47132	47.7195	0.190486	1	24	9.23566	29.8333	9.10255	0.305114
ENSMUSG00000059288	Cdyl	0.0931041	1	24	2	36.416	0.50481	1	24	2.00007	218.727	0.190707	1	24	2.00004	163.083	32.434	0.19888
ENSMUSG00000083899	Gm12346	0.0931041	1	24	20	29.1682	0.505568	1	24	14.98	115.389	0.190923	1	24	17.49	90.0833	12.7309	0.141324
ENSMUSG00000057789	Bak1	0.0931041	1	24	4	16.2635	0.506423	1	24	4.81552	159.017	0.191166	1	24	4.40776	125.167	29.0727	0.232272
ENSMUSG00000027474	Ccm2l	0.0729854	1	24	12	81.6708	0.647958	1	24	13.9863	599.504	0.191598	1	24	12.9931	482.75	82.7793	0.171475
ENSMUSG00000029920	Smarcad1	0.113223	1	24	8	38.5373	0.417687	1	24	2.00007	423.307	0.191598	1	24	5.00003	379.167	57.9135	0.152739
ENSMUSG00000105707	Gm43753	0.113223	1	24	20	13.9654	0.418176	1	24	17.5122	61.7453	0.191767	1	24	18.7561	42.75	34.3295	0.80303
ENSMUSG00000040938	Slc16a11	0.0592039	1	24	2	4.94975	0.801264	1	24	2.00007	18.4647	0.192045	1	24	2.00004	10.0833	5.85633	0.580793
ENSMUSG00000055639	Dach1	0.113223	1	24	12	81.3173	0.419722	1	24	8.33079	485.112	0.192301	1	24	10.1654	406.083	94.5728	0.23289
ENSMUSG00000042428	Mgat3	0.170207	1	24	20	29.6985	0.27998	1	24	15.9094	108.685	0.192704	1	24	17.9547	75.3333	28.405	0.377058
ENSMUSG00000022463	Srebf2	0.113223	1	24	4	53.033	0.421318	1	24	9.22961	673.468	0.192851	1	24	6.61481	585.25	2.84632	0.00486343
ENSMUSG00000022718	Dgcr8	0.0931041	1	24	10	21.9203	0.512969	1	24	9.9319	301.017	0.193024	1	24	9.96595	254.083	25.9218	0.102021
ENSMUSG00000017405	Nek8	0.113223	1	24	4	18.0312	0.422612	1	24	13.7834	10.0529	0.193297	1	24	8.89172	20.8333	13.4087	0.643618
ENSMUSG00000020627	Klhl29	0.141715	1	24	22	6.36396	0.337739	1	24	21.9999	40.7947	0.193337	1	24	22	20.5833	3.88219	0.188608
ENSMUSG00000048776	Pthlh	0.113223	1	24	14	6.01041	0.425245	1	24	13.9097	21.514	0.194202	1	24	13.9549	9.75	7.7484	0.794708
ENSMUSG00000031904	Slc7a6	0.113223	1	24	2	11.844	0.425457	1	24	5.26455	39.768	0.194275	1	24	3.63227	29.5	18.5656	0.629343
ENSMUSG00000107756	Gm44164	0.113223	1	24	14	21.9203	0.426392	1	24	13.7455	129.984	0.194596	1	24	13.8728	73.25	35.7828	0.488503
ENSMUSG00000111424	AC159308.2	0.141715	1	24	10	4.94975	0.340803	1	24	10.1223	12.5152	0.194655	1	24	10.0612	3.91667	5.45212	1.39203
ENSMUSG00000035629	Rubcn	0.113223	1	24	0	60.6344	0.427388	1	24	2.00007	411.987	0.194937	1	24	1.00004	313.75	73.1401	0.233116
ENSMUSG00000090173	Fbxw10	0.0931041	1	24	2	7.07107	0.520285	1	24	13.8329	4.01029	0.195091	1	24	7.91644	8.75	6.43827	0.735802
ENSMUSG00000078435	AU041133	0.113223	1	24	4	20.1525	0.429261	1	24	8.86187	37.5285	0.195579	1	24	6.43093	26.3333	11.3723	0.431861
ENSMUSG00000021411	Pxdc1	0.113223	1	24	16	39.2444	0.42935	1	24	16.3181	156.831	0.19561	1	24	16.159	110.667	52.5545	0.47489
ENSMUSG00000090386	Mir99ahg	0.0592039	1	24	18	21.2132	0.823504	1	24	14.2344	69.5787	0.19604	1	24	16.1172	52.5833	5.01117	0.0952995
ENSMUSG00000048677	Tpcn2	0.113223	1	24	4	17.6777	0.430932	1	24	20.8352	24.6778	0.196151	1	24	0.417575	32.9167	13.4652	0.409069
ENSMUSG00000019082	Slc25a22	0.0931041	1	24	2	30.7591	0.52508	1	24	14.2118	48.0518	0.19644	1	24	20.1059	59.8333	34.1309	0.570433
ENSMUSG00000079418	Atg4a	0.113223	1	24	8	33.234	0.432557	1	24	6.54021	165.747	0.196706	1	24	7.2701	124.417	38.1834	0.3069
ENSMUSG00000083496	Gm11263	0.0931041	1	24	14	8.48528	0.527298	1	24	14.4363	20.6071	0.197063	1	24	14.2182	10.25	8.31431	0.811153
ENSMUSG00000043631	Ecm2	0.113223	1	24	0	119.501	0.433665	1	24	20.7662	634.917	0.197084	1	24	22.3831	500.417	93.7958	0.187435
ENSMUSG00000033233	Trim45	0.113223	1	24	4	11.6673	0.43408	1	24	5.22782	47.5495	0.197226	1	24	4.61391	31.1667	14.3797	0.46138
ENSMUSG00000063810	Alms1	0.113223	1	24	2	38.8909	0.435773	1	24	8.36277	215.124	0.197803	1	24	5.18139	182.833	62.7398	0.343153
ENSMUSG00000062190	Lancl2	0.0931041	1	24	6	22.2739	0.530621	1	24	2.00007	119.205	0.197994	1	24	4.00004	93.5833	15.648	0.167209
ENSMUSG00000041870	Ankrd13a	0.0729854	1	24	12	180.489	0.676993	1	24	10.2231	1884.13	0.198017	1	24	11.1115	1560.92	214.433	0.137376
ENSMUSG00000021196	Pfkp	0.113223	1	24	0	120.208	0.436668	1	24	10.2081	300.203	0.198108	1	24	5.10406	379.583	33.8254	0.0891119
ENSMUSG00000020876	Snx11	0.0931041	1	24	0	29.6985	0.531547	1	24	21.9999	288.323	0.198254	1	24	23	269.25	41.2791	0.153312
ENSMUSG00000023452	Pisd	0.0729854	1	24	2	26.8701	0.683593	1	24	5.52932	107.313	0.199464	1	24	3.76466	93.1667	40.0189	0.429541
ENSMUSG00000028807	Zbtb8a	0.141715	1	24	8	31.9966	0.352531	1	24	7.41515	142.981	0.199663	1	24	7.70757	93	43.0203	0.462583
ENSMUSG00000040464	Gtpbp10	0.113223	1	24	8	25.8094	0.44159	1	24	6.35295	108.869	0.199781	1	24	7.17647	79.5	36.811	0.463031
ENSMUSG00000071253	Slc25a16	0.141715	1	24	2	31.9966	0.353544	1	24	4.88175	89.3175	0.200093	1	24	3.44088	70.3333	42.0947	0.598504
ENSMUSG00000057177	Gsk3a	0.113223	1	24	2	43.1335	0.443754	1	24	3.92214	254.621	0.200514	1	24	2.96107	227.667	51.5705	0.226517
ENSMUSG00000033906	Zdhhc15	0.113223	1	24	2	14.8492	0.445676	1	24	4.64444	24.4461	0.201164	1	24	3.32222	17.75	16.9533	0.955114
ENSMUSG00000108741	Gm44553	0.113223	1	24	8	5.65685	0.445942	1	24	6.93283	14.5778	0.201254	1	24	7.46641	8	6.63393	0.829241
ENSMUSG00000029512	Ulk1	0.113223	1	24	2	56.5685	0.446758	1	24	2.00007	457.595	0.20153	1	24	2.00003	360.417	90.8766	0.252143
ENSMUSG00000025745	Hadha	0.0729854	1	24	4	76.014	0.693294	1	24	2.00007	1018.75	0.201582	1	24	3.00004	867.417	148.036	0.170663
ENSMUSG00000074738	Fndc10	0.0592039	1	24	0	7.77817	0.854906	1	24	2.27643	13.9764	0.201622	1	24	1.13822	14.3333	8.02812	0.560101
ENSMUSG00000019883	Echdc1	0.113223	1	24	0	35.7089	0.447391	1	24	21.9999	166.158	0.201744	1	24	23	132.5	53.0892	0.400673
ENSMUSG00000054716	Zfp771	0.113223	1	24	0	32.8805	0.448061	1	24	2.00007	94.0341	0.20197	1	24	1.00004	52.4167	27.62	0.526932
ENSMUSG00000036840	Siah1a	0.113223	1	24	8	32.1734	0.448876	1	24	13.6205	111.061	0.202245	1	24	10.8103	99	8.25882	0.0834225
ENSMUSG00000034371	Tkfc	0.0931041	1	24	4	7.77817	0.545924	1	24	13.7674	10.0426	0.202259	1	24	8.88372	15.1667	12.8544	0.847545
ENSMUSG00000020902	Ntn1	0.113223	1	24	2	74.9533	0.44992	1	24	2.00007	491.38	0.202597	1	24	2.00004	401	117.19	0.292244
ENSMUSG00000032307	Ube2q2	0.0931041	1	24	4	37.1231	0.547198	1	24	5.0937	280.694	0.202613	1	24	4.54685	248	63.0107	0.254075
ENSMUSG00000002489	Tiam1	0.113223	1	24	8	204	0.450337	1	24	6.14315	2186.94	0.202738	1	24	7.07158	1909.58	132.697	0.06949
ENSMUSG00000114025	AC154636.3	0.0729854	1	24	0	8.83883	0.698863	1	24	20.8374	20.0496	0.202793	1	24	22.4187	17.0833	14.6938	0.860124
ENSMUSG00000087574	C030037D09Rik	0.141715	1	24	20	13.435	0.360975	1	24	21.9999	36.5155	0.203235	1	24	21	17.5833	6.70218	0.381167
ENSMUSG00000026181	Ppm1f	0.113223	1	24	6	198.343	0.452947	1	24	4.26175	1398.93	0.203616	1	24	5.13088	1162.5	198.073	0.170386
ENSMUSG00000027710	Acad9	0.248511	1	24	0	58.3363	0.206895	1	24	9.26237	114.586	0.204008	1	24	4.63118	137.833	25.5755	0.185554
ENSMUSG00000078570	1110065P20Rik	0.0729854	1	24	2	9.89949	0.704642	1	24	5.27514	31.3019	0.204046	1	24	3.63757	24.9167	17.9958	0.722239
ENSMUSG00000015711	Prune1	0.0931041	1	24	8	33.4108	0.553945	1	24	5.69989	206.394	0.204479	1	24	6.84995	169.167	13.6261	0.0805483
ENSMUSG00000102573	Gm7265	0.0931041	1	24	4	25.1023	0.554412	1	24	13.9661	53.5074	0.204608	1	24	8.98303	48.8333	14.2559	0.291929
ENSMUSG00000019849	Prep	0.113223	1	24	4	56.9221	0.456268	1	24	3.60547	278.013	0.204732	1	24	3.80274	204.583	52.9444	0.258791
ENSMUSG00000024800	Rpp30	0.0729854	1	24	4	10.6066	0.708654	1	24	6.0327	35.8648	0.204914	1	24	5.01635	26.4167	28.5541	1.08091
ENSMUSG00000021806	Nid2	0.0729854	1	24	10	56.9221	0.70917	1	24	13.4759	553.268	0.205026	1	24	11.7379	524.5	38.2987	0.0730194
ENSMUSG00000045007	Tubg2	0.113223	1	24	4	3.53553	0.460521	1	24	3.08388	9.75414	0.206157	1	24	3.54194	5	3.84742	0.769484
ENSMUSG00000030610	Det1	0.141715	1	24	4	9.19239	0.368027	1	24	2.00007	41.8614	0.206196	1	24	3.00004	24	12.5996	0.524984
ENSMUSG00000001525	Tubb5	0.113223	1	24	4	132.229	0.461586	1	24	2.35287	2102.52	0.206513	1	24	3.17643	1843.17	106.244	0.0576422
ENSMUSG00000032076	Cadm1	0.0931041	1	24	18	37.1231	0.563445	1	24	10.541	452.532	0.207094	1	24	14.2705	398.083	49.9157	0.12539
ENSMUSG00000056692	D17Wsu92e	0.113223	1	24	4	153.796	0.46393	1	24	2.70349	1156.36	0.207295	1	24	3.35174	991	120.359	0.121452
ENSMUSG00000028703	Lrrc41	0.113223	1	24	4	29.3449	0.464479	1	24	5.75679	193.731	0.207478	1	24	4.8784	155.167	57.6118	0.37129
ENSMUSG00000039917	Rhbdd2	0.0592039	1	24	0	18.3848	0.888556	1	24	14.6786	90.1747	0.207527	1	24	19.3393	72.4167	22.9364	0.316729
ENSMUSG00000080921	Rpl38-ps2	0.113223	1	24	8	17.8544	0.465234	1	24	9.12746	63.0532	0.20773	1	24	8.56373	36.25	10.9282	0.301468
ENSMUSG00000030790	Adm	0.113223	1	24	16	27.2236	0.466351	1	24	10.4017	60.8735	0.208102	1	24	13.2009	48.9167	22.3328	0.456548
ENSMUSG00000021186	Fbln5	0.0729854	1	24	2	185.262	0.725038	1	24	2.00007	702.702	0.208442	1	24	2.00004	470	239.242	0.509025
ENSMUSG00000089988	Gm16238	0.113223	1	24	12	17.3241	0.468234	1	24	9.8663	144.05	0.208729	1	24	10.9332	109.75	19.4576	0.17729
ENSMUSG00000032413	Rasa2	0.113223	1	24	22	31.9966	0.468838	1	24	21.9999	291.637	0.20893	1	24	22	228.583	22.2874	0.0975022
ENSMUSG00000021265	Slc25a29	0.113223	1	24	0	7.77817	0.46887	1	24	21.9999	21.621	0.20894	1	24	23	10.9167	10.0085	0.916811
ENSMUSG00000003154	Foxj2	0.170207	1	24	4	74.2462	0.312014	1	24	4.2161	460.501	0.209	1	24	4.10805	397.333	99.6572	0.250815
ENSMUSG00000027365	Trpm7	0.113223	1	24	14	126.219	0.471647	1	24	10.9706	1077.36	0.209862	1	24	12.4853	975.583	124.399	0.127512
ENSMUSG00000023921	Mut	0.113223	1	24	0	49.1439	0.472368	1	24	2.00007	303.04	0.210101	1	24	1.00004	275.083	55.5269	0.201855
ENSMUSG00000027367	Stard7	0.113223	1	24	2	43.8406	0.472639	1	24	2.19734	329.654	0.210191	1	24	2.09867	300.75	55.7721	0.185443
ENSMUSG00000038518	Jarid2	0.113223	1	24	8	106.42	0.472705	1	24	6.77591	691.775	0.210213	1	24	7.38796	542.083	106.805	0.197027
ENSMUSG00000024795	Kif20b	0.113223	1	24	18	9.89949	0.472849	1	24	17.3177	45.2205	0.210261	1	24	17.6589	28.75	27.0725	0.941653
ENSMUSG00000038344	Txlng	0.0729854	1	24	14	36.7696	0.734087	1	24	13.6334	296.486	0.210379	1	24	13.8167	225	37.4759	0.166559
ENSMUSG00000048616	Nog	0.141715	1	24	4	6.36396	0.378129	1	24	2.77744	15.5114	0.210405	1	24	3.38872	7.91667	6.56543	0.829317
ENSMUSG00000026277	Stk25	0.141715	1	24	0	74.2462	0.378273	1	24	19.5048	527.044	0.210465	1	24	21.7524	509.583	92.572	0.181662
ENSMUSG00000032409	Atr	0.113223	1	24	2	37.6534	0.474238	1	24	2.00007	307.223	0.210721	1	24	2.00004	250.333	51.9771	0.207632
ENSMUSG00000015944	Gatsl2	0.113223	1	24	22	22.6274	0.475307	1	24	21.9999	205.415	0.211075	1	24	22	157.333	27.1955	0.172853
ENSMUSG00000042709	Atpaf2	0.113223	1	24	2	23.5113	0.475618	1	24	2.00007	96.3094	0.211178	1	24	2.00004	66.6667	28.6524	0.429785
ENSMUSG00000040620	Dhx33	0.170207	1	24	2	27.9307	0.316997	1	24	2.00007	170.345	0.211482	1	24	2.00004	143.167	33.8679	0.236563
ENSMUSG00000049775	Tmsb4x	0.0729854	1	24	4	410.299	0.739818	1	24	9.4121	4224.96	0.211602	1	24	6.70605	3543.67	325.277	0.0917909
ENSMUSG00000040111	Gramd1b	0.113223	1	24	0	71.7713	0.477343	1	24	21.9999	355.245	0.211748	1	24	23	198.25	89.664	0.452278
ENSMUSG00000038880	Mrps34	0.113223	1	24	4	16.9706	0.480027	1	24	9.37282	66.013	0.212634	1	24	6.68641	49.4167	7.07035	0.143076
ENSMUSG00000037275	Gemin5	0.113223	1	24	0	39.598	0.480646	1	24	2.00007	179.02	0.212838	1	24	1.00003	167.083	44.1487	0.264232
ENSMUSG00000029149	Krtcap3	0.113223	1	24	20	4.24264	0.481978	1	24	21.9999	12.9311	0.213277	1	24	21	7.58333	4.15031	0.547294
ENSMUSG00000063524	Eno1	0.0729854	1	24	4	216.021	0.748351	1	24	2.00007	1485.78	0.213416	1	24	3.00004	1290.75	336.641	0.26081
ENSMUSG00000111997	Gm5176	0.0931041	1	24	16	5.3033	0.589821	1	24	14.0836	38.0182	0.214276	1	24	15.0418	12.3333	13.9206	1.1287
ENSMUSG00000037313	Tacc3	0.0931041	1	24	14	12.0208	0.591136	1	24	10.0721	32.009	0.214631	1	24	12.0361	21.8333	11.4016	0.52221
ENSMUSG00000048921	Zfp689	0.141715	1	24	16	11.1369	0.388565	1	24	14.8358	47.7266	0.214713	1	24	15.4179	28.9167	15.6515	0.541263
ENSMUSG00000047037	Nipa1	0.113223	1	24	0	30.2288	0.487566	1	24	21.9999	140.05	0.215113	1	24	23	82.75	28.9446	0.349783
ENSMUSG00000108291	Gm44292	0.0931041	1	24	10	6.36396	0.592966	1	24	9.88712	33.5175	0.215125	1	24	9.94356	19.8333	4.41307	0.222508
ENSMUSG00000041957	Pkp2	0.113223	1	24	20	7.95495	0.489775	1	24	21.9999	25.1389	0.215837	1	24	21	8.5	4.44538	0.522986
ENSMUSG00000021645	Smn1	0.113223	1	24	6	19.0919	0.490326	1	24	7.21359	75.5974	0.216018	1	24	6.6068	55.1667	28.1076	0.509503
ENSMUSG00000055725	Paqr3	0.141715	1	24	18	7.07107	0.392262	1	24	16.6677	43.3267	0.216229	1	24	17.3339	29.1667	17.6689	0.605792
ENSMUSG00000043384	Gprasp1	0.248511	1	24	16	63.2861	0.223881	1	24	14.7055	575.998	0.216367	1	24	15.3527	447.833	35.1912	0.078581
ENSMUSG00000071796	6820431F20Rik	0.0931041	1	24	12	11.6673	0.597668	1	24	9.1441	89.1408	0.216391	1	24	10.572	79.3333	10.8861	0.13722
ENSMUSG00000024843	Chka	0.113223	1	24	14	71.4178	0.494433	1	24	13.5633	582.679	0.21736	1	24	13.7817	440.583	111.761	0.253666
ENSMUSG00000041779	Tram2	0.113223	1	24	6	39.7748	0.494548	1	24	5.97278	256.279	0.217397	1	24	5.98639	209.25	28.4457	0.135941
ENSMUSG00000061371	Zfp873	0.0931041	1	24	22	12.7279	0.60318	1	24	21.5691	31.5124	0.217871	1	24	21.7845	21.1667	12.6315	0.596764
ENSMUSG00000024188	Luc7l	0.0729854	1	24	16	62.0486	0.769661	1	24	16.9615	503.758	0.217916	1	24	16.4808	418.833	120.961	0.288805
ENSMUSG00000066357	Wdr6	0.0729854	1	24	2	48.4368	0.77002	1	24	4.54284	250.896	0.217991	1	24	3.27142	236.25	127.18	0.538328
ENSMUSG00000020454	Eif4enif1	0.113223	1	24	8	52.3259	0.496564	1	24	7.30359	478.087	0.218055	1	24	7.65179	409.917	64.5031	0.157357
ENSMUSG00000047963	Stbd1	0.0729854	1	24	2	8.13173	0.772062	1	24	3.70923	23.682	0.21842	1	24	2.85462	13.6667	10.8647	0.794978
ENSMUSG00000027361	Gabpb1	0.0931041	1	24	12	33.9411	0.605567	1	24	12.6476	349.316	0.218511	1	24	12.3238	276.917	65.7046	0.237272
ENSMUSG00000040327	Cul9	0.113223	1	24	4	51.7956	0.498893	1	24	9.18036	281.064	0.218813	1	24	6.59018	247.583	0.133993	0.000541206
ENSMUSG00000035051	Dhx57	0.113223	1	24	16	48.6136	0.499121	1	24	16.9238	390.421	0.218887	1	24	16.4619	344.083	61.9911	0.180163
ENSMUSG00000029725	Ppp1r35	0.113223	1	24	14	9.54594	0.499774	1	24	13.6957	48.1489	0.2191	1	24	13.8478	32.6667	12.3305	0.377464
ENSMUSG00000028456	Unc13b	0.113223	1	24	14	128.87	0.500077	1	24	14.8793	1547.43	0.219198	1	24	14.4396	1279.75	179.159	0.139996
ENSMUSG00000024091	Vapa	0.170207	1	24	14	40.6586	0.334806	1	24	10.4498	347.08	0.220249	1	24	12.2249	279	40.9308	0.146705
ENSMUSG00000031577	Tti2	0.113223	1	24	0	27.5772	0.503415	1	24	2.00007	74.5863	0.220282	1	24	1.00004	54.5	23.2464	0.426539
ENSMUSG00000041479	Syt15	0.113223	1	24	0	64.3467	0.50378	1	24	2.00007	288.431	0.220401	1	24	1.00004	185.583	74.2364	0.400016
ENSMUSG00000089838	Gm2962	0.141715	1	24	10	4.24264	0.403098	1	24	9.72763	14.5502	0.220646	1	24	9.86381	5.91667	5.14098	0.868898
ENSMUSG00000094594	Tpd52-ps	0.141715	1	24	10	2.82843	0.403659	1	24	12.5984	7.38959	0.220873	1	24	11.2992	4.83333	2.30336	0.476557
ENSMUSG00000034361	Cpne2	0.141715	1	24	0	44.0174	0.406619	1	24	21.9999	309.83	0.222072	1	24	23	212.167	64.2376	0.30277
ENSMUSG00000062115	Rai1	0.113223	1	24	4	85.9135	0.509679	1	24	2.00007	722.526	0.22231	1	24	3.00004	539.167	55.4968	0.102931
ENSMUSG00000043372	Hexim2	0.113223	1	24	12	3.88909	0.509764	1	24	10.1105	11.0069	0.222337	1	24	11.0552	5.41667	4.00973	0.740258
ENSMUSG00000075324	Fign	0.0931041	1	24	0	7.77817	0.621433	1	24	19.7062	25.0167	0.22274	1	24	21.8531	23.25	14.8164	0.637265
ENSMUSG00000029598	Plbd2	0.113223	1	24	6	32.1734	0.512092	1	24	2.00007	313.944	0.223088	1	24	4.00004	262.417	29.4704	0.112304
ENSMUSG00000102319	Gm37626	0.0931041	1	24	14	15.9099	0.623011	1	24	14.1392	84.569	0.223158	1	24	14.0696	43.25	26.2849	0.607743
ENSMUSG00000060950	Trmt61a	0.0931041	1	24	6	15.9099	0.624472	1	24	9.47262	33.421	0.223545	1	24	7.73631	21.8333	1.62559	0.0744546
ENSMUSG00000030089	Slc41a3	0.0931041	1	24	6	7.07107	0.626463	1	24	9.28415	20.4222	0.224072	1	24	7.64208	10.5833	6.45013	0.609461
ENSMUSG00000038503	Mesd	0.141715	1	24	0	60.1041	0.411715	1	24	21.9999	342.314	0.224129	1	24	23	297	87.2519	0.293778
ENSMUSG00000005043	Sgsh	0.113223	1	24	4	25.8094	0.515344	1	24	9.01999	125.822	0.224136	1	24	6.51	93.8333	21.0508	0.224342
ENSMUSG00000030061	Uba3	0.113223	1	24	20	39.598	0.515709	1	24	21.9999	329.479	0.224253	1	24	21	276.5	30.8523	0.111582
ENSMUSG00000046058	Eid2	0.113223	1	24	2	14.8492	0.515732	1	24	2.00007	65.6533	0.224261	1	24	2.00004	51.25	19.365	0.377853
ENSMUSG00000031568	Rwdd4a	0.113223	1	24	0	58.6899	0.516335	1	24	2.00007	181.519	0.224454	1	24	1.00004	131.5	44.9638	0.34193
ENSMUSG00000033439	Trmt13	0.113223	1	24	4	17.8544	0.51676	1	24	4.29773	115.849	0.224591	1	24	4.14887	87.5	28.9164	0.330473
ENSMUSG00000022724	Riox2	0.170207	1	24	2	22.4506	0.344333	1	24	2.00007	120.277	0.224872	1	24	2.00004	95.5	29.0547	0.304237
ENSMUSG00000043090	Zfp866	0.113223	1	24	22	35.3553	0.517837	1	24	19.0108	266.289	0.224937	1	24	20.5054	225.583	47.9086	0.212376
ENSMUSG00000021256	Vash1	0.0931041	1	24	4	34.4715	0.632933	1	24	2.52568	257.18	0.225781	1	24	3.26284	210.417	32.5256	0.154577
ENSMUSG00000025227	Mfsd13a	0.113223	1	24	4	7.6014	0.520947	1	24	2.00005	43.8985	0.225935	1	24	3.00003	13.1667	10.683	0.811371
ENSMUSG00000022673	Mcm4	0.113223	1	24	4	17.6777	0.521004	1	24	7.66959	224.536	0.225953	1	24	5.8348	188.75	37.958	0.201102
ENSMUSG00000039952	Dag1	0.113223	1	24	2	118.794	0.52101	1	24	2.00007	1315.02	0.225955	1	24	2.00004	1154.58	110.049	0.0953147
ENSMUSG00000026270	Capn10	0.141715	1	24	2	19.4454	0.41709	1	24	9.25173	58.652	0.226288	1	24	5.62587	44.5	27.617	0.620606
ENSMUSG00000030082	Sec61a1	0.113223	1	24	4	37.4767	0.522753	1	24	8.90292	659.976	0.226513	1	24	6.45146	592.333	13.8788	0.0234308
ENSMUSG00000031442	Mcf2l	0.170207	1	24	12	534.396	0.347758	1	24	13.4863	4143.09	0.226522	1	24	12.7432	3006	782.444	0.260294
ENSMUSG00000028191	Bcl10	0.113223	1	24	12	22.4506	0.523834	1	24	13.5942	248.838	0.226859	1	24	12.7971	195.333	41.5279	0.2126
ENSMUSG00000026618	Iars2	0.113223	1	24	6	52.1491	0.526027	1	24	6.71593	498.477	0.22756	1	24	6.35797	433	85.5408	0.197554
ENSMUSG00000008036	Ap2s1	0.141715	1	24	8	29.3449	0.421997	1	24	9.45973	132.723	0.228251	1	24	8.72986	104.5	7.33501	0.0701915
ENSMUSG00000038533	Cbfa2t2	0.141715	1	24	0	26.5165	0.423455	1	24	2.00004	213.778	0.228832	1	24	1.00002	196.75	28.3241	0.14396
ENSMUSG00000033352	Map2k4	0.113223	1	24	0	76.8979	0.532411	1	24	2.00007	395.886	0.229594	1	24	1.00004	373.5	76.3	0.204284
ENSMUSG00000003031	Cdkn1b	0.170207	1	24	14	88.3883	0.354578	1	24	10.7301	574.503	0.229793	1	24	12.3651	495.167	80.8751	0.163329
ENSMUSG00000020848	Doc2b	0.113223	1	24	14	26.8701	0.533278	1	24	13.7075	114.779	0.22987	1	24	13.8537	44.5833	37.8818	0.849685
ENSMUSG00000032044	Rpusd4	0.113223	1	24	0	19.799	0.534643	1	24	20.7213	58.7164	0.230304	1	24	22.3607	48.25	20.9609	0.434423
ENSMUSG00000085733	Arhgap27os1	0.170207	1	24	4	3.53553	0.356137	1	24	2.00007	11.3278	0.230537	1	24	3.00004	4.5	1.84007	0.408904
ENSMUSG00000040820	Hlcs	0.141715	1	24	2	41.189	0.427752	1	24	18.1673	181.307	0.230542	1	24	22.0836	188	50.367	0.267909
ENSMUSG00000107559	Gm44193	0.141715	1	24	2	6.71751	0.427817	1	24	21.9999	17.8457	0.230568	1	24	24	12.8333	7.79424	0.607343
ENSMUSG00000044876	Zfp444	0.0729854	1	24	2	11.6673	0.831179	1	24	2.00007	95.4676	0.230669	1	24	2.00004	79.9167	14	0.175183
ENSMUSG00000022560	Slc52a2	0.113223	1	24	8	25.1023	0.535923	1	24	6.29861	117.429	0.23071	1	24	7.14931	81	27.9329	0.344851
ENSMUSG00000069117	Gm10260	0.113223	1	24	4	6.71751	0.53606	1	24	2.00005	17.1025	0.230754	1	24	3.00003	9.25	6.90077	0.746029
ENSMUSG00000033769	Exoc6b	0.113223	1	24	14	84.3225	0.537115	1	24	13.9932	1511.5	0.231088	1	24	13.9966	1287.5	167.333	0.129967
ENSMUSG00000079481	Nhsl2	0.170207	1	24	2	109.602	0.357626	1	24	3.47718	765.189	0.231247	1	24	2.73859	715.417	141.387	0.197629
ENSMUSG00000006395	Hyi	0.170207	1	24	18	15.9099	0.357638	1	24	18.4714	39.4878	0.231253	1	24	18.2357	24.5	3.09751	0.126429
ENSMUSG00000107390	Gm43323	0.170207	1	24	14	4.94975	0.358284	1	24	11.2649	15.2984	0.231561	1	24	12.6324	5.16667	7.12213	1.37848
ENSMUSG00000038679	Trps1	0.113223	1	24	14	102.354	0.539699	1	24	10.0199	629.507	0.231907	1	24	12.0099	501.917	107.777	0.21473
ENSMUSG00000099492	Gm5525	0.0931041	1	24	14	6.01041	0.656989	1	24	13.9904	55.0003	0.23208	1	24	13.9952	38.1667	10.4737	0.274419
ENSMUSG00000034820	Cpsf7	0.113223	1	24	4	29.3449	0.542235	1	24	2.00007	341.242	0.232709	1	24	3.00004	268.333	26.2876	0.0979664
ENSMUSG00000042272	Sestd1	0.141715	1	24	6	109.071	0.436684	1	24	6.00837	646.2	0.234078	1	24	6.00419	504.25	95.2879	0.18897
ENSMUSG00000098492	Gm19353	0.113223	1	24	4	5.65685	0.546871	1	24	2.51991	8.58889	0.234171	1	24	3.25995	5.58333	7.26474	1.30115
ENSMUSG00000030000	Add2	0.141715	1	24	0	32.5269	0.436932	1	24	14.3639	41.8394	0.234175	1	24	19.1819	35	37.4544	1.07013
ENSMUSG00000001642	Akr1b3	0.0729854	1	24	4	18.7383	0.851203	1	24	9.22645	157.969	0.234747	1	24	6.61322	124.833	8.10192	0.0649019
ENSMUSG00000097061	9330151L19Rik	0.0729854	1	24	0	5.3033	0.852244	1	24	21.9999	25.7229	0.234958	1	24	23	14.4167	8.00173	0.555033
ENSMUSG00000020752	Recql5	0.141715	1	24	4	32.8805	0.439133	1	24	9.2488	128.143	0.235042	1	24	6.6244	95.5833	28.182	0.294842
ENSMUSG00000021241	Isca2	0.113223	1	24	4	8.83883	0.550233	1	24	9.15299	73.0345	0.235229	1	24	6.5765	61.4167	10.0285	0.163287
ENSMUSG00000020953	Coch	0.141715	1	24	4	12.7279	0.44052	1	24	2.00007	47.3432	0.235588	1	24	3.00004	21.6667	11.3418	0.523469
ENSMUSG00000017774	Myo1c	0.113223	1	24	6	265.519	0.551624	1	24	6.28364	1537.02	0.235666	1	24	6.14182	1232.75	201.519	0.163471
ENSMUSG00000050335	Lgals3	0.141715	1	24	22	2.82843	0.441048	1	24	21.9999	21.6216	0.235795	1	24	22	5.16667	6.41091	1.24082
ENSMUSG00000060206	Zfp462	0.113223	1	24	2	67.8823	0.552078	1	24	2.00007	393.21	0.235808	1	24	2.00004	315.417	77.2127	0.244796
ENSMUSG00000029463	Fam216a	0.170207	1	24	2	31.4663	0.36731	1	24	13.8759	96.5498	0.235839	1	24	7.93794	109.833	12.1478	0.110602
ENSMUSG00000049436	Upk1b	0.248511	1	24	0	10.6066	0.252111	1	24	21.9999	35.8288	0.236209	1	24	23	11.75	13.3455	1.13578
ENSMUSG00000040488	Ltbp4	0.113223	1	24	2	1215.52	0.553458	1	24	17.9532	7033.9	0.236241	1	24	21.9766	7574.83	992.634	0.131044
ENSMUSG00000025384	Faap100	0.0931041	1	24	10	13.435	0.673432	1	24	9.49227	90.4725	0.236339	1	24	9.74614	66	11.3522	0.172004
ENSMUSG00000037171	Nodal	0.141715	1	24	2	8.83883	0.443091	1	24	2.00007	28.0343	0.236597	1	24	2.00004	16.6667	10.0604	0.603622
ENSMUSG00000022708	Zbtb20	0.113223	1	24	14	407.117	0.555693	1	24	13.9882	4498.51	0.236942	1	24	13.9941	3986.58	514.084	0.128953
ENSMUSG00000022797	Tfrc	0.113223	1	24	8	557.73	0.555823	1	24	9.01484	4544.38	0.236982	1	24	8.50742	3619.5	759.294	0.209779
ENSMUSG00000006930	Hap1	0.113223	1	24	0	12.5511	0.555935	1	24	21.9999	70.7786	0.237017	1	24	23	42.5	19.2815	0.453682
ENSMUSG00000106772	Gm43794	0.113223	1	24	2	10.0763	0.556399	1	24	3.32638	19.7259	0.237163	1	24	2.66319	13.4167	12.6666	0.944096
ENSMUSG00000027784	Ppm1l	0.141715	1	24	0	61.8718	0.444982	1	24	2.00007	297.109	0.237338	1	24	1.00004	283.167	48.2463	0.170381
ENSMUSG00000042548	Asxl1	0.0931041	1	24	4	37.4767	0.678441	1	24	2.00007	604.525	0.237629	1	24	3.00004	504.833	20.1779	0.0399695
ENSMUSG00000010406	Mrpl52	0.0931041	1	24	2	29.6985	0.679082	1	24	9.87923	120.526	0.237793	1	24	5.93962	130.083	5.33965	0.0410479
ENSMUSG00000027774	Gfm1	0.0931041	1	24	4	31.2895	0.681156	1	24	2.00007	283.637	0.238326	1	24	3.00004	229.167	45.4396	0.198282
ENSMUSG00000071654	Uqcc3	0.209359	1	24	10	24.3952	0.303436	1	24	8.3973	152.78	0.238626	1	24	9.19865	102.083	29.397	0.28797
ENSMUSG00000032625	Thsd7a	0.209359	1	24	0	50.0278	0.303875	1	24	2.00007	150.396	0.238879	1	24	1.00004	125.583	53.793	0.428345
ENSMUSG00000005899	Smpd4	0.113223	1	24	8	13.435	0.562713	1	24	9.87756	165.519	0.239135	1	24	8.93878	144.833	15.0434	0.103867
ENSMUSG00000066979	Bub3	0.170207	1	24	6	55.1543	0.374666	1	24	4.55033	270.892	0.239297	1	24	5.27516	217.667	46.3493	0.212937
ENSMUSG00000048249	Crebrf	0.170207	1	24	14	124.274	0.375711	1	24	14.7223	933.202	0.239786	1	24	14.3612	820.417	119.995	0.146261
ENSMUSG00000044018	Mrpl50	0.113223	1	24	2	31.1127	0.565344	1	24	5.00619	124.024	0.239955	1	24	3.50309	100.75	40.9749	0.406699
ENSMUSG00000087403	Kantr	0.113223	1	24	0	5.65685	0.565786	1	24	21.9999	26.5868	0.240092	1	24	23	21.4167	7.26366	0.339159
ENSMUSG00000006705	Pknox1	0.141715	1	24	4	27.5772	0.45213	1	24	4.84638	143.87	0.24013	1	24	4.42319	118.333	40.4338	0.341694
ENSMUSG00000010048	Ifrd2	0.113223	1	24	18	16.617	0.566324	1	24	18.3929	56.9797	0.24026	1	24	18.1964	36.1667	13.7532	0.380274
ENSMUSG00000074876	Spata5l1	0.141715	1	24	14	13.6118	0.4531	1	24	13.7053	60.3427	0.240507	1	24	13.8526	29.8333	18.9407	0.634884
ENSMUSG00000069208	Zfp825	0.141715	1	24	4	12.7279	0.453233	1	24	5.14868	35.5357	0.240559	1	24	4.57434	24.1667	16.636	0.688385
ENSMUSG00000028700	Pomgnt1	0.113223	1	24	2	39.4212	0.5678	1	24	2.00004	252.512	0.240718	1	24	2.00002	237.833	67.2933	0.282943
ENSMUSG00000039953	Clstn1	0.113223	1	24	4	166.347	0.569444	1	24	2.00006	2580.74	0.241229	1	24	3.00003	2301.58	106.668	0.0463457
ENSMUSG00000027939	Nup210l	0.170207	1	24	6	2.82843	0.379654	1	24	5.50266	7.66649	0.241628	1	24	5.75133	3.5	4.60418	1.31548
ENSMUSG00000099931	Gm29358	0.170207	1	24	6	19.799	0.379689	1	24	9.21299	55.35	0.241644	1	24	7.60649	44.5	4.74827	0.106703
ENSMUSG00000093672	Gm20655	0.113223	1	24	14	22.981	0.572836	1	24	13.2057	92.5081	0.242281	1	24	13.6028	55.5	24.6665	0.444441
ENSMUSG00000024018	Ccdc167	0.141715	1	24	0	32.5269	0.457872	1	24	2.00007	114.585	0.242361	1	24	1.00004	104.5	37.8163	0.361878
ENSMUSG00000097131	D230017M19Rik	0.141715	1	24	2	6.71751	0.458246	1	24	14.1767	4.01085	0.242505	1	24	20.0884	6.33333	9.12336	1.44053
ENSMUSG00000055150	Zfp78	0.113223	1	24	6	9.54594	0.574662	1	24	6.30654	30.6059	0.242846	1	24	6.15327	20.3333	15.6631	0.770315
ENSMUSG00000104814	Gm42979	0.170207	1	24	12	18.208	0.382873	1	24	13.2094	56.3441	0.243127	1	24	12.6047	34	22.8696	0.672634
ENSMUSG00000027875	Hmgcs2	0.113223	1	24	2	292.212	0.576344	1	24	20.3445	629.612	0.243366	1	24	23.1722	564.583	295.139	0.522756
ENSMUSG00000039556	Ppp1r3f	0.141715	1	24	8	4.24264	0.460534	1	24	9.62516	11.5683	0.243391	1	24	8.81258	5.66667	3.03687	0.535919
ENSMUSG00000024793	Tnfrsf25	0.113223	1	24	2	11.4905	0.576499	1	24	14.037	23.5012	0.243414	1	24	20.0185	30.0833	18.5199	0.615621
ENSMUSG00000038827	Fam206a	0.141715	1	24	6	19.799	0.461187	1	24	2.00007	89.9817	0.243644	1	24	4.00004	61.6667	11.6574	0.18904
ENSMUSG00000017176	Nt5c3b	0.113223	1	24	2	18.0312	0.577776	1	24	5.11363	111.314	0.243808	1	24	3.55682	90.25	28.7005	0.318011
ENSMUSG00000034930	Rtkn	0.113223	1	24	4	12.0208	0.579327	1	24	8.14243	40.0561	0.244287	1	24	6.07121	30.0833	16.6838	0.554585
ENSMUSG00000055128	Cgrrf1	0.170207	1	24	14	39.7748	0.385974	1	24	12.0485	186.377	0.244566	1	24	13.0243	149.5	39.4995	0.26421
ENSMUSG00000034987	Hrh2	0.141715	1	24	0	10.6066	0.463654	1	24	21.9999	33.7936	0.244597	1	24	23	11	13.7398	1.24907
ENSMUSG00000027639	Samhd1	0.113223	1	24	12	155.563	0.582	1	24	13.946	1418.61	0.245111	1	24	12.973	1175.58	173.963	0.14798
ENSMUSG00000033294	Noc4l	0.170207	1	24	20	18.208	0.388369	1	24	14.6997	66.451	0.245675	1	24	17.3498	42.75	18.9586	0.443475
ENSMUSG00000082420	Gm6517	0.170207	1	24	14	12.3744	0.38851	1	24	13.6047	32.1935	0.24574	1	24	13.8024	15.25	13.3227	0.873621
ENSMUSG00000043059	Zfp513	0.141715	1	24	2	21.9203	0.466682	1	24	21.9999	126.448	0.245763	1	24	24	125.083	20.3516	0.162704
ENSMUSG00000074194	Zfp791	0.141715	1	24	8	10.0763	0.466854	1	24	6.50122	32.9744	0.24583	1	24	7.25061	21.75	9.69881	0.445923
ENSMUSG00000038967	Pdk2	0.170207	1	24	2	52.6795	0.388992	1	24	13.4151	151.85	0.245963	1	24	7.70757	176.75	50.1589	0.283784
ENSMUSG00000107479	2610300M13Rik	0.113223	1	24	16	4.24264	0.585356	1	24	10.1132	6.014	0.246143	1	24	13.0566	4.66667	2.67916	0.574106
ENSMUSG00000037784	Dzip1l	0.141715	1	24	20	13.0815	0.468593	1	24	17.953	80.6708	0.246499	1	24	18.9765	65.0833	18.8892	0.290231
ENSMUSG00000027522	Stx16	0.170207	1	24	6	58.3363	0.390642	1	24	2.00007	368.74	0.246724	1	24	4.00004	286	43.5137	0.152146
ENSMUSG00000018001	Cyth3	0.170207	1	24	12	212.839	0.391184	1	24	10.2789	1745.63	0.246975	1	24	11.1394	1398.08	240.059	0.171705
ENSMUSG00000078867	Gm14418	0.170207	1	24	2	6.71751	0.391587	1	24	2.00007	12.3442	0.24716	1	24	2.00004	9.16667	9.71844	1.06019
ENSMUSG00000035863	Palm	0.141715	1	24	0	305.117	0.470548	1	24	21.8568	2141.17	0.247249	1	24	22.9284	2065.67	344.492	0.16677
ENSMUSG00000106990	Gm42547	0.170207	1	24	0	15.5563	0.392602	1	24	21.9999	39.3784	0.247628	1	24	23	26.6667	14.0524	0.526966
ENSMUSG00000049119	Fam110b	0.113223	1	24	2	7.77817	0.590733	1	24	2.00007	40.3963	0.247792	1	24	2.00004	25.25	12.3333	0.488448
ENSMUSG00000022471	Xrcc6	0.113223	1	24	8	19.4454	0.592352	1	24	6.57359	117.064	0.248288	1	24	7.28679	85.5833	32.4902	0.379632
ENSMUSG00000024799	Tm7sf2	0.113223	1	24	2	5.3033	0.59419	1	24	10.2118	13.0195	0.24885	1	24	6.10588	18.5833	9.16064	0.492949
ENSMUSG00000082926	Gm8172	0.141715	1	24	2	3.53553	0.474751	1	24	2.00007	11.1548	0.248859	1	24	2.00004	5.5	3.42528	0.622779
ENSMUSG00000038151	Prdm1	0.113223	1	24	4	37.6534	0.594319	1	24	5.23262	247.577	0.24889	1	24	4.61631	183	59.1701	0.323334
ENSMUSG00000024045	Akap8	0.141715	1	24	20	105.359	0.475555	1	24	17.0482	969.237	0.249167	1	24	18.5241	857	92.4969	0.107931
ENSMUSG00000087028	Gm13387	0.113223	1	24	22	4.59619	0.596932	1	24	21.9999	20.4481	0.249687	1	24	22	8.25	4.6523	0.563915
ENSMUSG00000020656	Grhl1	0.0931041	1	24	12	16.9706	0.726785	1	24	13.9523	74.5163	0.249904	1	24	12.9761	31.75	24.9837	0.786888
ENSMUSG00000026127	Imp4	0.113223	1	24	4	42.6032	0.598867	1	24	9.17649	239.681	0.250277	1	24	6.58825	207.667	23.2734	0.112071
ENSMUSG00000041881	Ndufa7	0.113223	1	24	4	20.1525	0.599399	1	24	9.1859	146.393	0.250439	1	24	6.59295	135.75	6.84611	0.0504317
ENSMUSG00000042500	Ago4	0.170207	1	24	20	33.5876	0.39959	1	24	20.8617	129.652	0.250835	1	24	20.4308	101.333	13.4492	0.132723
ENSMUSG00000106208	Gm4734	0.141715	1	24	14	10.253	0.480524	1	24	13.5441	66.897	0.251063	1	24	13.7721	28.5833	23.9499	0.837899
ENSMUSG00000039168	Dap	0.170207	1	24	2	28.6378	0.400218	1	24	3.15312	226.807	0.251123	1	24	2.57656	200.667	42.3106	0.21085
ENSMUSG00000042293	Gm5617	0.141715	1	24	2	7.07107	0.480712	1	24	2.00007	26.0852	0.251134	1	24	2.00004	16.1667	7.13794	0.441522
ENSMUSG00000045237	1110012L19Rik	0.170207	1	24	6	19.4454	0.401213	1	24	9.54152	50.9534	0.251578	1	24	7.77076	30.9167	5.05343	0.163453
ENSMUSG00000083111	Gm14421	0.113223	1	24	2	3.88909	0.604748	1	24	2.00007	11.3105	0.252066	1	24	2.00004	4.66667	4.60058	0.985838
ENSMUSG00000104012	Gm37364	0.113223	1	24	0	10.253	0.605282	1	24	21.9999	21.3786	0.252228	1	24	23	15.6667	17.8587	1.13992
ENSMUSG00000024038	Ndufv3	0.141715	1	24	0	60.1041	0.484411	1	24	2.00007	321.824	0.25254	1	24	1.00004	259.333	52.6396	0.202981
ENSMUSG00000038366	Lasp1	0.170207	1	24	0	79.9031	0.404076	1	24	9.32925	1192.15	0.252884	1	24	4.66463	1226.75	90.8884	0.0740888
ENSMUSG00000020387	Jade2	0.170207	1	24	12	152.028	0.404592	1	24	10.2442	950.842	0.253119	1	24	11.1221	645.5	176.804	0.273903
ENSMUSG00000000142	Axin2	0.113223	1	24	10	104.298	0.609289	1	24	8.70436	1290.45	0.253443	1	24	9.35218	1188.83	78.9804	0.0664352
ENSMUSG00000019863	Qrsl1	0.113223	1	24	2	8.83883	0.609633	1	24	2.00007	84.4513	0.253547	1	24	2.00004	48.3333	19.2615	0.398513
ENSMUSG00000062822	4833420G17Rik	0.141715	1	24	10	19.2687	0.487097	1	24	9.47645	255.213	0.253559	1	24	9.73822	216.167	25.2497	0.116807
ENSMUSG00000038527	C1rl	0.170207	1	24	0	6.71751	0.406158	1	24	21.9999	23.07	0.253832	1	24	23	10.3333	12.3035	1.19066
ENSMUSG00000052584	Serp2	0.0931041	1	24	8	10.9602	0.74305	1	24	2.00007	40.3105	0.253965	1	24	5.00004	26.6667	4.10409	0.153903
ENSMUSG00000087679	Tmem250-ps	0.170207	1	24	2	47.5529	0.407109	1	24	2.00008	207.606	0.254264	1	24	2.00004	180.917	60.4399	0.334076
ENSMUSG00000043067	Dpy19l1	0.113223	1	24	12	54.8008	0.612104	1	24	9.82692	418.624	0.254294	1	24	10.9135	346.833	53.7508	0.154976
ENSMUSG00000073557	Ppp1r12b	0.170207	1	24	16	108.364	0.408796	1	24	16.3932	687.568	0.25503	1	24	16.1966	529.417	194.565	0.367508
ENSMUSG00000026490	Cdc42bpa	0.113223	1	24	16	195.692	0.616258	1	24	14.0795	2249.73	0.255548	1	24	15.0398	1838.92	247.09	0.134367
ENSMUSG00000034453	Polr3b	0.170207	1	24	4	57.6292	0.410185	1	24	2.00007	314.771	0.255659	1	24	3.00004	209.167	55.5666	0.265657
ENSMUSG00000047146	Tet1	0.113223	1	24	4	28.2843	0.616953	1	24	2.00007	207.653	0.255757	1	24	3.00004	165.333	27.4583	0.166079
ENSMUSG00000021115	Vrk1	0.170207	1	24	2	32.7037	0.41066	1	24	2.00007	144.325	0.255875	1	24	2.00004	132	49.5089	0.375067
ENSMUSG00000028540	Dph2	0.170207	1	24	0	9.89949	0.412025	1	24	2.00007	14.4311	0.256493	1	24	1.00004	14.5	11.569	0.797863
ENSMUSG00000023235	Ccl25	0.113223	1	24	22	12.9047	0.622737	1	24	14.6804	103.221	0.257497	1	24	18.3402	76.6667	15.2287	0.198636
ENSMUSG00000000489	Pdgfb	0.170207	1	24	4	158.392	0.4146	1	24	2.00007	1353.92	0.257656	1	24	3.00004	1126.83	123.553	0.109646
ENSMUSG00000000532	Acvr1b	0.113223	1	24	2	17.6777	0.624766	1	24	4.17924	42.8335	0.258106	1	24	3.08962	40.1667	22.4215	0.558211
ENSMUSG00000050043	Tmx2	0.141715	1	24	0	57.9828	0.499962	1	24	21.9999	237.46	0.258409	1	24	23	189.583	59.0775	0.311618
ENSMUSG00000108365	Gm44951	0.0931041	1	24	0	5.65685	0.761306	1	24	14.3795	14.1373	0.258485	1	24	19.1897	10.4167	8.9189	0.856215
ENSMUSG00000081992	Gm13408	0.0931041	1	24	14	2.12132	0.764969	1	24	12.9491	19.4433	0.259387	1	24	13.4745	10.5	4.53818	0.432208
ENSMUSG00000031333	Abcb7	0.170207	1	24	2	67.8823	0.420202	1	24	2.00008	341.814	0.260177	1	24	2.00004	264.583	78.7015	0.297454
ENSMUSG00000004791	Pgf	0.0931041	1	24	4	8.13173	0.769141	1	24	2.00007	16.8802	0.260412	1	24	3.00004	12.3333	13.4304	1.08895
ENSMUSG00000006850	Tmco6	0.141715	1	24	16	12.3744	0.505654	1	24	16.3542	59.6193	0.26054	1	24	16.1771	41.5	17.1248	0.412647
ENSMUSG00000044080	S100a1	0.0931041	1	24	20	36.0624	0.770565	1	24	21.9999	271.284	0.260761	1	24	21	191.667	32.0518	0.167227
ENSMUSG00000040016	Ptger3	0.141715	1	24	16	4.41942	0.506658	1	24	14.1094	36.0339	0.260914	1	24	15.0547	8.58333	13.9499	1.62523
ENSMUSG00000050565	Tor1aip2	0.170207	1	24	2	96.1665	0.422788	1	24	4.45234	644.661	0.261337	1	24	3.22617	518.75	112.89	0.217618
ENSMUSG00000039849	Pcif1	0.113223	1	24	2	42.6032	0.637094	1	24	20.582	258.202	0.26179	1	24	23.291	260.333	48.5057	0.186322
ENSMUSG00000114888	AC140462.2	0.170207	1	24	14	4.24264	0.423903	1	24	13.6189	17.1739	0.261836	1	24	13.8094	7.16667	5.92613	0.826901
ENSMUSG00000045333	Zfp423	0.170207	1	24	2	126.926	0.424044	1	24	21.9999	542.537	0.261899	1	24	24	519.167	156.029	0.300538
ENSMUSG00000024457	Trim26	0.170207	1	24	4	47.0226	0.424086	1	24	2.00007	547.155	0.261918	1	24	3.00004	434.833	43.8538	0.100852
ENSMUSG00000015501	Hivep2	0.113223	1	24	16	72.4784	0.639716	1	24	15.5476	839.359	0.262569	1	24	15.7738	770.75	43.4305	0.0563483
ENSMUSG00000027331	Knstrn	0.170207	1	24	14	5.3033	0.425768	1	24	12.5234	20.6956	0.26267	1	24	13.2617	9.08333	8.64119	0.951323
ENSMUSG00000030752	Kdm8	0.0931041	1	24	22	5.3033	0.778464	1	24	14.2241	22.5754	0.262695	1	24	18.1121	14	2.38626	0.170447
ENSMUSG00000099104	Gm17087	0.141715	1	24	4	2.82843	0.511475	1	24	2.00008	7.77542	0.262709	1	24	3.00004	5	2.47863	0.495726
ENSMUSG00000033983	Coil	0.141715	1	24	2	16.9706	0.512914	1	24	2.00006	91.3993	0.263244	1	24	2.00003	55.6667	21.8305	0.392164
ENSMUSG00000001665	Gstt3	0.113223	1	24	6	13.435	0.64238	1	24	2.00007	66.7426	0.263361	1	24	4.00004	29.1667	4.83092	0.165632
ENSMUSG00000021236	Entpd5	0.209359	1	24	2	54.4472	0.348278	1	24	21.9999	216.053	0.26384	1	24	24	169.5	54.5596	0.321885
ENSMUSG00000040560	Wdr7	0.170207	1	24	0	46.3155	0.42957	1	24	2.07583	342.861	0.264365	1	24	1.03791	321.833	65.6135	0.203874
ENSMUSG00000006398	Cdc20	0.0931041	1	24	6	9.89949	0.785385	1	24	13.4172	18.9491	0.264383	1	24	9.70862	14.5	2.37082	0.163505
ENSMUSG00000018999	Slc35b4	0.113223	1	24	2	38.8909	0.64643	1	24	14.8313	181.675	0.264561	1	24	20.4157	183.417	50.58	0.275765
ENSMUSG00000021179	Nrde2	0.113223	1	24	4	33.234	0.646607	1	24	2.00007	245.567	0.264613	1	24	3.00004	176.583	39.8701	0.225786
ENSMUSG00000073144	4930599N23Rik	0.113223	1	24	2	1.41421	0.647164	1	24	21.9999	1.9311	0.264778	1	24	24	1.33333	2.30941	1.73205
ENSMUSG00000022220	Adcy4	0.170207	1	24	2	157.331	0.430614	1	24	21.9999	872.79	0.26483	1	24	24	871.667	175.804	0.201687
ENSMUSG00000006471	Ndor1	0.141715	1	24	0	12.3744	0.51833	1	24	21.9999	76.1918	0.265252	1	24	23	55.25	19.9984	0.361962
ENSMUSG00000020495	Smg8	0.170207	1	24	0	30.052	0.432696	1	24	2.00007	132.617	0.265755	1	24	1.00004	108	39.5752	0.366437
ENSMUSG00000037601	Nme1	0.113223	1	24	4	13.0815	0.653262	1	24	9.65331	76.8986	0.26658	1	24	6.82665	55.6667	8.44432	0.151694
ENSMUSG00000026380	Tfcp2l1	0.113223	1	24	16	4.24264	0.654756	1	24	14.3384	22.603	0.26702	1	24	15.1692	12.3333	5.00402	0.405731
ENSMUSG00000032519	Slc25a38	0.170207	1	24	8	15.026	0.436692	1	24	6.23371	72.7924	0.267526	1	24	7.11686	60.0833	16.7926	0.279488
ENSMUSG00000043140	Tmem186	0.0931041	1	24	8	18.5616	0.798732	1	24	8.99207	106.891	0.267623	1	24	8.49604	71.5833	21.3621	0.298423
ENSMUSG00000036580	Spg20	0.113223	1	24	2	49.4975	0.656853	1	24	8.94255	439.521	0.267637	1	24	5.47128	425.5	48.5999	0.114218
ENSMUSG00000019806	Aig1	0.113223	1	24	0	16.4402	0.656876	1	24	21.9999	107.157	0.267644	1	24	23	82.5	19.8329	0.240399
ENSMUSG00000115625	AC140426.1	0.209359	1	24	2	12.3744	0.355257	1	24	13.7185	7.57709	0.267652	1	24	7.85923	12.5833	5.37075	0.426815
ENSMUSG00000025403	Shmt2	0.141715	1	24	8	30.7591	0.525534	1	24	3.17512	139.042	0.267911	1	24	5.58756	113.833	13.0435	0.114584
ENSMUSG00000024325	Ring1	0.170207	1	24	2	21.2132	0.437738	1	24	2.48612	75.1522	0.267989	1	24	2.24306	59.8333	22.7735	0.380616
ENSMUSG00000019143	Hars2	0.170207	1	24	10	24.0416	0.437932	1	24	6.84334	164.347	0.268074	1	24	8.42167	137.667	26.6394	0.193507
ENSMUSG00000032006	Pdgfd	0.113223	1	24	14	106.773	0.659234	1	24	15.1008	786.648	0.268337	1	24	14.5504	600.75	141.141	0.234941
ENSMUSG00000070713	Gm10282	0.141715	1	24	14	8.48528	0.527383	1	24	10.1774	25.582	0.268591	1	24	12.0887	9.5	8.94441	0.941516
ENSMUSG00000040978	Gm11992	0.113223	1	24	0	6.01041	0.660414	1	24	14	5	0.268684	1	24	19	11.25	3.96204	0.352181
ENSMUSG00000078656	Vps25	0.113223	1	24	0	5.65685	0.663873	1	24	9.80578	7.01791	0.269699	1	24	4.90289	7.08333	6.00483	0.847741
ENSMUSG00000100104	Gm5644	0.0931041	1	24	8	5.65685	0.809783	1	24	6.29722	43.6616	0.27029	1	24	7.14861	36.1667	14.0536	0.38858
ENSMUSG00000040441	Slc26a10	0.113223	1	24	4	78.6656	0.665961	1	24	2.00007	460.44	0.27031	1	24	3.00004	323.833	68.876	0.21269
ENSMUSG00000024160	Spsb3	0.170207	1	24	2	18.7383	0.443088	1	24	2.00007	97.3118	0.270348	1	24	2.00004	55.75	22.4597	0.402865
ENSMUSG00000096210	H1f0	0.248511	1	24	2	243.422	0.303762	1	24	3.22623	903.583	0.270532	1	24	2.61312	683.25	245.774	0.359713
ENSMUSG00000002459	Rgs20	0.0931041	1	24	22	7.42462	0.810968	1	24	14.5956	28.405	0.270575	1	24	18.2978	19.25	8.65126	0.449416
ENSMUSG00000035027	Map2k2	0.141715	1	24	2	66.8216	0.533237	1	24	4.66096	472.189	0.270738	1	24	3.33048	434.417	94.2105	0.216867
ENSMUSG00000040029	Ipo8	0.170207	1	24	8	55.1543	0.444252	1	24	8.18063	676.046	0.27086	1	24	8.09032	591.417	79.589	0.134573
ENSMUSG00000049439	Cyp20a1	0.141715	1	24	8	28.2843	0.53486	1	24	8.95043	153.11	0.271332	1	24	8.47521	120.167	11.1921	0.0931385
ENSMUSG00000061461	Smim20	0.113223	1	24	2	13.435	0.670087	1	24	2.00007	73.8135	0.271516	1	24	2.00004	33.5833	22.8764	0.681183
ENSMUSG00000036333	Kidins220	0.170207	1	24	2	123.39	0.445903	1	24	2.00007	1697.88	0.271585	1	24	2.00004	1527.08	158.239	0.103621
ENSMUSG00000007476	Lrrc8a	0.113223	1	24	14	49.851	0.671386	1	24	15.1725	361.45	0.271895	1	24	14.5862	269.167	74.1728	0.275565
ENSMUSG00000059866	Tnip2	0.170207	1	24	10	51.7956	0.447457	1	24	7.91436	310.579	0.272266	1	24	8.95718	261.583	59.1741	0.226215
ENSMUSG00000025747	Tyms	0.113223	1	24	2	8.66206	0.672665	1	24	9.09302	40.6762	0.272268	1	24	5.54651	27.9167	17.6003	0.630459
ENSMUSG00000004085	Map3k20	0.170207	1	24	16	251.376	0.447684	1	24	10.114	1282.02	0.272366	1	24	13.057	1111.92	214.034	0.192491
ENSMUSG00000074899	Sptbn5	0.170207	1	24	0	9.54594	0.447696	1	24	16.0038	25.7828	0.272371	1	24	20.0019	21	17.8251	0.848815
ENSMUSG00000003680	Taf6l	0.113223	1	24	6	16.2635	0.674992	1	24	8.51762	81.4009	0.272946	1	24	7.25881	64.6667	8.08969	0.125098
ENSMUSG00000022241	Tars	0.0931041	1	24	22	24.3952	0.821851	1	24	4.42898	386.689	0.273186	1	24	1.21449	386.083	32.1784	0.0833457
ENSMUSG00000055491	Pprc1	0.170207	1	24	6	37.8302	0.449698	1	24	5.66679	228.419	0.273248	1	24	5.83339	187.167	83.3451	0.445299
ENSMUSG00000045039	Megf8	0.170207	1	24	4	66.9984	0.44986	1	24	2.00007	503.21	0.273319	1	24	3.00003	413.833	80.5949	0.194752
ENSMUSG00000039759	Thap3	0.113223	1	24	8	16.0867	0.676921	1	24	13.5124	41.9822	0.273508	1	24	10.7562	36.5	2.59267	0.071032
ENSMUSG00000015882	Lcorl	0.113223	1	24	14	58.8666	0.677395	1	24	14.1527	479.128	0.273645	1	24	14.0764	394.333	76.6284	0.194324
ENSMUSG00000063511	Snrnp70	0.113223	1	24	14	125.158	0.678056	1	24	13.5397	1308.35	0.273837	1	24	13.7698	1061	174.007	0.164003
ENSMUSG00000024740	Ddb1	0.170207	1	24	2	244.305	0.451253	1	24	4.72476	1635.22	0.273927	1	24	3.36238	1432.5	346.566	0.241931
ENSMUSG00000043885	Slc36a4	0.170207	1	24	4	48.7904	0.452132	1	24	4.5841	362.564	0.274311	1	24	4.29205	298.583	48.9819	0.164048
ENSMUSG00000015126	Tsr3	0.113223	1	24	16	9.36916	0.682087	1	24	14.4795	58.9062	0.275008	1	24	15.2397	36.5	14.2989	0.39175
ENSMUSG00000061518	Cox5b	0.170207	1	24	0	62.2254	0.453921	1	24	10.7261	306.11	0.275091	1	24	5.36304	340.5	29.4676	0.0865421
ENSMUSG00000041020	Map7d2	0.141715	1	24	16	30.9359	0.546322	1	24	13.9316	153.06	0.275505	1	24	14.9658	66	52.0794	0.789082
ENSMUSG00000022246	Rai14	0.113223	1	24	10	278.6	0.684064	1	24	7.64384	2097.65	0.275581	1	24	8.82192	1854.33	298.278	0.160855
ENSMUSG00000044252	Osbpl1a	0.113223	1	24	14	57.2756	0.685029	1	24	13.869	1196.44	0.27586	1	24	13.9345	1049.75	91.8697	0.0875158
ENSMUSG00000041187	Prkd2	0.170207	1	24	12	129.047	0.456307	1	24	14.1816	886.09	0.27613	1	24	13.0908	654.833	161.948	0.247313
ENSMUSG00000028608	0610037L13Rik	0.113223	1	24	14	12.3744	0.686051	1	24	14	192	0.276156	1	24	14	134.5	33.9742	0.252596
ENSMUSG00000081480	Gm13608	0.141715	1	24	8	4.94975	0.548529	1	24	6.27854	16.137	0.276304	1	24	7.13927	8.66667	8.67683	1.00117
ENSMUSG00000068663	Clec16a	0.113223	1	24	0	34.6482	0.686806	1	24	14.1193	267.566	0.276374	1	24	19.0597	259.25	29.5164	0.113853
ENSMUSG00000081824	BC002163	0.209359	1	24	18	2.12132	0.372551	1	24	10.4042	13.1585	0.276973	1	24	14.2021	8.08333	5.30817	0.656681
ENSMUSG00000032437	Stt3b	0.170207	1	24	10	77.2514	0.458293	1	24	7.09476	844.929	0.276993	1	24	8.54738	729.917	108.946	0.149258
ENSMUSG00000048100	Taf13	0.170207	1	24	22	20.1525	0.458761	1	24	21.9999	144.209	0.277197	1	24	22	104.167	21.9569	0.210786
ENSMUSG00000039523	Cep104	0.170207	1	24	22	62.0486	0.459321	1	24	21.9999	446.475	0.27744	1	24	22	352.833	67.2013	0.190462
ENSMUSG00000033713	Foxn3	0.170207	1	24	2	95.4594	0.460265	1	24	2.00007	1151.58	0.277849	1	24	2.00004	1000.42	114.132	0.114085
ENSMUSG00000042729	Wdr74	0.170207	1	24	10	7.07107	0.46059	1	24	9.8901	24.0136	0.27799	1	24	9.94505	10.75	7.20151	0.669908
ENSMUSG00000027628	Aar2	0.0931041	1	24	4	19.2687	0.845197	1	24	2.00007	138.468	0.278742	1	24	3.00004	120	55.583	0.463191
ENSMUSG00000002814	Top3a	0.170207	1	24	2	24.3952	0.463963	1	24	9.37391	86.3669	0.279449	1	24	5.68695	79.6667	11.1054	0.139399
ENSMUSG00000039637	Coro7	0.170207	1	24	6	49.4975	0.464706	1	24	9.42577	223.153	0.27977	1	24	7.71289	184.667	11.0904	0.0600565
ENSMUSG00000031167	Rbm3	0.170207	1	24	8	121.622	0.466053	1	24	8.01734	634.061	0.280352	1	24	8.00867	465.333	135.279	0.290715
ENSMUSG00000103621	Gm38366	0.113223	1	24	20	4.24264	0.700619	1	24	10.0598	7.50558	0.280353	1	24	15.0299	5.83333	2.7943	0.479023
ENSMUSG00000029869	Ephb6	0.209359	1	24	2	5.3033	0.380675	1	24	2.00007	33.5355	0.281294	1	24	2.00004	15.75	10.7816	0.684547
ENSMUSG00000050229	Pigm	0.170207	1	24	2	34.2947	0.469202	1	24	2.00007	258.928	0.281708	1	24	2.00004	210.417	37.5518	0.178464
ENSMUSG00000044199	S1pr4	0.113223	1	24	2	21.39	0.706125	1	24	2.00007	117.038	0.281931	1	24	2.00004	61.25	29.6982	0.484868
ENSMUSG00000021090	Lrrc9	0.141715	1	24	4	8.66206	0.564212	1	24	13.4848	8.19889	0.28195	1	24	8.74239	10.5833	5.17705	0.48917
ENSMUSG00000028226	Mmp16	0.141715	1	24	2	7.6014	0.564841	1	24	10.2311	7.01425	0.282175	1	24	6.11557	12.0833	3.0452	0.252017
ENSMUSG00000001604	Tcea3	0.209359	1	24	2	25.8094	0.382439	1	24	21.9999	68.4815	0.282227	1	24	24	46.75	25.2591	0.540301
ENSMUSG00000024778	Fas	0.248511	1	24	14	74.2462	0.322393	1	24	16.1742	331.747	0.282357	1	24	15.0871	243.167	102.978	0.423488
ENSMUSG00000029651	Mtus2	0.170207	1	24	2	13.0815	0.471468	1	24	2.00007	49.2757	0.282682	1	24	2.00004	27.3333	12.7989	0.468251
ENSMUSG00000049680	Urgcp	0.170207	1	24	4	40.6586	0.471589	1	24	4.10732	272.313	0.282734	1	24	4.05366	235.25	58.1144	0.247032
ENSMUSG00000026942	Traf2	0.170207	1	24	2	22.981	0.473227	1	24	2.00007	146.933	0.283437	1	24	2.00003	120.417	28.6237	0.237705
ENSMUSG00000020605	Hs1bp3	0.170207	1	24	2	22.8042	0.473359	1	24	2.00007	69.0157	0.283493	1	24	2.00004	59.0833	28.2185	0.477606
ENSMUSG00000008604	Ubqln4	0.248511	1	24	2	30.7591	0.324308	1	24	2.00005	214.035	0.283556	1	24	2.00002	179.417	31.0059	0.172815
ENSMUSG00000027104	Atf2	0.141715	1	24	16	40.6586	0.568863	1	24	14.5423	493.751	0.283613	1	24	15.2711	400.917	66.9099	0.166892
ENSMUSG00000092486	2610524H06Rik	0.113223	1	24	2	7.77817	0.712542	1	24	2.00007	14.7574	0.283763	1	24	2.00004	8.08333	8.79025	1.08745
ENSMUSG00000017631	Abr	0.170207	1	24	0	86.6206	0.474413	1	24	14.661	1264.33	0.283945	1	24	19.3305	1221.92	95.6927	0.0783136
ENSMUSG00000091498	Mpc1-ps	0.113223	1	24	2	7.42462	0.713372	1	24	2.00007	32.2775	0.283999	1	24	2.00004	19.0833	8.41381	0.440899
ENSMUSG00000040263	Klhdc4	0.113223	1	24	2	13.7886	0.713419	1	24	21.9999	163.103	0.284013	1	24	24	154.667	19.4856	0.125984
ENSMUSG00000115220	AC154760.1	0.141715	1	24	6	8.83883	0.571266	1	24	7.74013	16.6449	0.284469	1	24	6.87007	8.16667	7.46819	0.914472
ENSMUSG00000021731	Mrps30	0.141715	1	24	6	30.4056	0.572831	1	24	9.88767	166.531	0.285026	1	24	7.94383	141.833	5.88239	0.041474
ENSMUSG00000104293	Gm38043	0.170207	1	24	6	11.3137	0.478473	1	24	6.23735	35.3438	0.285681	1	24	6.11867	24.1667	17.1033	0.707722
ENSMUSG00000064023	Klk8	0.113223	1	24	0	18.7383	0.722396	1	24	9.74843	36.1457	0.286563	1	24	4.87421	32.0833	19.3835	0.60416
ENSMUSG00000019961	Tmpo	0.141715	1	24	8	63.6396	0.577534	1	24	13.4434	1055.78	0.286697	1	24	10.7217	1028.83	14.8111	0.014396
ENSMUSG00000053411	Cbx7	0.170207	1	24	2	40.4819	0.482488	1	24	2.00007	369.584	0.287392	1	24	2.00004	321.083	43.3794	0.135103
ENSMUSG00000054474	Thnsl2	0.170207	1	24	8	9.72272	0.483168	1	24	6.10617	36.2144	0.287681	1	24	7.05309	23.6667	9.45408	0.399468
ENSMUSG00000031145	Prickle3	0.141715	1	24	4	21.5668	0.580594	1	24	2.00007	116.774	0.287782	1	24	3.00004	80.4167	14.7328	0.183206
ENSMUSG00000025144	Cenpx	0.141715	1	24	12	14.3189	0.580691	1	24	10.0532	115.522	0.287816	1	24	11.0266	70.75	23.2441	0.328539
ENSMUSG00000005299	Letm1	0.209359	1	24	0	66.2913	0.393166	1	24	2.00007	609.385	0.287866	1	24	1.00004	558.083	67.2083	0.120427
ENSMUSG00000038828	Tmem214	0.170207	1	24	4	30.4056	0.483637	1	24	2.00007	263.565	0.28788	1	24	3.00004	197.75	29.3697	0.148519
ENSMUSG00000057147	Dph6	0.0931041	1	24	4	19.4454	0.888621	1	24	2.00007	185.929	0.288918	1	24	3.00004	134.667	18.857	0.140028
ENSMUSG00000054871	Tmem158	0.170207	1	24	4	7.42462	0.486949	1	24	2.00007	24.5866	0.289286	1	24	3.00004	11.25	7.86808	0.699385
ENSMUSG00000057440	Mpp7	0.170207	1	24	22	35.7089	0.486957	1	24	2.00007	148.793	0.28929	1	24	3.68401e-05	152.5	28.8675	0.189295
ENSMUSG00000026456	Cyb5r1	0.170207	1	24	4	34.825	0.488609	1	24	2.00007	172.62	0.289989	1	24	3.00004	138.417	23.4404	0.169346
ENSMUSG00000112150	9530018F02Rik	0.248511	1	24	6	7.77817	0.335426	1	24	2.00007	25.7574	0.290467	1	24	4.00004	15.3333	3.22636	0.210415
ENSMUSG00000037992	Rara	0.170207	1	24	4	36.416	0.491073	1	24	8.64994	171.908	0.291031	1	24	6.32497	144.75	25.4416	0.175762
ENSMUSG00000036966	Spryd3	0.141715	1	24	6	53.3866	0.592412	1	24	6.17094	312.883	0.291948	1	24	6.08547	250.667	64.389	0.256871
ENSMUSG00000031703	Itfg1	0.113223	1	24	2	26.5165	0.741537	1	24	2.00007	558.148	0.291961	1	24	2.00004	404.583	67.5602	0.166987
ENSMUSG00000070705	Eid2b	0.209359	1	24	4	15.5563	0.403607	1	24	13.9136	43.0214	0.293296	1	24	8.95681	49.0833	7.47284	0.152248
ENSMUSG00000059895	Ptp4a3	0.170207	1	24	2	59.0434	0.496623	1	24	2.00007	530.003	0.29337	1	24	2.00004	373.5	96.9224	0.259498
ENSMUSG00000050822	Slc29a4	0.0931041	1	24	4	33.234	0.908201	1	24	13.6446	74.3443	0.293441	1	24	8.82229	115.083	58.5492	0.508755
ENSMUSG00000035898	Uba6	0.141715	1	24	20	25.6326	0.597329	1	24	10.4095	188.088	0.293671	1	24	15.2047	200.5	11.2769	0.0562439
ENSMUSG00000040652	Oaz2	0.113223	1	24	2	98.8182	0.748341	1	24	4.12354	759.255	0.293866	1	24	3.06177	665.417	105.91	0.159163
ENSMUSG00000028917	Plekhm2	0.141715	1	24	0	36.416	0.598514	1	24	14.7643	321.379	0.294086	1	24	19.3821	325	107.888	0.331962
ENSMUSG00000066607	6030419C18Rik	0.209359	1	24	22	12.0208	0.405213	1	24	21.9999	44.191	0.294127	1	24	22	18.4167	15.7299	0.854112
ENSMUSG00000034274	Thoc5	0.141715	1	24	2	23.6881	0.599039	1	24	2.00007	197.968	0.294269	1	24	2.00004	153.833	43.8879	0.285295
ENSMUSG00000109695	Gm31166	0.141715	1	24	0	9.36916	0.60056	1	24	9.6727	13.0694	0.294801	1	24	4.83635	15.4167	13.4129	0.870028
ENSMUSG00000004748	Mtfp1	0.141715	1	24	4	6.89429	0.601705	1	24	9.45207	18.2752	0.2952	1	24	6.72604	12.6667	3.35983	0.26525
ENSMUSG00000074141	Il4i1	0.141715	1	24	2	4.59619	0.601815	1	24	9.45302	5.09518	0.295238	1	24	5.72651	6.75	4.81812	0.713795
ENSMUSG00000043366	Olfr78	0.170207	1	24	20	5.65685	0.504078	1	24	10	4	0.296496	1	24	15	7	3.71363	0.530518
ENSMUSG00000021820	Camk2g	0.170207	1	24	2	36.7696	0.50422	1	24	2.00007	527.378	0.296556	1	24	2.00004	422.167	59.9797	0.142076
ENSMUSG00000038546	Ranbp9	0.209359	1	24	14	38.8909	0.410869	1	24	14.397	455.277	0.29704	1	24	14.1985	404.417	61.8342	0.152897
ENSMUSG00000023088	Abcc1	0.170207	1	24	2	32.7037	0.505805	1	24	4.62102	137.953	0.297218	1	24	3.31051	131.083	66.3144	0.505895
ENSMUSG00000021910	Nisch	0.141715	1	24	4	112.076	0.60909	1	24	2.00007	2790.91	0.29777	1	24	3.00004	2484.5	149.97	0.0603621
ENSMUSG00000069227	Gprin1	0.0931041	1	24	2	8.66206	0.92742	1	24	14.1489	21.0322	0.297843	1	24	20.0744	19.25	30.2234	1.57004
ENSMUSG00000026202	Tuba4a	0.113223	1	24	22	34.6482	0.762903	1	24	14.4237	136.904	0.297919	1	24	18.2119	102.417	39.9796	0.390362
ENSMUSG00000006169	Clint1	0.170207	1	24	14	191.272	0.508036	1	24	10.8811	1213.19	0.298148	1	24	12.4405	1012.75	147.083	0.145231
ENSMUSG00000037306	Man1c1	0.170207	1	24	2	45.6084	0.508371	1	24	10.0436	294.012	0.298288	1	24	6.02181	314.833	40.9918	0.130202
ENSMUSG00000017291	Taok1	0.170207	1	24	12	368.579	0.51115	1	24	8.98617	2843.71	0.299444	1	24	10.4931	2511.17	371.146	0.147798
ENSMUSG00000035021	Baz1a	0.170207	1	24	14	101.823	0.511521	1	24	10.3259	616.798	0.299598	1	24	12.163	399.5	116.456	0.291504
ENSMUSG00000087088	Gm16638	0.141715	1	24	0	20.5061	0.615118	1	24	2.00007	71.9674	0.299859	1	24	1.00004	59.5	20.5272	0.344996
ENSMUSG00000028538	St3gal3	0.170207	1	24	0	18.0312	0.513495	1	24	9.70674	92.2141	0.300417	1	24	4.85337	86.75	26.6027	0.306659
ENSMUSG00000111080	Gm20300	0.113223	1	24	18	33.0572	0.774569	1	24	14.1454	157.09	0.301144	1	24	16.0727	106.667	26.383	0.247341
ENSMUSG00000039239	Tgfb2	0.170207	1	24	8	198.167	0.515347	1	24	7.08585	1447.03	0.301185	1	24	7.54292	1225.92	166.367	0.135708
ENSMUSG00000049303	Syt12	0.170207	1	24	2	11.4905	0.515541	1	24	13.9129	16.5054	0.301265	1	24	7.95645	22.1667	6.34264	0.286134
ENSMUSG00000029910	Mad2l1	0.209359	1	24	18	15.9099	0.419813	1	24	15.0527	55.3935	0.301613	1	24	16.5263	37.1667	15.8123	0.425443
ENSMUSG00000033467	Crlf2	0.141715	1	24	4	18.9151	0.620279	1	24	8.63738	61.5573	0.30164	1	24	6.31869	52.5	17.7015	0.337172
ENSMUSG00000032238	Rora	0.209359	1	24	14	70.1803	0.419926	1	24	14.8812	679.651	0.301671	1	24	14.4406	620	96.4944	0.155636
ENSMUSG00000098234	Snhg6	0.113223	1	24	4	4.77297	0.776889	1	24	9.41231	24.8562	0.301783	1	24	6.70616	23.1667	13.8216	0.596616
ENSMUSG00000027961	Lrrc39	0.209359	1	24	4	2.12132	0.420216	1	24	2.00007	38.0359	0.301818	1	24	3.00004	8.5	11.1755	1.31476
ENSMUSG00000031781	Ciapin1	0.170207	1	24	0	16.2635	0.517042	1	24	21.9999	114.481	0.301887	1	24	23	80.5833	17.1221	0.212477
ENSMUSG00000033327	Tnxb	0.248511	1	24	16	76.014	0.354878	1	24	10.5999	221.546	0.302341	1	24	13.2999	182.583	54.0336	0.29594
ENSMUSG00000019139	Isyna1	0.113223	1	24	4	66.8216	0.780918	1	24	2.00007	835.009	0.302891	1	24	3.00004	661.5	72.7412	0.109964
ENSMUSG00000048240	Gng7	0.170207	1	24	8	21.5668	0.520695	1	24	12.2766	104.797	0.303396	1	24	10.1383	90.6667	3.91101	0.0431362
ENSMUSG00000037750	Fam222b	0.141715	1	24	4	36.416	0.62673	1	24	2.00007	224.966	0.303859	1	24	3.00004	198.083	46.7364	0.235943
ENSMUSG00000046229	Scand1	0.209359	1	24	2	16.4402	0.424346	1	24	2.00007	119.383	0.303916	1	24	2.00004	89.4167	26.0087	0.290871
ENSMUSG00000018040	Rrp7a	0.170207	1	24	0	35.0018	0.522369	1	24	8.35942	265.758	0.304086	1	24	4.17971	254.833	60.2525	0.236439
ENSMUSG00000031024	St5	0.170207	1	24	2	83.7922	0.524595	1	24	3.48712	778.545	0.305002	1	24	2.74356	646.417	120.523	0.186448
ENSMUSG00000052369	Tmem106c	0.170207	1	24	6	11.6673	0.524799	1	24	4.59389	53.3408	0.305086	1	24	5.29695	40.5	25.4183	0.627612
ENSMUSG00000030386	Zfp606	0.170207	1	24	0	48.6136	0.524839	1	24	21.9999	160.236	0.305102	1	24	23	123.167	55.8994	0.453852
ENSMUSG00000043015	Nemp2	0.170207	1	24	12	5.3033	0.524839	1	24	9.99999	71.5	0.305102	1	24	11	50.5833	9.42785	0.186383
ENSMUSG00000104391	Gm37960	0.170207	1	24	14	17.5009	0.525734	1	24	16.0329	63.2023	0.30547	1	24	15.0164	40.9167	23.176	0.566419
ENSMUSG00000089911	Mfsd14a	0.113223	1	24	8	39.598	0.791704	1	24	6.18448	521.561	0.305845	1	24	7.09224	465.583	17.6577	0.0379259
ENSMUSG00000036291	Ap5m1	0.113223	1	24	2	24.0416	0.792412	1	24	6.18219	175.653	0.306038	1	24	4.09109	156.5	50.7614	0.324354
ENSMUSG00000104239	Gm37588	0.248511	1	24	16	10.9602	0.361042	1	24	14.182	28.045	0.306047	1	24	15.091	10.25	13.0669	1.27482
ENSMUSG00000027185	Nat10	0.209359	1	24	6	28.9914	0.428608	1	24	5.99012	190.478	0.306071	1	24	5.99506	147.667	45.1526	0.305774
ENSMUSG00000105293	Gm42843	0.209359	1	24	2	12.7279	0.428613	1	24	21.9999	20.1032	0.306074	1	24	24	19.3333	15.5885	0.806301
ENSMUSG00000019817	Plagl1	0.113223	1	24	2	17.6777	0.793772	1	24	6.06973	59.5791	0.306409	1	24	4.03487	59.1667	46.0147	0.777713
ENSMUSG00000056665	Them6	0.170207	1	24	2	7.07107	0.529152	1	24	2.00007	47.5526	0.306872	1	24	2.00004	25.3333	10.4569	0.412771
ENSMUSG00000014771	Pdcd2	0.141715	1	24	14	10.253	0.636723	1	24	14.6775	54.6135	0.307276	1	24	14.3388	33.3333	15.0635	0.451906
ENSMUSG00000009630	Ppp2cb	0.113223	1	24	2	21.39	0.797606	1	24	18.4519	331.907	0.307454	1	24	22.2259	321.5	39.4565	0.122726
ENSMUSG00000044533	Rps2	0.113223	1	24	4	16.2635	0.798781	1	24	9.80343	717.091	0.307774	1	24	6.90171	609.833	12.6954	0.0208179
ENSMUSG00000074170	Plekhf1	0.141715	1	24	2	6.18718	0.639099	1	24	2.00007	22.1376	0.308085	1	24	2.00004	10.8333	6.43393	0.593901
ENSMUSG00000024491	Rbm27	0.170207	1	24	12	151.498	0.532174	1	24	9.25559	839.532	0.308109	1	24	10.6278	689.5	155.855	0.22604
ENSMUSG00000032867	Fbxw8	0.170207	1	24	4	53.3866	0.532597	1	24	2.00007	413.551	0.308282	1	24	3.00004	330.333	57.0789	0.172792
ENSMUSG00000029063	Nadk	0.170207	1	24	8	78.6656	0.534498	1	24	8.16987	467.526	0.309058	1	24	8.08493	381.75	26.4703	0.0693393
ENSMUSG00000075273	Ttc30b	0.141715	1	24	0	12.0208	0.642643	1	24	21.9999	88.2069	0.30929	1	24	23	52.3333	17.6516	0.337292
ENSMUSG00000064193	Gm4735	0.141715	1	24	22	4.94975	0.643242	1	24	21.377	15.5832	0.309493	1	24	21.6885	11.4167	4.89745	0.428974
ENSMUSG00000033735	Spr	0.170207	1	24	2	54.0937	0.535726	1	24	21.5488	201.21	0.309559	1	24	23.7744	193	45.853	0.23758
ENSMUSG00000005057	Sh2b2	0.170207	1	24	2	22.2739	0.535837	1	24	9.91237	42.5217	0.309604	1	24	5.95619	37.0833	0.996365	0.0268683
ENSMUSG00000001750	Tcirg1	0.170207	1	24	12	53.9169	0.536618	1	24	10.4631	377.447	0.309923	1	24	11.2315	276.25	47.9218	0.173472
ENSMUSG00000057378	Ryr3	0.170207	1	24	20	9.19239	0.537017	1	24	14.2541	28.1089	0.310085	1	24	17.127	11.8333	9.79763	0.827969
ENSMUSG00000024493	Lars	0.113223	1	24	4	36.7696	0.807342	1	24	4.97768	480.221	0.310098	1	24	4.48884	422	47.3777	0.112269
ENSMUSG00000022404	Slc25a17	0.170207	1	24	18	13.435	0.537189	1	24	16.1245	159.687	0.310155	1	24	17.0622	127.5	50.2218	0.393897
ENSMUSG00000040964	Arhgef10l	0.170207	1	24	0	20.1525	0.53745	1	24	2.00007	77.7235	0.310261	1	24	1.00004	70.1667	22.9213	0.326669
ENSMUSG00000020776	Fbf1	0.170207	1	24	2	66.468	0.537821	1	24	2.00007	507.727	0.310412	1	24	2.00004	405.917	72.276	0.178056
ENSMUSG00000022191	Drosha	0.170207	1	24	2	57.2756	0.537838	1	24	2.00007	775.054	0.310419	1	24	2.00004	696.083	67.2386	0.0965957
ENSMUSG00000034738	Nostrin	0.170207	1	24	14	284.61	0.538147	1	24	14.6173	1760.02	0.310545	1	24	14.3087	1297.67	363.633	0.28022
ENSMUSG00000027546	Atp9a	0.248511	1	24	2	34.825	0.369064	1	24	21.9999	147.534	0.310831	1	24	24	114.833	39.8372	0.346913
ENSMUSG00000033430	Terf2ip	0.170207	1	24	8	29.3449	0.539248	1	24	13.5599	210.394	0.310992	1	24	10.78	206.583	7.75651	0.0375467
ENSMUSG00000023830	Igf2r	0.170207	1	24	0	119.324	0.539387	1	24	21.9999	807.064	0.311049	1	24	23	658.583	139.125	0.211249
ENSMUSG00000035914	Cd276	0.209359	1	24	2	16.617	0.440023	1	24	2.00007	58.0716	0.311801	1	24	2.00004	21.25	30.592	1.43962
ENSMUSG00000001280	Sp1	0.170207	1	24	2	66.2913	0.541249	1	24	8.50065	1200.54	0.311805	1	24	5.25033	1146.25	95.4076	0.0832346
ENSMUSG00000081094	Rpl19-ps11	0.170207	1	24	20	6.71751	0.541754	1	24	17.9815	59.1548	0.31201	1	24	18.9907	50.4167	13.5407	0.268576
ENSMUSG00000020231	Dip2a	0.141715	1	24	8	84.1457	0.651172	1	24	9.24446	478.475	0.312178	1	24	8.62223	415.75	11.8451	0.0284909
ENSMUSG00000054874	Pcnx3	0.170207	1	24	2	51.9723	0.542303	1	24	9.95075	342.509	0.312233	1	24	5.97537	336.083	27.1929	0.0809112
ENSMUSG00000103793	Pcdhga6	0.209359	1	24	2	20.8597	0.440995	1	24	14.9594	93.2249	0.312286	1	24	20.4797	98.6667	22.6795	0.22986
ENSMUSG00000029629	Phf14	0.113223	1	24	20	44.1942	0.816434	1	24	10.1761	1004.02	0.312555	1	24	15.088	954.833	17.6681	0.0185039
ENSMUSG00000033470	Cysltr2	0.248511	1	24	0	22.8042	0.372108	1	24	2.00007	48.1571	0.312636	1	24	1.00004	41.0833	22.195	0.540242
ENSMUSG00000041481	Serpina3g	0.209359	1	24	8	19.0919	0.442038	1	24	6.32468	31.3773	0.312807	1	24	7.16234	14.0833	11.6549	0.827568
ENSMUSG00000039176	Polg	0.170207	1	24	6	61.5183	0.544298	1	24	2.00007	602.308	0.313041	1	24	4.00004	520.917	41.3655	0.079409
ENSMUSG00000041378	Cldn5	0.170207	1	24	0	1492.17	0.544392	1	24	18.5319	5966.59	0.31308	1	24	21.266	5396.67	2044.13	0.378776
ENSMUSG00000056666	Retsat	0.113223	1	24	4	27.5772	0.819758	1	24	2.00007	107.607	0.31345	1	24	3.00004	71.4167	32.6325	0.456931
ENSMUSG00000083328	Gm11826	0.170207	1	24	14	4.41942	0.545417	1	24	13.7799	15.5271	0.313494	1	24	13.89	9.16667	6.05403	0.660439
ENSMUSG00000050953	Gja1	0.170207	1	24	10	93.1613	0.54591	1	24	13.6676	807.428	0.313694	1	24	11.8338	775.5	41.4859	0.0534957
ENSMUSG00000024538	Ppic	0.170207	1	24	2	37.4767	0.546318	1	24	21.5585	202.95	0.313859	1	24	23.7792	186.167	48.9855	0.263127
ENSMUSG00000025937	Lactb2	0.170207	1	24	0	33.7643	0.546669	1	24	2.00007	167.829	0.314	1	24	1.00004	142.333	51.0175	0.358436
ENSMUSG00000014426	Map3k4	0.141715	1	24	22	54.0937	0.658424	1	24	21.8383	494.207	0.314621	1	24	21.9191	461	72.9846	0.158318
ENSMUSG00000115508	AC164883.7	0.170207	1	24	8	7.07107	0.551505	1	24	4.93371	21.9396	0.315951	1	24	6.46685	13.3333	6.00136	0.450102
ENSMUSG00000078302	Foxd1	0.170207	1	24	18	13.7886	0.551794	1	24	10.411	34.3567	0.316068	1	24	14.2055	29	15.4184	0.53167
ENSMUSG00000059534	Uqcr10	0.170207	1	24	2	21.9203	0.552095	1	24	2.00006	115.967	0.316189	1	24	2.00003	89.4167	24.8305	0.277695
ENSMUSG00000026966	Ssna1	0.170207	1	24	2	21.39	0.553975	1	24	2.00007	141.997	0.316946	1	24	2.00004	124.333	24.6667	0.198392
ENSMUSG00000080708	Ccnd3-ps	0.170207	1	24	6	2.82843	0.554322	1	24	2.00007	10.4827	0.317085	1	24	4.00004	6.08333	1.30753	0.214936
ENSMUSG00000055322	Tns1	0.113223	1	24	12	330.572	0.833914	1	24	8.73644	7415.16	0.317247	1	24	10.3682	6731.83	341.998	0.0508032
ENSMUSG00000030603	Psmc4	0.209359	1	24	2	52.1491	0.451162	1	24	2.00007	446.083	0.317333	1	24	2.00004	351.167	59.7098	0.170033
ENSMUSG00000050213	Snip1	0.113223	1	24	8	25.4558	0.835078	1	24	6.20915	134.415	0.317558	1	24	7.10457	111.417	27.0655	0.242921
ENSMUSG00000026857	Ntmt1	0.141715	1	24	2	12.9047	0.668144	1	24	2.00007	98.5891	0.317878	1	24	2.00004	41.75	23.9424	0.573471
ENSMUSG00000096370	Gm21992	0.209359	1	24	6	8.48528	0.452532	1	24	3.82472	20.0827	0.31801	1	24	4.91236	12.25	6.66435	0.544029
ENSMUSG00000003955	Fam162a	0.170207	1	24	2	22.8042	0.556692	1	24	2.00007	125.793	0.318036	1	24	2.00004	105.333	37.0202	0.351458
ENSMUSG00000035944	Ttc38	0.209359	1	24	0	20.1525	0.452733	1	24	2.00006	72.9491	0.318109	1	24	1.00003	65.4167	18.9956	0.290378
ENSMUSG00000039480	Nt5dc1	0.170207	1	24	2	27.0468	0.557645	1	24	5.00034	94.3377	0.318418	1	24	3.50017	75.8333	48.9725	0.645791
ENSMUSG00000038759	Nup205	0.170207	1	24	4	27.9307	0.559348	1	24	2.00007	285.689	0.3191	1	24	3.00004	246.917	33.7751	0.136787
ENSMUSG00000046411	Rps4l-ps	0.141715	1	24	10	10.6066	0.672379	1	24	11.7194	22.9053	0.319291	1	24	10.8597	12.1667	8.6309	0.709389
ENSMUSG00000109727	Gm45464	0.170207	1	24	6	9.89949	0.560591	1	24	8.22581	21.675	0.319598	1	24	7.11291	10.4167	6.96676	0.668809
ENSMUSG00000082938	Gm2810	0.141715	1	24	8	3.53553	0.673311	1	24	7.42857	9.72321	0.319602	1	24	7.71429	6.08333	2.71195	0.445799
ENSMUSG00000034282	Evpl	0.141715	1	24	6	9.19239	0.674317	1	24	2.00007	38.1396	0.319937	1	24	4.00004	16.5	7.5225	0.455909
ENSMUSG00000040842	Szrd1	0.170207	1	24	4	33.234	0.562431	1	24	2.00007	403.616	0.320333	1	24	3.00004	362.417	24.7166	0.0681994
ENSMUSG00000097577	6230400D17Rik	0.209359	1	24	8	4.24264	0.457254	1	24	6.38336	15.4939	0.320334	1	24	7.19168	6.91667	10.1065	1.46118
ENSMUSG00000044456	Rin3	0.170207	1	24	10	59.7505	0.562547	1	24	9.31823	697.232	0.320379	1	24	9.65911	620.833	68.5035	0.110341
ENSMUSG00000013622	Atraid	0.170207	1	24	4	25.4558	0.563156	1	24	21.9999	81.8951	0.320622	1	24	0.999963	87.1667	26.8874	0.30846
ENSMUSG00000078765	U2af1l4	0.170207	1	24	4	15.2028	0.563403	1	24	14.1544	18.5142	0.320721	1	24	9.07721	25.6667	13.0094	0.506858
ENSMUSG00000004032	Gstm5	0.353312	1	24	2	40.8354	0.271482	1	24	10	100.5	0.320774	1	24	6	119.75	12.553	0.104827
ENSMUSG00000064080	Fbln2	0.170207	1	24	4	118.087	0.565049	1	24	2.00007	570.198	0.321378	1	24	3.00004	391.5	94.2432	0.240723
ENSMUSG00000030555	Ttc23	0.209359	1	24	2	23.3345	0.460443	1	24	2.00007	126.172	0.321899	1	24	2.00004	103.167	28.0116	0.271518
ENSMUSG00000031217	Efnb1	0.248511	1	24	0	86.7974	0.388553	1	24	2.00007	286.053	0.322277	1	24	1.00004	240.833	60.7047	0.252061
ENSMUSG00000052593	Adam17	0.248511	1	24	14	122.683	0.388775	1	24	10.1364	967.04	0.322406	1	24	12.0682	772.167	122.483	0.158622
ENSMUSG00000003282	Plag1	0.209359	1	24	6	33.0572	0.461512	1	24	6.14813	96.3885	0.322421	1	24	6.07407	60.9167	34.2222	0.561786
ENSMUSG00000037348	Paqr7	0.170207	1	24	10	35.3553	0.569525	1	24	9.60921	462.834	0.323159	1	24	9.80461	336	43.6039	0.129774
ENSMUSG00000034729	Mrps10	0.170207	1	24	2	17.3241	0.5715	1	24	2.00007	100.64	0.323942	1	24	2.00004	82.4167	20.7673	0.25198
ENSMUSG00000058174	Gm5148	0.113223	1	24	0	4.94975	0.859153	1	24	18.4475	11.5787	0.323948	1	24	21.2238	7	7.49921	1.07132
ENSMUSG00000097099	Gm9917	0.170207	1	24	4	63.1093	0.571617	1	24	2.00007	391.868	0.323989	1	24	3.00004	274.25	38.8741	0.141747
ENSMUSG00000010607	Pigyl	0.141715	1	24	2	10.9602	0.687274	1	24	18.9676	43.6615	0.32423	1	24	22.4838	44	18.061	0.410477
ENSMUSG00000075040	Zfp408	0.141715	1	24	22	42.4264	0.687403	1	24	17.7534	154.172	0.324273	1	24	19.8767	117.5	68.0396	0.57906
ENSMUSG00000006369	Fbln1	0.209359	1	24	0	18.3848	0.465538	1	24	11.1032	25.9407	0.324388	1	24	5.5516	41.25	25.1514	0.609731
ENSMUSG00000108256	Gm43923	0.170207	1	24	22	28.1075	0.572778	1	24	19.2512	92.6967	0.324449	1	24	20.6256	58.75	27.0068	0.45969
ENSMUSG00000110618	Gm39822	0.209359	1	24	10	4.94975	0.465723	1	24	8.06865	14.9196	0.324478	1	24	9.03432	6	5.34169	0.890282
ENSMUSG00000063382	Bcl9l	0.170207	1	24	2	120.915	0.574799	1	24	2.00006	715.694	0.325249	1	24	2.00003	598.583	111.087	0.185583
ENSMUSG00000033706	Smyd5	0.170207	1	24	6	15.2028	0.574972	1	24	13.5421	55.6548	0.325317	1	24	9.77103	58.4167	0.482814	0.008265
ENSMUSG00000022808	Snx4	0.170207	1	24	8	34.6482	0.575549	1	24	7.72633	321.207	0.325546	1	24	7.86317	266.5	43.6019	0.16361
ENSMUSG00000028416	Bag1	0.248511	1	24	2	122.86	0.395315	1	24	3.52205	818.83	0.32619	1	24	2.76103	752.5	147.037	0.195398
ENSMUSG00000040170	Fmo2	0.170207	1	24	14	167.938	0.578	1	24	14.0285	855.534	0.326514	1	24	14.0143	373	303.911	0.814774
ENSMUSG00000079426	Arpc4	0.170207	1	24	2	56.5685	0.579917	1	24	9.57746	434.608	0.32727	1	24	5.78873	394.75	63.1674	0.160019
ENSMUSG00000027684	Mecom	0.113223	1	24	12	76.7211	0.873906	1	24	14.0785	1439.59	0.327826	1	24	13.0392	1291.33	84.3003	0.0652816
ENSMUSG00000032500	Dclk3	0.141715	1	24	22	2.82843	0.698544	1	24	21.9999	14.6383	0.327937	1	24	22	5.16667	5.14656	0.996108
ENSMUSG00000034266	Batf	0.170207	1	24	4	7.07107	0.583022	1	24	2.00007	27.6376	0.328492	1	24	3.00004	17.8333	6.67046	0.374045
ENSMUSG00000031697	Orc6	0.170207	1	24	8	9.01561	0.583125	1	24	6.32475	62.4501	0.328533	1	24	7.16237	46.0833	12.5616	0.272585
ENSMUSG00000026200	Glb1l	0.170207	1	24	2	18.3848	0.583728	1	24	22	66.053	0.32877	1	24	24	55.1667	21.362	0.387226
ENSMUSG00000071532	Gm10335	0.141715	1	24	8	5.65685	0.702552	1	24	9.22869	24.006	0.329249	1	24	8.61435	10.0833	10.0606	0.997741
ENSMUSG00000028550	Atg4c	0.209359	1	24	22	27.2236	0.475945	1	24	21.9999	134.744	0.329436	1	24	22	109.417	22.6122	0.206662
ENSMUSG00000029428	Stx2	0.170207	1	24	4	18.7383	0.586587	1	24	8.8883	261.429	0.329892	1	24	6.44415	238.417	24.0831	0.101012
ENSMUSG00000108341	Gm44746	0.209359	1	24	8	5.65685	0.477717	1	24	9.6986	11.0369	0.330291	1	24	8.8493	4.91667	4.27746	0.869993
ENSMUSG00000038369	Ncoa6	0.170207	1	24	14	86.7974	0.587698	1	24	14.6158	991.796	0.330328	1	24	14.3079	829.333	114.498	0.13806
ENSMUSG00000050627	Gpd1l	0.170207	1	24	2	38.3605	0.587881	1	24	14.4229	206.144	0.3304	1	24	20.2114	211	42.7497	0.202605
ENSMUSG00000106443	Gm42702	0.113223	1	24	16	13.2583	0.886422	1	24	14.4565	96.7202	0.331094	1	24	15.2282	51.75	30.5503	0.590343
ENSMUSG00000026239	Pde6d	0.209359	1	24	22	23.6881	0.479676	1	24	10.3781	67.7723	0.331235	1	24	16.189	80.4167	9.70649	0.120702
ENSMUSG00000052748	Swt1	0.209359	1	24	14	58.3363	0.479729	1	24	15.979	370.37	0.33126	1	24	14.9895	296.333	84.0574	0.283658
ENSMUSG00000089682	Bcl2l2	0.141715	1	24	10	30.7591	0.709385	1	24	13.2493	227.909	0.331478	1	24	11.6247	169.083	33.5913	0.198667
ENSMUSG00000038425	Poli	0.209359	1	24	6	16.9706	0.480566	1	24	2.00006	66.4835	0.331663	1	24	4.00003	48.8333	22.0838	0.452228
ENSMUSG00000005533	Igf1r	0.170207	1	24	14	1174.15	0.591443	1	24	13.7749	9169.04	0.331794	1	24	13.8874	7001.17	1461.29	0.208721
ENSMUSG00000041341	Atg2b	0.170207	1	24	14	59.7505	0.59155	1	24	9.98445	460.001	0.331836	1	24	11.9922	404.083	50.237	0.124323
ENSMUSG00000106988	Tsg101-ps	0.170207	1	24	6	3.53553	0.591704	1	24	6.45143	11.9766	0.331895	1	24	6.22571	7	6.31957	0.902795
ENSMUSG00000032602	Slc25a20	0.248511	1	24	2	35.0018	0.405948	1	24	5.13229	129.991	0.332286	1	24	3.56614	86.3333	44.2833	0.512935
ENSMUSG00000034761	Map4k5	0.170207	1	24	2	67.1751	0.5928	1	24	2.62248	569.211	0.332324	1	24	2.31124	488	45.2489	0.0927231
ENSMUSG00000032624	Eml4	0.170207	1	24	2	60.988	0.592911	1	24	2.00007	530.537	0.332367	1	24	2.00004	440.5	71.4398	0.162179
ENSMUSG00000040945	Rcc2	0.113223	1	24	4	24.0416	0.891857	1	24	9.69495	360.014	0.332507	1	24	6.84747	260.75	57.5872	0.220852
ENSMUSG00000106073	Gm42892	0.170207	1	24	14	70.8875	0.593653	1	24	15.1322	478.217	0.332656	1	24	14.5661	347	103.602	0.298565
ENSMUSG00000058301	Upf1	0.170207	1	24	2	56.215	0.594357	1	24	2.00007	930.459	0.332931	1	24	2.00004	825	99.9369	0.121136
ENSMUSG00000022774	Ncbp2	0.113223	1	24	4	23.8649	0.893732	1	24	13.4132	135.361	0.332993	1	24	8.70658	134.667	6.31863	0.0469205
ENSMUSG00000001052	Sec24b	0.170207	1	24	10	40.3051	0.59668	1	24	8.69757	733.683	0.333836	1	24	9.34879	636.25	39.9593	0.0628044
ENSMUSG00000037060	Cavin3	0.209359	1	24	0	109.248	0.485464	1	24	20.1304	319.524	0.334012	1	24	22.0652	278.75	119.734	0.42954
ENSMUSG00000051043	Gprc5c	0.209359	1	24	0	25.4558	0.486791	1	24	21.9999	155.966	0.334647	1	24	23	117.583	37.4306	0.318332
ENSMUSG00000090213	Tmem189	0.170207	1	24	4	20.5061	0.59925	1	24	2.00007	155.604	0.334836	1	24	3.00004	124.583	24.0058	0.192688
ENSMUSG00000030816	Rnf40	0.113223	1	24	4	47.3762	0.901673	1	24	6.36159	656.259	0.335049	1	24	5.1808	586.417	116.639	0.198902
ENSMUSG00000031935	Med17	0.170207	1	24	14	37.2999	0.601325	1	24	15.0498	260.609	0.335641	1	24	14.5249	205.25	49.3837	0.240603
ENSMUSG00000046318	Ccbe1	0.209359	1	24	22	4.24264	0.48896	1	24	21.9999	15.8441	0.335683	1	24	22	4.5	4.12931	0.917624
ENSMUSG00000108231	Gm4045	0.170207	1	24	0	5.3033	0.601675	1	24	21.9999	20.5686	0.335777	1	24	23	8.25	6.74354	0.817398
ENSMUSG00000029397	Rchy1	0.170207	1	24	2	39.9515	0.60184	1	24	2.00008	232.962	0.335841	1	24	2.00004	193.333	47.9743	0.248143
ENSMUSG00000038393	Txnip	0.113223	1	24	10	232.815	0.906555	1	24	6.71381	2165.43	0.336309	1	24	8.3569	1811.25	264.941	0.146275
ENSMUSG00000022075	Rhobtb2	0.248511	1	24	2	67.5287	0.413115	1	24	13.9048	204.094	0.336356	1	24	7.95238	211.25	64.6776	0.306166
ENSMUSG00000037816	Fbxw17	0.170207	1	24	4	14.8492	0.604414	1	24	2.00007	69.5188	0.336839	1	24	3.00004	30.6667	13.1475	0.428724
ENSMUSG00000037358	4930578C19Rik	0.170207	1	24	4	34.2947	0.608675	1	24	2.00007	411.531	0.338485	1	24	3.00004	337.583	25.5513	0.0756888
ENSMUSG00000024414	Mrpl27	0.170207	1	24	0	20.5061	0.610523	1	24	2.00007	68.1721	0.339198	1	24	1.00004	62.8333	23.3665	0.37188
ENSMUSG00000034538	Zfp418	0.113223	1	24	10	10.0763	0.922606	1	24	13.6927	59.3942	0.34043	1	24	11.8463	31.1667	14.9541	0.47981
ENSMUSG00000020903	Stx8	0.248511	1	24	2	26.5165	0.420401	1	24	2.00007	151.067	0.340462	1	24	2.00004	119.583	34.9052	0.29189
ENSMUSG00000051515	Fam181b	0.209359	1	24	2	19.0919	0.49911	1	24	21.9999	78.0365	0.340505	1	24	24	67.75	18.0422	0.266306
ENSMUSG00000034321	Exosc1	0.209359	1	24	6	18.3848	0.500933	1	24	7.51492	65.8336	0.341366	1	24	6.75746	38.25	27.5006	0.71897
ENSMUSG00000062040	Zfp27	0.209359	1	24	6	25.8094	0.501842	1	24	4.68888	151.981	0.341795	1	24	5.34444	126.25	38.2633	0.303075
ENSMUSG00000025823	Pdia4	0.170207	1	24	2	184.555	0.617456	1	24	2.00006	1516.51	0.341863	1	24	2.00003	1434.83	307.245	0.214133
ENSMUSG00000026035	Ppil3	0.209359	1	24	12	13.435	0.502713	1	24	12.8261	62.8217	0.342206	1	24	12.4131	49.0833	11.3195	0.230618
ENSMUSG00000104642	Gm9207	0.209359	1	24	6	3.88909	0.503043	1	24	2.00007	12.6901	0.342361	1	24	4.00004	7.08333	3.87165	0.546586
ENSMUSG00000103870	Gm38362	0.170207	1	24	14	10.253	0.61936	1	24	14.0253	43.5016	0.342593	1	24	14.0126	18.6667	14.986	0.802819
ENSMUSG00000096751	Gm28373	0.170207	1	24	20	11.3137	0.619371	1	24	21.9999	41.3457	0.342597	1	24	21	20.4167	10.4374	0.511221
ENSMUSG00000031770	Herpud1	0.353312	1	24	12	111.016	0.299444	1	24	11.3483	636.779	0.343443	1	24	11.6741	494.083	122.924	0.248792
ENSMUSG00000055745	Rtl6	0.170207	1	24	2	9.54594	0.621873	1	24	2.00005	52.553	0.343554	1	24	2.00003	35.25	13.3994	0.380126
ENSMUSG00000103183	Gm37090	0.141715	1	24	4	10.9602	0.747373	1	24	2.00007	81.5029	0.343704	1	24	3.00004	37.1667	20.4536	0.550322
ENSMUSG00000081111	Gm5913	0.141715	1	24	6	15.2028	0.747411	1	24	13.5618	80.6977	0.343716	1	24	9.7809	73.25	0.912322	0.0124549
ENSMUSG00000028549	Itgb3bp	0.209359	1	24	4	11.844	0.506314	1	24	2.00007	40.0851	0.3439	1	24	3.00004	26.0833	12.6667	0.485623
ENSMUSG00000051396	Gm45902	0.141715	1	24	8	10.253	0.748769	1	24	13.7286	84.497	0.344148	1	24	10.8643	61.25	12.7286	0.207814
ENSMUSG00000096937	Gm10825	0.170207	1	24	18	4.59619	0.623926	1	24	10.2181	10.06	0.344338	1	24	14.1091	9.08333	4.84741	0.53366
ENSMUSG00000019988	Nedd1	0.170207	1	24	18	26.6933	0.623963	1	24	16.586	149.15	0.344352	1	24	17.293	105.667	50.4559	0.4775
ENSMUSG00000113113	Gm2614	0.170207	1	24	10	3.71231	0.624249	1	24	9.74357	29.6023	0.344462	1	24	9.87179	13.25	7.25759	0.547742
ENSMUSG00000053182	Gm609	0.248511	1	24	14	35.3553	0.427629	1	24	13.9473	205.548	0.344504	1	24	13.9737	92.5833	66.5473	0.718783
ENSMUSG00000030110	Ret	0.170207	1	24	0	63.4628	0.626505	1	24	18.2743	280.08	0.345322	1	24	21.1371	212.333	94.837	0.446642
ENSMUSG00000022371	Col14a1	0.170207	1	24	2	48.4368	0.628186	1	24	2.38784	221.174	0.345962	1	24	2.19392	176.333	71.7176	0.406716
ENSMUSG00000021476	Habp4	0.141715	1	24	4	44.5477	0.755317	1	24	13.7145	219.049	0.346226	1	24	8.85725	218.833	31.5538	0.144191
ENSMUSG00000029169	Dhx15	0.113223	1	24	6	88.3883	0.946459	1	24	7.03012	1160.03	0.346496	1	24	6.51506	1044.75	198.514	0.190011
ENSMUSG00000039990	Edrf1	0.170207	1	24	12	30.4056	0.629756	1	24	9.62489	214.426	0.346559	1	24	10.8124	165.417	34.6094	0.209225
ENSMUSG00000083743	Gm12421	0.170207	1	24	0	3.18198	0.631108	1	24	21.9999	13.0343	0.347073	1	24	23	6.41667	3.80798	0.593451
ENSMUSG00000075376	Rc3h2	0.170207	1	24	14	68.2358	0.633062	1	24	10.4502	1095.75	0.347814	1	24	12.2251	1014.42	79.0196	0.0778966
ENSMUSG00000021234	Fam161b	0.141715	1	24	6	5.65685	0.760417	1	24	6.17461	37.9375	0.347838	1	24	6.0873	27.75	27.3981	0.987321
ENSMUSG00000041775	Mapk1ip1	0.170207	1	24	14	23.3345	0.633557	1	24	14.0878	238.53	0.348002	1	24	14.0439	187	35.7017	0.190918
ENSMUSG00000030609	Aen	0.248511	1	24	4	36.416	0.4344	1	24	5.45447	130.25	0.348263	1	24	4.72723	104.167	65.9268	0.632898
ENSMUSG00000106450	Gm43018	0.209359	1	24	0	4.94975	0.515984	1	24	21.9999	13.8973	0.348425	1	24	23	6	5.46517	0.910861
ENSMUSG00000049969	Plekhf2	0.248511	1	24	12	49.851	0.435049	1	24	15.6813	345.656	0.348622	1	24	13.8406	298.583	56.3571	0.188748
ENSMUSG00000041440	Gk5	0.209359	1	24	20	13.0815	0.517081	1	24	18.4685	66.1893	0.348935	1	24	19.2343	51.5833	13.4224	0.260208
ENSMUSG00000081093	Gm12565	0.248511	1	24	12	4.94975	0.435783	1	24	9.91273	20.0054	0.349027	1	24	10.9564	10.4167	7.2143	0.692573
ENSMUSG00000032540	Abhd5	0.170207	1	24	16	58.6899	0.636299	1	24	17.1333	294.984	0.34904	1	24	16.5666	249	54.4657	0.218738
ENSMUSG00000108633	Gm44694	0.209359	1	24	16	9.01561	0.517767	1	24	15.6682	34.6157	0.349255	1	24	15.8341	22.9167	12.6376	0.55146
ENSMUSG00000105107	Gm43412	0.170207	1	24	2	10.6066	0.637253	1	24	5.78079	18.7633	0.349401	1	24	3.8904	9.41667	12.5091	1.3284
ENSMUSG00000014859	E2f4	0.170207	1	24	6	41.0122	0.637282	1	24	4.78982	353.599	0.349412	1	24	5.39491	303.583	48.1314	0.158544
ENSMUSG00000081651	Gm15530	0.209359	1	24	12	29.6985	0.5183	1	24	13.7227	105.526	0.349503	1	24	12.8614	56.5	31.0217	0.549057
ENSMUSG00000029017	Pmpcb	0.141715	1	24	10	14.1421	0.766149	1	24	13.166	190.473	0.349645	1	24	11.583	177.75	10.2065	0.0574207
ENSMUSG00000027006	Dnajc10	0.170207	1	24	14	113.844	0.638266	1	24	9.39237	969.733	0.349784	1	24	11.6962	901.833	89.0619	0.0987565
ENSMUSG00000045466	Zfp956	0.141715	1	24	4	7.42462	0.766623	1	24	2.00007	61.6229	0.349794	1	24	3.00004	36.5	17.6594	0.48382
ENSMUSG00000104851	E030026E10Rik	0.141715	1	24	6	9.89949	0.767375	1	24	4.67558	40.7487	0.35003	1	24	5.33779	30.3333	26.1236	0.861218
ENSMUSG00000031839	Hsbp1	0.170207	1	24	2	50.0278	0.638993	1	24	9.93162	437.051	0.350058	1	24	5.96581	409.25	8.58256	0.0209714
ENSMUSG00000044224	Dnajc21	0.170207	1	24	16	32.5269	0.639347	1	24	15.0508	381.624	0.350192	1	24	15.5254	335	39.5909	0.118182
ENSMUSG00000048720	Tbc1d12	0.170207	1	24	22	62.579	0.639464	1	24	18.1958	344.067	0.350236	1	24	20.0979	272.333	112.561	0.41332
ENSMUSG00000042111	Ccdc115	0.209359	1	24	2	21.5668	0.520163	1	24	2.00007	127.564	0.350368	1	24	2.00004	71.8333	31.8248	0.443036
ENSMUSG00000024359	Hspa9	0.209359	1	24	0	172.181	0.52041	1	24	9.34523	1128.87	0.350483	1	24	4.67261	1190.67	151.532	0.127266
ENSMUSG00000100213	Gm28151	0.209359	1	24	14	12.7279	0.520507	1	24	13.971	49.0036	0.350528	1	24	13.9855	20.3333	15.7998	0.777039
ENSMUSG00000034341	Wbp2	0.170207	1	24	0	53.033	0.642228	1	24	8.99794	450.932	0.351279	1	24	4.49897	425.917	80.5678	0.189163
ENSMUSG00000005873	Reep5	0.170207	1	24	0	50.2046	0.64342	1	24	14.4409	452.488	0.351727	1	24	19.2205	458.167	103.857	0.226679
ENSMUSG00000024246	Thumpd2	0.170207	1	24	6	26.163	0.643797	1	24	2.00007	83.5325	0.35187	1	24	4.00004	46.0833	4.38105	0.0950681
ENSMUSG00000046441	Cmtr2	0.170207	1	24	2	9.54594	0.644377	1	24	21.9999	30.845	0.352088	1	24	24	26.3333	10.5367	0.400126
ENSMUSG00000072772	Grcc10	0.170207	1	24	2	50.0278	0.644827	1	24	2.00006	261.383	0.352257	1	24	2.00003	230.417	68.095	0.29553
ENSMUSG00000022360	Atad2	0.113223	1	24	12	18.7383	0.971057	1	24	9.80988	185.106	0.35268	1	24	10.9049	160.75	28.926	0.179944
ENSMUSG00000028101	Pias3	0.141715	1	24	10	18.3848	0.777626	1	24	9.18192	221.614	0.353244	1	24	9.59096	190.417	6.58711	0.0345931
ENSMUSG00000042063	Zfp386	0.248511	1	24	2	37.8302	0.444885	1	24	5.63874	302.743	0.354032	1	24	3.81937	259.583	90.722	0.349491
ENSMUSG00000070822	Zscan18	0.170207	1	24	22	16.617	0.649778	1	24	14.3824	74.7275	0.354115	1	24	18.1912	67.4167	4.87288	0.07228
ENSMUSG00000058503	Fam133b	0.170207	1	24	16	29.8753	0.651265	1	24	14.2182	467.537	0.354673	1	24	15.1091	342	76.0988	0.222511
ENSMUSG00000041168	Lonp1	0.170207	1	24	22	70.3571	0.651411	1	24	20.2378	500.71	0.354727	1	24	21.1189	423.083	86.8276	0.205226
ENSMUSG00000048696	Mex3d	0.170207	1	24	2	26.5165	0.652231	1	24	4.8487	95.7642	0.355034	1	24	3.42435	84.5	37.7296	0.446504
ENSMUSG00000035235	Trim13	0.170207	1	24	6	8.48528	0.652789	1	24	13.8973	25.5286	0.355243	1	24	9.94863	22.5	1.53298	0.0681324
ENSMUSG00000026077	Npas2	0.170207	1	24	22	60.2809	0.654608	1	24	21.3106	130.635	0.355923	1	24	21.6553	64.3333	65.6489	1.02045
ENSMUSG00000009281	Rarres2	0.170207	1	24	0	8.48528	0.655134	1	24	2.00007	64.2768	0.356119	1	24	1.00003	56.0833	10.02	0.178662
ENSMUSG00000026196	Bard1	0.209359	1	24	2	9.01561	0.532775	1	24	4.31615	16.8726	0.356191	1	24	3.15807	11.1667	11.495	1.0294
ENSMUSG00000052707	Tnrc6a	0.170207	1	24	14	114.551	0.656471	1	24	15.4292	1042.03	0.356618	1	24	14.7146	939.917	129.847	0.138147
ENSMUSG00000042857	Gm9776	0.248511	1	24	4	16.4402	0.449668	1	24	2.00007	40.4834	0.356643	1	24	3.00003	24.5	13.5092	0.551397
ENSMUSG00000020349	Ppp2ca	0.170207	1	24	2	60.8112	0.657051	1	24	9.34969	1033.51	0.356834	1	24	5.67484	1017.83	15.3758	0.0151064
ENSMUSG00000102496	Gm36989	0.141715	1	24	16	7.77817	0.790057	1	24	14.1525	93.6179	0.357115	1	24	15.0763	42.0833	28.0934	0.667565
ENSMUSG00000090963	Gm17655	0.248511	1	24	20	8.48528	0.450716	1	24	17.9375	33.442	0.357214	1	24	18.9688	23.25	8.2816	0.356198
ENSMUSG00000021750	Fam107a	0.248511	1	24	14	543.412	0.45131	1	24	13.256	2756.56	0.357537	1	24	13.628	1662.67	627.139	0.377188
ENSMUSG00000035325	Sec31a	0.170207	1	24	4	110.309	0.659266	1	24	7.99217	971.918	0.35766	1	24	5.99609	844.333	195.263	0.231263
ENSMUSG00000110982	AC158355.1	0.248511	1	24	0	16.9706	0.451867	1	24	5.90365	13.4752	0.357839	1	24	2.95182	19.1667	20.8124	1.08587
ENSMUSG00000020170	Frs2	0.113223	1	24	18	44.5477	0.991844	1	24	21.2895	386.678	0.357852	1	24	19.6447	346.333	29.3113	0.0846333
ENSMUSG00000047591	Mafa	0.170207	1	24	18	4.24264	0.660161	1	24	9.99999	8.5	0.357993	1	24	14	8.91667	2.68103	0.300677
ENSMUSG00000064307	Lrrc51	0.209359	1	24	0	4.41942	0.536911	1	24	21.276	7.01676	0.358087	1	24	22.638	6.25	5.19444	0.831111
ENSMUSG00000103076	Gm37902	0.209359	1	24	10	14.4957	0.53701	1	24	6.58346	39.6852	0.358132	1	24	8.29173	22.75	19.2819	0.847556
ENSMUSG00000067336	Bmpr2	0.353312	1	24	12	1090.36	0.318331	1	24	8.67802	8612.62	0.358226	1	24	10.339	7525.08	1505.84	0.20011
ENSMUSG00000033365	Ipo13	0.170207	1	24	6	27.5772	0.661325	1	24	11.3829	136.834	0.358426	1	24	8.69145	125.167	0.849733	0.00678881
ENSMUSG00000042104	Uggt2	0.248511	1	24	22	32.5269	0.453567	1	24	18.632	128.976	0.358762	1	24	20.316	97	47.2889	0.487514
ENSMUSG00000066191	Anks6	0.209359	1	24	6	16.2635	0.538747	1	24	8.74563	79.3108	0.358927	1	24	7.37281	54.25	30.577	0.563632
ENSMUSG00000070305	Mpzl3	0.141715	1	24	14	6.36396	0.796846	1	24	14	38	0.359218	1	24	14	11.9167	16.204	1.35978
ENSMUSG00000075702	Selenom	0.170207	1	24	4	30.2288	0.666824	1	24	4.66456	221.049	0.360466	1	24	4.33228	186.167	46.0528	0.247374
ENSMUSG00000006673	Qrich1	0.170207	1	24	22	56.0382	0.668586	1	24	18.0316	720.174	0.361119	1	24	20.0158	658.167	76.8212	0.11672
ENSMUSG00000014355	Anapc1	0.170207	1	24	8	77.4282	0.669721	1	24	6.81852	1228.03	0.361538	1	24	7.40926	1093.08	121.996	0.111607
ENSMUSG00000017943	Gdap1l1	0.209359	1	24	16	8.13173	0.54464	1	24	14	25.5	0.361612	1	24	15	8.41667	10.4774	1.24484
ENSMUSG00000108557	Gm44835	0.209359	1	24	22	3.53553	0.54532	1	24	21.9999	15.2244	0.361921	1	24	22	5.41667	3.77011	0.69602
ENSMUSG00000006014	Prg4	0.141715	1	24	2	2.12132	0.805771	1	24	4.33054	3.80127	0.361969	1	24	3.16527	2.75	4.97889	1.8105
ENSMUSG00000086212	Mkln1os	0.141715	1	24	6	3.53553	0.806843	1	24	5.70558	7.92518	0.362299	1	24	5.85279	4.08333	5.93129	1.45256
ENSMUSG00000036975	Tmem177	0.170207	1	24	2	14.1421	0.672242	1	24	2.00006	30.7574	0.362469	1	24	2.00003	23.5	16.0345	0.682321
ENSMUSG00000032777	Gtf3c1	0.170207	1	24	0	46.3155	0.672301	1	24	21.9999	1041.4	0.362491	1	24	23	955.75	66.0416	0.0690993
ENSMUSG00000107970	AC132412.1	0.248511	1	24	22	6.18718	0.460629	1	24	21.9999	28.654	0.362579	1	24	22	14.25	4.12931	0.289776
ENSMUSG00000035726	Supt16	0.248511	1	24	10	122.683	0.460883	1	24	9.67576	1860.42	0.362717	1	24	9.83788	1563.17	160.035	0.102379
ENSMUSG00000113196	AC159193.2	0.209359	1	24	10	5.65685	0.547693	1	24	13.0997	15.9932	0.362998	1	24	11.5499	11.3333	3.93849	0.347514
ENSMUSG00000018678	Sp2	0.248511	1	24	8	46.669	0.462096	1	24	8.7818	213.002	0.363369	1	24	8.3909	146.417	29.2893	0.200041
ENSMUSG00000037353	Letmd1	0.248511	1	24	0	28.2843	0.46225	1	24	10.1434	41.5397	0.363452	1	24	5.0717	56.5833	5.43812	0.0961081
ENSMUSG00000031465	Angpt2	0.209359	1	24	4	64.877	0.549949	1	24	2.00007	377.543	0.36402	1	24	3.00004	226.083	32.0913	0.141945
ENSMUSG00000026864	Hspa5	0.248511	1	24	20	515.304	0.463361	1	24	21.9999	3637.75	0.364049	1	24	21	2786.08	103.331	0.0370882
ENSMUSG00000079037	Prnp	0.170207	1	24	2	85.9135	0.678164	1	24	2.00007	664.765	0.36465	1	24	2.00004	502.583	99.1897	0.19736
ENSMUSG00000000439	Mkrn2	0.353312	1	24	8	35.7089	0.326763	1	24	7.64114	199.545	0.364696	1	24	7.82057	143.75	52.6424	0.366208
ENSMUSG00000030695	Aldoa	0.170207	1	24	2	170.413	0.679803	1	24	9.87161	1172.28	0.365252	1	24	5.9358	1223.75	155.102	0.126743
ENSMUSG00000039873	Neurl2	0.209359	1	24	2	27.2236	0.553382	1	24	2.41749	78.4769	0.365571	1	24	2.20875	54.75	27.7571	0.506979
ENSMUSG00000022035	Ccdc25	0.248511	1	24	10	42.0729	0.466601	1	24	6.65335	267.997	0.365787	1	24	8.32668	229.083	41.3404	0.18046
ENSMUSG00000017707	Serinc3	0.248511	1	24	14	1129.78	0.466619	1	24	13.3026	8050.62	0.365796	1	24	13.6513	6110.42	1125.1	0.184128
ENSMUSG00000018965	Ywhah	0.248511	1	24	16	204.354	0.466694	1	24	11.0887	1333.01	0.365836	1	24	13.5444	1140.5	177.891	0.155976
ENSMUSG00000025743	Sdc3	0.170207	1	24	8	208.597	0.683387	1	24	9.97674	2079.52	0.366566	1	24	8.98837	1686.08	170.478	0.101109
ENSMUSG00000003123	Lipe	0.170207	1	24	2	45.2548	0.68359	1	24	2.00007	432.152	0.36664	1	24	2.00004	338.667	42.5287	0.125577
ENSMUSG00000089998	Phtf1os	0.248511	1	24	2	6.01041	0.468846	1	24	21.9999	10.9827	0.366987	1	24	24	6.83333	6.78387	0.992762
ENSMUSG00000049511	Htr1b	0.209359	1	24	8	6.36396	0.556692	1	24	2.00008	14.3787	0.367063	1	24	5.00004	6.16667	3.82072	0.619576
ENSMUSG00000039601	Rcan2	0.170207	1	24	20	81.3173	0.685452	1	24	14.9021	390.977	0.367322	1	24	17.4511	286	144.854	0.506484
ENSMUSG00000041559	Fmod	0.209359	1	24	2	8.48528	0.557863	1	24	2.00007	20.2057	0.367589	1	24	2.00004	13.4167	9.10924	0.678949
ENSMUSG00000102918	Pcdhgc3	0.248511	1	24	2	60.8112	0.470046	1	24	2.00007	627.082	0.367628	1	24	2.00004	519.333	82.621	0.15909
ENSMUSG00000059475	Zfp426	0.248511	1	24	22	15.5563	0.470991	1	24	14.9507	170.866	0.368132	1	24	18.4753	147.917	2.37664	0.0160675
ENSMUSG00000110167	Gm45532	0.170207	1	24	16	15.5563	0.687877	1	24	15.3148	109.022	0.368208	1	24	15.6574	79.6667	20.1859	0.25338
ENSMUSG00000040463	Mybbp1a	0.300911	1	24	4	55.5079	0.38909	1	24	2.00007	524.278	0.368208	1	24	3.00004	444.583	106.264	0.239019
ENSMUSG00000102543	Pcdhgc5	0.248511	1	24	20	26.5165	0.471673	1	24	20.5989	85.4942	0.368496	1	24	20.2995	57.3333	16.0086	0.27922
ENSMUSG00000000605	Clcn4	0.248511	1	24	2	77.4282	0.472171	1	24	9.50451	501.343	0.368761	1	24	5.75225	497.167	71.6218	0.14406
ENSMUSG00000112129	Pbld1	0.141715	1	24	16	5.65685	0.828025	1	24	14.5423	24.1488	0.368769	1	24	15.2712	13.0833	10.4489	0.798646
ENSMUSG00000039427	Alg1	0.248511	1	24	0	68.2358	0.473077	1	24	19.1307	143.648	0.369243	1	24	21.5654	119.25	73.6491	0.617602
ENSMUSG00000063796	Slc22a8	0.248511	1	24	6	306.708	0.473428	1	24	4.82499	2022.52	0.36943	1	24	5.41249	1613.33	244.667	0.151653
ENSMUSG00000002870	Mcm2	0.209359	1	24	6	33.234	0.563479	1	24	3.57306	127.108	0.370108	1	24	4.78653	97.6667	20.8783	0.213771
ENSMUSG00000041736	Tspo	0.209359	1	24	2	18.3848	0.56497	1	24	22	57.4663	0.370775	1	24	24	58.8333	24.8261	0.421973
ENSMUSG00000033075	Senp1	0.170207	1	24	22	25.4558	0.695581	1	24	21.9999	433.556	0.371013	1	24	22	376.333	35.888	0.0953623
ENSMUSG00000027555	Car13	0.170207	1	24	2	3.53553	0.696832	1	24	9.90644	3.00289	0.371467	1	24	5.95322	4.91667	2.47571	0.503533
ENSMUSG00000034101	Ctnnd1	0.141715	1	24	14	24.572	0.837368	1	24	14.4479	414.064	0.371599	1	24	14.2239	322.917	54.8229	0.169774
ENSMUSG00000021595	Nsun2	0.170207	1	24	4	35.7089	0.697876	1	24	4.02278	320.459	0.371846	1	24	4.01139	281.417	46.6117	0.165632
ENSMUSG00000028124	Gclm	0.170207	1	24	12	27.4004	0.698255	1	24	10.0717	325.102	0.371983	1	24	11.0359	210.75	50.7347	0.240734
ENSMUSG00000005881	Ergic3	0.170207	1	24	0	47.5529	0.69875	1	24	2.00007	352.673	0.372162	1	24	1.00004	345.167	51.5705	0.149407
ENSMUSG00000030042	Pole4	0.170207	1	24	4	14.8492	0.699188	1	24	2.65447	91.0368	0.372321	1	24	3.32723	72.0833	19.1419	0.265553
ENSMUSG00000055923	Aasdh	0.209359	1	24	2	14.6725	0.568673	1	24	22	69.6562	0.372428	1	24	24	62.75	17.3205	0.276024
ENSMUSG00000020134	Peli1	0.300911	1	24	14	137.532	0.396677	1	24	10.2014	864.762	0.373083	1	24	12.1007	713.417	97.2579	0.136327
ENSMUSG00000068299	Nat8f4	0.209359	1	24	2	18.3848	0.570156	1	24	2.00007	132.141	0.373088	1	24	2.00003	78.25	19.7414	0.252286
ENSMUSG00000020149	Rab1a	0.170207	1	24	6	44.9013	0.701389	1	24	6.15009	858.755	0.373118	1	24	6.07504	776.583	133.176	0.17149
ENSMUSG00000007987	Ift22	0.248511	1	24	2	20.5061	0.480867	1	24	9.95746	74.0053	0.373371	1	24	5.97873	72.8333	5.80807	0.0797447
ENSMUSG00000034064	Poglut1	0.248511	1	24	2	67.3519	0.481153	1	24	4.56706	203.814	0.373523	1	24	3.28353	165.833	80.4021	0.484837
ENSMUSG00000024841	Eif1ad	0.248511	1	24	2	20.8597	0.481261	1	24	2.00007	171.376	0.373579	1	24	2.00004	140.417	26.6064	0.189481
ENSMUSG00000064694	Gm24146	0.170207	1	24	4	7.24784	0.702874	1	24	2.00007	48.5372	0.373655	1	24	3.00004	26.5833	7.77196	0.292362
ENSMUSG00000003500	Impdh1	0.170207	1	24	4	77.9585	0.705301	1	24	2.00007	1108.93	0.374531	1	24	3.00004	869.833	51.9677	0.0597444
ENSMUSG00000054951	9130008F23Rik	0.170207	1	24	14	4.24264	0.70535	1	24	10.4818	9.11587	0.374549	1	24	12.2409	5.25	3.19492	0.608557
ENSMUSG00000106063	C030032O16Rik	0.141715	1	24	16	5.65685	0.850072	1	24	10.3629	16.1424	0.375423	1	24	13.1814	12.1667	5.3838	0.442504
ENSMUSG00000032553	Srprb	0.209359	1	24	2	23.3345	0.576202	1	24	2.00007	151.088	0.375772	1	24	2.00004	108.667	28.0316	0.25796
ENSMUSG00000024900	Cpt1a	0.248511	1	24	4	224.86	0.485968	1	24	2.95833	1320.87	0.376058	1	24	3.47917	1066.92	178.973	0.167748
ENSMUSG00000039157	Fam102a	0.248511	1	24	2	40.8354	0.486617	1	24	14.5358	168.834	0.376399	1	24	20.2679	163.25	76.3031	0.4674
ENSMUSG00000025409	Mbd6	0.170207	1	24	8	41.7193	0.71131	1	24	9.875	359.066	0.376695	1	24	8.9375	314.333	19.1804	0.0610193
ENSMUSG00000074220	Zfp382	0.209359	1	24	4	15.2028	0.578381	1	24	2.00007	70.6746	0.376736	1	24	3.00004	43.4167	21.4525	0.494107
ENSMUSG00000035228	Ccdc106	0.300911	1	24	4	4.24264	0.402437	1	24	2.00007	20.1898	0.376754	1	24	3.00004	5	5.22062	1.04412
ENSMUSG00000112547	AC164550.2	0.170207	1	24	6	6.71751	0.71174	1	24	13.4372	7.18371	0.37685	1	24	9.7186	6.58333	2.03354	0.308893
ENSMUSG00000044881	Coa4	0.300911	1	24	8	4.24264	0.40412	1	24	6.73779	15.9428	0.377823	1	24	7.3689	7.58333	9.57969	1.26326
ENSMUSG00000074754	Smim26	0.170207	1	24	6	5.65685	0.714741	1	24	9.83177	8.52058	0.377927	1	24	7.91588	7.16667	9.32306	1.30089
ENSMUSG00000056553	Ptprn2	0.248511	1	24	14	10.6066	0.489716	1	24	13.6735	38.8393	0.378023	1	24	13.8368	13.3333	12.3745	0.92809
ENSMUSG00000036553	Sh3tc1	0.170207	1	24	8	80.9637	0.715547	1	24	2.00007	564.98	0.378216	1	24	5.00004	464.583	21.1484	0.0455212
ENSMUSG00000019158	Tmem160	0.209359	1	24	22	9.19239	0.582781	1	24	19.2884	38.8873	0.378677	1	24	20.6442	28.4167	10.8568	0.382057
ENSMUSG00000028480	Glipr2	0.248511	1	24	0	20.5061	0.49172	1	24	19.2174	47.7786	0.379071	1	24	21.6087	30.3333	23.9708	0.790247
ENSMUSG00000033658	Ddx19b	0.170207	1	24	0	43.1335	0.718584	1	24	20.0705	169.231	0.379303	1	24	22.0353	140.75	49.1912	0.349493
ENSMUSG00000003452	Bicd1	0.248511	1	24	6	21.2132	0.492521	1	24	3.82763	66.4874	0.379489	1	24	4.91382	45.1667	25.6096	0.567001
ENSMUSG00000028788	Ptp4a2	0.170207	1	24	0	86.6206	0.720864	1	24	21.9999	1202.52	0.380118	1	24	23	1047.08	82.8087	0.0790851
ENSMUSG00000033596	Rfwd3	0.170207	1	24	0	59.397	0.721523	1	24	18.8476	233.989	0.380353	1	24	21.4238	206.583	66.8121	0.323415
ENSMUSG00000003848	Nob1	0.170207	1	24	22	8.83883	0.721732	1	24	19.0788	69.6424	0.380428	1	24	20.5394	60.5833	18.9081	0.312101
ENSMUSG00000081270	Gm11653	0.209359	1	24	14	6.71751	0.58691	1	24	13.7809	40.1754	0.380492	1	24	13.8904	11.8333	15.235	1.28746
ENSMUSG00000028654	Mycl	0.170207	1	24	6	24.7487	0.72438	1	24	9.7347	67.1777	0.381372	1	24	7.86735	44.8333	1.26667	0.028253
ENSMUSG00000020864	Ankrd40	0.248511	1	24	20	115.966	0.49618	1	24	14.5052	751.432	0.381396	1	24	17.2526	687.167	20.7328	0.0301714
ENSMUSG00000006134	Crkl	0.141715	1	24	22	37.1231	0.870369	1	24	21.9999	303.165	0.381476	1	24	22	259.083	37.8765	0.146194
ENSMUSG00000029026	Trp73	0.170207	1	24	4	13.7886	0.724978	1	24	2.00007	31.3274	0.381585	1	24	3.00004	15.25	21.8339	1.43173
ENSMUSG00000098934	Gm18853	0.248511	1	24	12	22.2739	0.496788	1	24	13.0566	50.3571	0.381712	1	24	12.5283	28.3333	18.4382	0.650759
ENSMUSG00000038217	Tlcd2	0.141715	1	24	14	4.94975	0.871299	1	24	10.1663	9.02557	0.381752	1	24	12.0832	6.08333	4.22966	0.695286
ENSMUSG00000041949	Tango6	0.248511	1	24	4	29.6985	0.497932	1	24	2.00007	150.316	0.382306	1	24	3.00004	89.75	13.8457	0.15427
ENSMUSG00000115247	AC113125.1	0.248511	1	24	12	7.77817	0.498272	1	24	10.3622	22.1003	0.382483	1	24	11.1811	10.5833	7.20166	0.680472
ENSMUSG00000038371	Sbf2	0.248511	1	24	12	135.411	0.499748	1	24	8.89298	1648.64	0.383249	1	24	10.4465	1423.83	161.728	0.113586
ENSMUSG00000022043	Trim35	0.248511	1	24	2	57.4524	0.499885	1	24	2.00007	488.996	0.38332	1	24	2.00004	419.333	88.0374	0.209946
ENSMUSG00000097463	4930448E22Rik	0.170207	1	24	4	3.53553	0.72988	1	24	2.00007	16.9309	0.383328	1	24	3.00004	4.08333	3.53842	0.866553
ENSMUSG00000050552	Lamtor4	0.248511	1	24	4	24.0416	0.500195	1	24	6.0353	90.3708	0.38348	1	24	5.01765	64.5	46.1824	0.716006
ENSMUSG00000055633	Zfp580	0.248511	1	24	2	23.6881	0.500875	1	24	4.90136	63.5911	0.383833	1	24	3.45068	35.9167	25.8168	0.718798
ENSMUSG00000089889	0610040B10Rik	0.170207	1	24	4	4.41942	0.731864	1	24	9.69239	15.1028	0.384032	1	24	6.8462	7.08333	2.15864	0.30475
ENSMUSG00000071659	Hnrnpul2	0.170207	1	24	16	51.0885	0.732632	1	24	14.1869	1419.49	0.384304	1	24	15.0934	1256.17	112.204	0.0893224
ENSMUSG00000001313	Rnd2	0.141715	1	24	18	15.9099	0.880294	1	24	16.5312	124.807	0.384412	1	24	17.2656	94.5	59.2157	0.626621
ENSMUSG00000028919	Arhgef19	0.209359	1	24	2	12.7279	0.597149	1	24	13.6992	15.6011	0.384968	1	24	7.84962	18.8333	13.8725	0.736595
ENSMUSG00000035969	Rusc2	0.170207	1	24	8	53.9169	0.734999	1	24	13.0645	741.586	0.385142	1	24	10.5323	723.083	0.976159	0.00135
ENSMUSG00000059714	Flot1	0.209359	1	24	10	48.4368	0.59841	1	24	9.97336	411.509	0.385517	1	24	9.98668	281.083	62.1502	0.221109
ENSMUSG00000081865	Gm15484	0.170207	1	24	14	5.65685	0.736913	1	24	14.0653	22.0041	0.385819	1	24	14.0326	11.0833	7.04194	0.635363
ENSMUSG00000021065	Fut8	0.248511	1	24	0	261.63	0.505614	1	24	18.1539	1260.3	0.386281	1	24	21.0769	1187.92	414.106	0.348599
ENSMUSG00000074867	Zfp808	0.209359	1	24	12	8.13173	0.600568	1	24	11.5587	23.9446	0.386455	1	24	11.7794	14.5	7.53968	0.519978
ENSMUSG00000029165	Agbl5	0.170207	1	24	4	13.7886	0.739689	1	24	2.00007	94.9137	0.386799	1	24	3.00004	67.9167	8.34364	0.122851
ENSMUSG00000028843	Sh3bgrl3	0.170207	1	24	4	59.2202	0.740157	1	24	5.27084	392.899	0.386964	1	24	4.63542	341.417	110.628	0.324025
ENSMUSG00000037625	Cldn11	0.300911	1	24	16	10.253	0.419596	1	24	14.0356	42.0033	0.387547	1	24	15.0178	14.5833	16.6555	1.14209
ENSMUSG00000042225	Ammecr1	0.300911	1	24	20	26.8701	0.422143	1	24	10.1536	73.0899	0.38913	1	24	15.0768	75	11.3519	0.151358
ENSMUSG00000031170	Slc38a5	0.170207	1	24	6	163.872	0.747896	1	24	5.0528	487.751	0.389686	1	24	5.5264	349.667	45.6723	0.130617
ENSMUSG00000113922	AC131743.4	0.209359	1	24	18	3.18198	0.60956	1	24	17.766	19.6096	0.390344	1	24	17.883	9.66667	11.1214	1.15049
ENSMUSG00000108528	Gm8319	0.209359	1	24	8	6.36396	0.609575	1	24	7.07708	15.9251	0.390351	1	24	7.53854	9	4.69313	0.521459
ENSMUSG00000033985	Tesk2	0.248511	1	24	2	7.07107	0.514176	1	24	2.00007	18.2065	0.390676	1	24	2.00004	14.8333	9.28452	0.625923
ENSMUSG00000084111	Gm15710	0.170207	1	24	12	24.3952	0.750756	1	24	10.1433	166.177	0.390688	1	24	11.0717	105.333	29.7125	0.28208
ENSMUSG00000020956	Dtd2	0.248511	1	24	2	8.48528	0.514335	1	24	9.89172	34.51	0.390758	1	24	5.94586	38.3333	5.36708	0.140011
ENSMUSG00000037824	Tspan14	0.170207	1	24	4	39.598	0.752434	1	24	2.00007	520.225	0.391276	1	24	3.00004	391.417	51.7966	0.132331
ENSMUSG00000078184	Rbm8a2	0.209359	1	24	14	17.3241	0.611898	1	24	8.20702	75.3302	0.391351	1	24	11.1035	59.1667	21.5677	0.364524
ENSMUSG00000004500	Zfp324	0.209359	1	24	10	24.0416	0.612039	1	24	9.41932	142.414	0.391412	1	24	9.70966	82.25	32.851	0.399404
ENSMUSG00000028031	Dkk2	0.209359	1	24	20	18.7383	0.613988	1	24	21.9999	113.707	0.392249	1	24	21	49.8333	25.1096	0.503872
ENSMUSG00000037541	Shank2	0.209359	1	24	0	28.9914	0.614741	1	24	13.9549	74.0126	0.392573	1	24	18.9774	71.0833	20.0601	0.282206
ENSMUSG00000027305	Ndufaf1	0.248511	1	24	12	10.9602	0.518433	1	24	9.92181	57.5122	0.392849	1	24	10.9609	32.1667	16.1054	0.500685
ENSMUSG00000037933	Bicd2	0.170207	1	24	16	45.2548	0.757184	1	24	15.5755	1002.34	0.392935	1	24	15.7877	922.583	71.4539	0.0774498
ENSMUSG00000090877	Hspa1b	0.353312	1	24	20	405.172	0.365019	1	24	17.6174	1109.01	0.393114	1	24	18.8087	584.583	396.242	0.67782
ENSMUSG00000015652	Steap1	0.141715	1	24	20	14.1421	0.911821	1	24	14.5362	29.0039	0.393632	1	24	17.2681	17.1667	8.04814	0.468824
ENSMUSG00000109640	Gm45413	0.209359	1	24	16	10.6066	0.620317	1	24	16.2255	37.6095	0.394961	1	24	16.1128	25.75	8.44387	0.327917
ENSMUSG00000021156	Zmynd11	0.248511	1	24	14	104.829	0.523672	1	24	10.8491	1715.29	0.39551	1	24	12.4246	1614.5	100.424	0.0622015
ENSMUSG00000024454	Hdac3	0.209359	1	24	2	37.1231	0.622639	1	24	2.00007	249.553	0.395952	1	24	2.00004	184.417	44.3334	0.240398
ENSMUSG00000027309	4930402H24Rik	0.209359	1	24	0	76.014	0.623351	1	24	18.5845	618.891	0.396256	1	24	21.2923	580.667	121.455	0.209164
ENSMUSG00000020883	Fbxl20	0.248511	1	24	2	51.9723	0.525354	1	24	2.00007	489.377	0.396362	1	24	2.00004	403.833	59.6783	0.147779
ENSMUSG00000033880	Lgals3bp	0.170207	1	24	4	133.997	0.768307	1	24	3.45422	779.055	0.3968	1	24	3.72711	611.417	173.548	0.283845
ENSMUSG00000070953	Rabepk	0.170207	1	24	12	16.7938	0.769329	1	24	13.6407	53.5984	0.397153	1	24	12.8203	39.4167	18.4751	0.468713
ENSMUSG00000038990	Cables2	0.209359	1	24	2	44.1942	0.62581	1	24	2.00007	322.333	0.397303	1	24	2.00003	263.417	74.9255	0.284437
ENSMUSG00000030225	Dera	0.209359	1	24	4	14.1421	0.626211	1	24	5.38542	41.6578	0.397474	1	24	4.69271	30.75	23.1976	0.754394
ENSMUSG00000027646	Src	0.248511	1	24	2	31.9966	0.52772	1	24	9.10416	114.509	0.397558	1	24	5.55208	112.417	48.0525	0.42745
ENSMUSG00000036752	Tubb4b	0.248511	1	24	0	242.891	0.528285	1	24	2.00005	1442.75	0.397843	1	24	1.00003	1366.42	295.488	0.21625
ENSMUSG00000041939	Mvk	0.209359	1	24	6	27.0468	0.628206	1	24	2.00007	103.517	0.398322	1	24	4.00004	66.75	1.91884	0.0287467
ENSMUSG00000034216	Vps18	0.248511	1	24	2	59.397	0.529496	1	24	13.4638	173.806	0.398454	1	24	7.7319	183.417	20.5956	0.112289
ENSMUSG00000027739	Rab33b	0.170207	1	24	2	23.3345	0.773352	1	24	20.1279	89.4423	0.398544	1	24	23.064	96.25	40.142	0.41706
ENSMUSG00000026411	Tmem9	0.209359	1	24	22	12.7279	0.629983	1	24	21.9999	90.4115	0.399076	1	24	22	70.25	12.5575	0.178754
ENSMUSG00000103284	3110080O07Rik	0.209359	1	24	2	7.77817	0.630147	1	24	2.00007	28.3799	0.399146	1	24	2.00004	12.25	9.30746	0.759792
ENSMUSG00000024480	Ap3s1	0.209359	1	24	0	37.1231	0.631077	1	24	18.2388	146.529	0.39954	1	24	21.1194	147.917	66.172	0.44736
ENSMUSG00000000266	Mid2	0.300911	1	24	8	43.4871	0.439276	1	24	5.10336	218.281	0.399665	1	24	6.55168	167.917	24.4565	0.145646
ENSMUSG00000031758	Cdyl2	0.209359	1	24	0	20.5061	0.63141	1	24	20.5304	72.7534	0.399681	1	24	22.2652	68.25	22.7593	0.33347
ENSMUSG00000075010	AW112010	0.209359	1	24	6	47.0226	0.634604	1	24	5.46783	178.558	0.401032	1	24	5.73391	123.333	30.4338	0.24676
ENSMUSG00000029319	Coq2	0.170207	1	24	4	31.1127	0.780647	1	24	13.9937	160.5	0.401055	1	24	8.99683	164.75	22.5312	0.13676
ENSMUSG00000111055	D030034A15Rik	0.248511	1	24	4	9.01561	0.535766	1	24	6.10517	27.8692	0.401604	1	24	5.05259	15.75	16.6559	1.05752
ENSMUSG00000034041	Lyl1	0.248511	1	24	2	24.3952	0.535969	1	24	9.58662	72.5566	0.401706	1	24	5.79331	61.6667	23.1009	0.37461
ENSMUSG00000031337	Mtm1	0.248511	1	24	0	25.1023	0.536412	1	24	19.5905	103.532	0.401928	1	24	21.7953	85.9167	32.5612	0.378986
ENSMUSG00000056735	A930024E05Rik	0.209359	1	24	2	7.07107	0.637602	1	24	2.00007	19.3112	0.402298	1	24	2.00003	8.66667	11.6839	1.34815
ENSMUSG00000034706	Dnaic2	0.248511	1	24	0	12.0208	0.537647	1	24	21.9999	29.723	0.402546	1	24	23	22.9167	14.2653	0.622484
ENSMUSG00000037487	Ubr5	0.170207	1	24	4	238.649	0.786078	1	24	6.3897	2615.83	0.402918	1	24	5.19485	2421.33	440.481	0.181917
ENSMUSG00000020115	Tbk1	0.209359	1	24	12	35.8857	0.640234	1	24	8.64918	510.111	0.403406	1	24	10.3246	474.333	37.8155	0.0797234
ENSMUSG00000022020	Naa16	0.248511	1	24	16	29.3449	0.540065	1	24	14.104	388.19	0.403754	1	24	15.052	221.583	80.7206	0.36429
ENSMUSG00000020169	Best3	0.209359	1	24	2	6.01041	0.641126	1	24	14	4.5	0.403781	1	24	8	4.83333	7.66687	1.58625
ENSMUSG00000025871	4833439L19Rik	0.248511	1	24	4	42.4264	0.545268	1	24	3.43613	608.261	0.406345	1	24	3.71807	587.333	67.3465	0.114665
ENSMUSG00000030062	Rpn1	0.248511	1	24	0	197.106	0.545313	1	24	9.81213	914.582	0.406367	1	24	4.90606	928.167	59.4798	0.0640831
ENSMUSG00000030942	Thumpd1	0.170207	1	24	4	32.5269	0.796244	1	24	5.77046	264.4	0.406388	1	24	4.88523	227.167	63.8851	0.281226
ENSMUSG00000005983	1700037C18Rik	0.248511	1	24	12	4.94975	0.545497	1	24	7.76481	13.9781	0.406458	1	24	9.88241	6.66667	5.45715	0.818572
ENSMUSG00000037740	Mrps26	0.248511	1	24	2	23.6881	0.545632	1	24	2.00007	148.588	0.406525	1	24	2.00004	105.083	32.2212	0.306626
ENSMUSG00000096929	A330023F24Rik	0.248511	1	24	16	51.2652	0.546583	1	24	15.29	331.792	0.406998	1	24	15.645	216.667	80.999	0.373842
ENSMUSG00000110068	Gm45294	0.170207	1	24	10	9.54594	0.798726	1	24	10.5281	41.4005	0.407231	1	24	10.264	24.3333	9.10624	0.374229
ENSMUSG00000038056	Kmt2c	0.170207	1	24	14	121.092	0.79927	1	24	13.7075	3061.65	0.407416	1	24	13.8537	2922.42	148.888	0.050947
ENSMUSG00000064373	Selenop	0.248511	1	24	14	1334.66	0.547605	1	24	10.6563	10240.9	0.407504	1	24	12.3281	8185.17	1285.74	0.157082
ENSMUSG00000026021	Sumo1	0.209359	1	24	10	56.5685	0.651538	1	24	8.73333	531.065	0.408141	1	24	9.36667	467	59.2241	0.126818
ENSMUSG00000024903	Lao1	0.248511	1	24	14	8.48528	0.550268	1	24	14.5397	39.5557	0.408823	1	24	14.2698	12.6667	16.6134	1.31159
ENSMUSG00000022702	Hira	0.209359	1	24	2	12.7279	0.654714	1	24	9.33452	82.2869	0.409464	1	24	5.66726	83.5833	0.864193	0.0103393
ENSMUSG00000091971	Hspa1a	0.353312	1	24	18	456.084	0.38799	1	24	17.7936	1684.12	0.409488	1	24	17.8968	890.667	731.678	0.821495
ENSMUSG00000045691	Thtpa	0.248511	1	24	14	12.7279	0.551737	1	24	10.8421	45.4861	0.409548	1	24	12.421	31.5	11.499	0.365046
ENSMUSG00000024338	Psmb8	0.170207	1	24	6	67.1751	0.806247	1	24	6.68374	384.418	0.409779	1	24	6.34187	293.5	83.4795	0.284428
ENSMUSG00000032575	Manf	0.248511	1	24	18	41.0122	0.552548	1	24	14.0498	385.522	0.409949	1	24	16.0249	305.417	38.0573	0.124608
ENSMUSG00000028078	Dclk2	0.248511	1	24	6	57.6292	0.552577	1	24	2.00007	204.571	0.409963	1	24	4.00003	145.167	1.18018	0.00812984
ENSMUSG00000003039	Fam32a	0.248511	1	24	8	60.4576	0.553724	1	24	6.21309	522.069	0.410529	1	24	7.10655	454.75	51.779	0.113863
ENSMUSG00000018427	Ypel2	0.248511	1	24	0	47.5529	0.55437	1	24	18.5123	198.406	0.410847	1	24	21.2562	189	69.6284	0.368404
ENSMUSG00000009907	Vps4b	0.248511	1	24	8	63.2861	0.554653	1	24	6.83794	702.116	0.410986	1	24	7.41897	613.333	88.7409	0.144686
ENSMUSG00000029390	Tmed2	0.248511	1	24	4	83.2618	0.555005	1	24	6.23839	614.921	0.41116	1	24	5.1192	547.167	184.457	0.337113
ENSMUSG00000044265	Olfm5	0.170207	1	24	0	12.0208	0.81132	1	24	19.0693	27.5716	0.411492	1	24	21.5346	21	16.1972	0.771296
ENSMUSG00000038042	Ptpdc1	0.248511	1	24	0	23.6881	0.556142	1	24	5.90469	112.132	0.411719	1	24	2.95235	114.667	34.7437	0.302997
ENSMUSG00000049658	Bdp1	0.248511	1	24	14	179.605	0.557276	1	24	10.3759	1448.68	0.412277	1	24	12.1879	1284.67	180.774	0.140716
ENSMUSG00000020743	Mif4gd	0.248511	1	24	2	35.3553	0.557281	1	24	3.59583	168.851	0.412279	1	24	2.79792	149	45.0226	0.302165
ENSMUSG00000076435	Acsf2	0.300911	1	24	4	31.4663	0.460825	1	24	8.75315	180.872	0.41263	1	24	6.37657	145.417	51.9805	0.357459
ENSMUSG00000019889	Ptprk	0.170207	1	24	2	89.8026	0.815966	1	24	2.00007	718.627	0.413055	1	24	2.00004	579.25	80.1118	0.138303
ENSMUSG00000057143	Trim12c	0.248511	1	24	12	42.9567	0.558929	1	24	9.38482	290.514	0.413088	1	24	10.6924	232.667	51.626	0.221888
ENSMUSG00000003731	Kpna6	0.421631	1	24	2	47.7297	0.32982	1	24	2.00007	435.872	0.413409	1	24	2.00004	377.75	72.7759	0.192656
ENSMUSG00000107728	Gm38910	0.209359	1	24	6	7.77817	0.666925	1	24	2.00007	62.45	0.414521	1	24	4.00004	32.8333	6.23187	0.189803
ENSMUSG00000049562	Ap5b1	0.170207	1	24	22	19.4454	0.821169	1	24	10.0348	110.005	0.414801	1	24	16.0174	108.333	19.6415	0.181306
ENSMUSG00000060477	Irak2	0.353312	1	24	22	58.6899	0.395611	1	24	18.1168	293.611	0.414812	1	24	20.0584	242.833	84.2394	0.346902
ENSMUSG00000020777	Acox1	0.248511	1	24	4	152.028	0.563636	1	24	5.65249	1033.12	0.415392	1	24	4.82624	942.333	282.143	0.299409
ENSMUSG00000029062	Cdk11b	0.170207	1	24	14	100.939	0.822942	1	24	12.1118	1467.72	0.415394	1	24	13.0559	1315.42	132.928	0.101054
ENSMUSG00000002319	Ipo4	0.248511	1	24	6	16.0867	0.563813	1	24	5.33077	60.2235	0.415479	1	24	5.66538	44.5	17.6705	0.39709
ENSMUSG00000099083	Atf7	0.170207	1	24	12	59.0434	0.824295	1	24	7.42324	478.681	0.415847	1	24	9.71162	404.167	63.8738	0.158038
ENSMUSG00000110945	Gm9856	0.248511	1	24	22	6.71751	0.564629	1	24	9.12213	11.7774	0.415877	1	24	3.56106	12.8333	7.2169	0.562356
ENSMUSG00000026176	Ctdsp1	0.170207	1	24	4	40.4819	0.824439	1	24	2.00007	606.461	0.415895	1	24	3.00004	483.75	41.5814	0.0859563
ENSMUSG00000024966	Stip1	0.248511	1	24	14	88.9187	0.566574	1	24	14.0651	656.571	0.416826	1	24	14.0325	469.75	107.644	0.229151
ENSMUSG00000026484	Rnf2	0.248511	1	24	16	51.2652	0.566606	1	24	10.1425	256.707	0.416841	1	24	13.0712	220.417	31.4164	0.142532
ENSMUSG00000067916	Zfp991	0.248511	1	24	14	13.7886	0.567311	1	24	10.8123	73.7083	0.417184	1	24	12.4062	39.8333	22.3926	0.562157
ENSMUSG00000102503	Gm37370	0.300911	1	24	20	7.77817	0.468846	1	24	20.6154	16.2466	0.417377	1	24	20.3077	9.83333	5.80174	0.590007
ENSMUSG00000073910	Mob3b	0.248511	1	24	4	22.2739	0.568408	1	24	2.00007	284.178	0.417718	1	24	3.00004	197.417	30.3356	0.153663
ENSMUSG00000084839	Gm14097	0.209359	1	24	4	8.13173	0.675758	1	24	6.16786	16.532	0.41815	1	24	5.08393	8.75	15.4169	1.76193
ENSMUSG00000020877	Scrn2	0.209359	1	24	2	8.83883	0.676147	1	24	2.00007	32.0359	0.418309	1	24	2.00004	24.25	14.6782	0.605287
ENSMUSG00000033722	BC034090	0.209359	1	24	22	7.42462	0.676294	1	24	21.9999	77.692	0.418369	1	24	22	44.5	8.95112	0.201149
ENSMUSG00000101892	9130401M01Rik	0.170207	1	24	14	19.6222	0.833258	1	24	14.4578	88.5181	0.418834	1	24	14.2289	50.5	29.2273	0.578758
ENSMUSG00000042210	Abhd14a	0.209359	1	24	2	12.9047	0.677644	1	24	2.00007	48.0365	0.418921	1	24	2.00004	35.4167	19.5748	0.5527
ENSMUSG00000054693	Adam10	0.209359	1	24	0	206.475	0.678035	1	24	18.1412	2143.37	0.419081	1	24	21.0706	1981.58	257.71	0.130052
ENSMUSG00000034501	Pcnx4	0.209359	1	24	4	14.8492	0.679397	1	24	2.00007	87.3778	0.419637	1	24	3.00004	55.75	16.211	0.29078
ENSMUSG00000022574	Naprt	0.248511	1	24	8	10.6066	0.573143	1	24	9.29182	30.1907	0.420017	1	24	8.64591	14.75	5.68081	0.385139
ENSMUSG00000053453	Thoc7	0.248511	1	24	6	29.6985	0.573195	1	24	6.41819	138.343	0.420042	1	24	6.20909	92.3333	65.4749	0.709115
ENSMUSG00000030557	Mef2a	0.170207	1	24	14	173.418	0.837515	1	24	13.5512	2517.88	0.420248	1	24	13.7756	2276.33	167.16	0.073434
ENSMUSG00000008090	Fgfrl1	0.170207	1	24	2	11.4905	0.837651	1	24	10.036	54.5022	0.420293	1	24	6.01798	51.75	9.28649	0.179449
ENSMUSG00000029470	P2rx4	0.209359	1	24	6	18.3848	0.681314	1	24	2.00007	143.328	0.42042	1	24	4.00004	104	13.3639	0.128499
ENSMUSG00000031787	Katnb1	0.209359	1	24	2	16.0867	0.681605	1	24	21.9999	91.0347	0.420538	1	24	24	77.6667	15.8771	0.204426
ENSMUSG00000104253	Gm37174	0.248511	1	24	0	10.253	0.574294	1	24	20.2016	13.1693	0.420574	1	24	22.1008	8.25	9.3581	1.13432
ENSMUSG00000039264	Gimap3	0.209359	1	24	2	10.6066	0.682095	1	24	2.00007	37.3949	0.420738	1	24	2.00004	18.4167	15.2184	0.82634
ENSMUSG00000104524	Gm37333	0.248511	1	24	2	14.1421	0.574685	1	24	21.9999	52.3275	0.420763	1	24	24	43.9167	15.2998	0.348382
ENSMUSG00000031388	Naa10	0.248511	1	24	8	24.3952	0.574854	1	24	7.18405	87.8051	0.420844	1	24	7.59202	58.25	20.3863	0.349979
ENSMUSG00000045896	Paip2b	0.209359	1	24	0	36.416	0.684389	1	24	2.00007	181.056	0.421672	1	24	1.00004	159.417	44.6758	0.280245
ENSMUSG00000031805	Jak3	0.353312	1	24	8	76.014	0.40558	1	24	3.80699	367.099	0.421698	1	24	5.9035	304.667	28.0339	0.0920149
ENSMUSG00000022336	Eif3e	0.209359	1	24	6	60.2809	0.684717	1	24	8.62571	624.85	0.421805	1	24	7.31285	552.917	59.4575	0.107534
ENSMUSG00000031994	Adamts8	0.209359	1	24	14	9.72272	0.685168	1	24	9.81379	27.0346	0.421988	1	24	11.9069	15.4167	8.3934	0.544437
ENSMUSG00000105081	Gm43110	0.300911	1	24	8	3.53553	0.476782	1	24	7.26349	12.6396	0.422034	1	24	7.63174	5.41667	9.47226	1.74873
ENSMUSG00000026799	Med27	0.209359	1	24	4	15.5563	0.685884	1	24	2.57344	102.832	0.42228	1	24	3.28672	70.5	18.5969	0.263786
ENSMUSG00000030138	Bms1	0.248511	1	24	12	75.6604	0.579326	1	24	10.0121	980.004	0.423003	1	24	11.006	805.25	100.216	0.124454
ENSMUSG00000082088	Gm15753	0.248511	1	24	18	2.82843	0.57956	1	24	13.6836	10.5196	0.423116	1	24	15.8418	6.66667	3.6463	0.546945
ENSMUSG00000017428	Psmd11	0.170207	1	24	10	46.1387	0.846831	1	24	8.24031	421.376	0.423328	1	24	9.12015	350.917	52.5615	0.149783
ENSMUSG00000000275	Trim25	0.248511	1	24	2	159.453	0.581573	1	24	2.00007	1294.62	0.424084	1	24	2.00003	1076.58	178.353	0.165666
ENSMUSG00000021458	2010111I01Rik	0.248511	1	24	6	68.2358	0.582316	1	24	3.12995	506.72	0.424441	1	24	4.56498	433.583	11.0199	0.0254158
ENSMUSG00000095990	Zfp97	0.209359	1	24	2	6.01041	0.692183	1	24	2.00007	50.6723	0.424833	1	24	2.00004	25	11.1609	0.446435
ENSMUSG00000006390	Elovl1	0.248511	1	24	10	11.3137	0.583981	1	24	9.51718	195.162	0.42524	1	24	9.75859	142.417	15.966	0.112108
ENSMUSG00000039018	Mtg1	0.248511	1	24	18	15.5563	0.584987	1	24	17.1688	66.2353	0.425723	1	24	17.5844	43.5	24.4595	0.562287
ENSMUSG00000031732	Phlpp2	0.170207	1	24	20	33.7643	0.854959	1	24	10.2817	230.764	0.426001	1	24	15.1409	207.083	16.7997	0.0811251
ENSMUSG00000026034	Clk1	0.248511	1	24	16	443.71	0.58583	1	24	16.5451	3583.89	0.426126	1	24	16.2726	3058.75	397.386	0.129918
ENSMUSG00000112218	Gm18726	0.209359	1	24	6	8.83883	0.695433	1	24	6.12579	33.0475	0.426146	1	24	6.0629	16.3333	21.3332	1.30612
ENSMUSG00000039041	Adrm1	0.170207	1	24	4	25.4558	0.856545	1	24	2.00007	347.395	0.426521	1	24	3.00004	277.417	27.635	0.0996155
ENSMUSG00000072809	9330160F10Rik	0.248511	1	24	10	6.71751	0.586941	1	24	10.0283	23.0009	0.426658	1	24	10.0142	13.25	5.78756	0.436797
ENSMUSG00000032998	Foxj3	0.209359	1	24	4	27.5772	0.697088	1	24	14.0929	380.511	0.426813	1	24	9.04644	401.583	32.3636	0.0805899
ENSMUSG00000009772	Nuak2	0.248511	1	24	14	24.7487	0.587268	1	24	13.5519	96.8169	0.426815	1	24	13.776	48.25	39.2627	0.813734
ENSMUSG00000028885	Smpdl3b	0.170207	1	24	6	6.36396	0.857471	1	24	9.71172	24.6411	0.426824	1	24	7.85586	7.5	10.2605	1.36807
ENSMUSG00000028271	Gtf2b	0.170207	1	24	22	22.981	0.858474	1	24	10.8161	144.42	0.427153	1	24	16.4081	150.167	15.2225	0.101371
ENSMUSG00000031778	Cx3cl1	0.248511	1	24	2	200.818	0.587979	1	24	2.29591	601.908	0.427154	1	24	2.14796	467.917	181.417	0.387711
ENSMUSG00000048040	Arxes2	0.209359	1	24	18	7.07107	0.698446	1	24	13.9821	20.0006	0.42736	1	24	15.991	8	7.65701	0.957127
ENSMUSG00000028953	Abcf2	0.248511	1	24	0	79.5495	0.588438	1	24	3.74524	408.981	0.427374	1	24	1.87262	417.583	53.8317	0.128913
ENSMUSG00000024312	Wdr46	0.209359	1	24	4	12.1976	0.69908	1	24	9.11416	115.192	0.427615	1	24	6.55708	90.9167	14.4472	0.158906
ENSMUSG00000028189	Ctbs	0.248511	1	24	6	11.4905	0.589297	1	24	4.91821	112.46	0.427784	1	24	5.45911	97.25	20.1505	0.207203
ENSMUSG00000053574	4930563E22Rik	0.248511	1	24	2	9.19239	0.590952	1	24	20.0274	15.8554	0.428574	1	24	23.0137	14.5	10.8722	0.749807
ENSMUSG00000006464	Bbs1	0.209359	1	24	2	27.4004	0.702368	1	24	9.196	96.4447	0.428936	1	24	5.598	85.3333	26.4916	0.310448
ENSMUSG00000001755	Coasy	0.170207	1	24	6	21.2132	0.864422	1	24	8.20969	93.9677	0.429097	1	24	7.10485	73.6667	20.13	0.273258
ENSMUSG00000028780	Sema3c	0.170207	1	24	14	429.214	0.86501	1	24	16.7131	5306.08	0.429288	1	24	15.3566	4859.42	458.387	0.0943297
ENSMUSG00000045438	Cox19	0.248511	1	24	0	14.4957	0.592593	1	24	2.00005	40.223	0.429356	1	24	1.00003	37.5833	17.0507	0.453676
ENSMUSG00000078528	Gm17068	0.248511	1	24	2	3.88909	0.592701	1	24	10.1295	9.52398	0.429407	1	24	6.06473	13.9167	16.1847	1.16297
ENSMUSG00000027257	Pacsin3	0.248511	1	24	20	11.3137	0.59347	1	24	21.9999	50.0179	0.429773	1	24	21	36.25	9.90542	0.273253
ENSMUSG00000019578	Ubxn6	0.248511	1	24	6	31.4663	0.593926	1	24	2.00007	281.207	0.42999	1	24	4.00004	232.833	14.3233	0.0615175
ENSMUSG00000029190	D5Ertd579e	0.248511	1	24	12	104.121	0.594446	1	24	9.58042	1337.69	0.430237	1	24	10.7902	1141.17	145.511	0.127511
ENSMUSG00000024592	C330018D20Rik	0.248511	1	24	2	12.3744	0.594925	1	24	2.29754	30.3054	0.430464	1	24	2.14877	24.4167	15.7512	0.645101
ENSMUSG00000026504	Sdccag8	0.300911	1	24	14	35.3553	0.492592	1	24	10.5117	260.344	0.431193	1	24	12.2559	232.5	24.3207	0.104605
ENSMUSG00000002228	Ppm1j	0.248511	1	24	2	7.42462	0.597029	1	24	21.9999	11.5172	0.431463	1	24	24	9	7.07254	0.785838
ENSMUSG00000032558	Nphp3	0.209359	1	24	20	18.0312	0.709536	1	24	10.1747	108.597	0.431806	1	24	15.0874	109.583	9.10068	0.083048
ENSMUSG00000037295	Ldlrap1	0.248511	1	24	6	45.7852	0.597781	1	24	2.00005	365.186	0.431819	1	24	4.00002	310.917	1.66405	0.00535208
ENSMUSG00000004626	Stxbp2	0.209359	1	24	2	24.0416	0.709821	1	24	9.81076	69.1334	0.431919	1	24	5.90538	55.8333	20.106	0.360108
ENSMUSG00000026854	Usp20	0.170207	1	24	2	26.163	0.873848	1	24	2.00008	83.6009	0.432163	1	24	2.00004	73.5	40.8278	0.555481
ENSMUSG00000030284	Creld1	0.248511	1	24	4	18.3848	0.598621	1	24	8.91929	163.992	0.432218	1	24	6.45965	134.667	0.11243	0.000834875
ENSMUSG00000046947	Adck2	0.248511	1	24	0	16.2635	0.598906	1	24	21.9999	100.192	0.432352	1	24	23	86.5833	24.6134	0.284274
ENSMUSG00000048612	Myof	0.248511	1	24	16	136.118	0.599407	1	24	17.072	899.633	0.432589	1	24	16.536	755.25	182.319	0.241403
ENSMUSG00000108286	Gm44224	0.170207	1	24	18	4.59619	0.875719	1	24	14.0622	19.0039	0.432769	1	24	16.0311	8	7.36472	0.92059
ENSMUSG00000026207	Speg	0.300911	1	24	0	29.3449	0.495538	1	24	12.2222	69.7119	0.432883	1	24	18.1111	82.25	4.82009	0.058603
ENSMUSG00000035517	Tdrd7	0.248511	1	24	4	60.2809	0.600137	1	24	6.14336	440.04	0.432934	1	24	5.07168	362.5	126.001	0.347589
ENSMUSG00000021189	Atxn3	0.170207	1	24	14	47.7297	0.877574	1	24	9.6429	380.343	0.43337	1	24	11.8215	296.667	54.6553	0.184231
ENSMUSG00000106341	Gm43330	0.209359	1	24	20	9.89949	0.71391	1	24	15.3807	45.4985	0.433549	1	24	17.6903	27.3333	20.8226	0.761801
ENSMUSG00000031949	Adat1	0.300911	1	24	12	21.2132	0.497827	1	24	11.3333	46.7407	0.434192	1	24	11.6667	28.0833	17.8885	0.636981
ENSMUSG00000073563	Csnk1g3	0.248511	1	24	12	42.78	0.603503	1	24	9.30484	350.42	0.434524	1	24	10.6524	295.833	49.3522	0.166824
ENSMUSG00000002661	Alkbh7	0.209359	1	24	10	6.01041	0.716547	1	24	10.4147	21.5393	0.434597	1	24	10.2074	14.4167	4.82814	0.3349
ENSMUSG00000033624	Pdpr	0.209359	1	24	2	35.7089	0.717057	1	24	21.4762	190.388	0.4348	1	24	23.7381	172.25	40.231	0.233562
ENSMUSG00000006289	Osgep	0.248511	1	24	2	27.2236	0.604361	1	24	2.00007	188.195	0.434929	1	24	2.00004	161.833	33.2846	0.205672
ENSMUSG00000075389	2810410L24Rik	0.209359	1	24	12	4.24264	0.717702	1	24	13.8327	28.0155	0.435055	1	24	12.9164	20.4167	7.30401	0.357747
ENSMUSG00000020407	Upp1	0.300911	1	24	16	8.13173	0.499814	1	24	16.3324	31.5285	0.435326	1	24	16.1662	16.4167	15.7151	0.957265
ENSMUSG00000027304	Rtf1	0.353312	1	24	20	79.5495	0.426109	1	24	10.1481	678.774	0.43561	1	24	15.074	659.25	43.3226	0.065715
ENSMUSG00000105556	Gm43080	0.300911	1	24	2	5.12652	0.500765	1	24	10.0331	9.00103	0.435868	1	24	6.01653	10.4167	0.741274	0.0711623
ENSMUSG00000040102	Klhl42	0.209359	1	24	4	24.3952	0.720163	1	24	4.92476	227.62	0.436031	1	24	4.46238	191.833	31.346	0.163402
ENSMUSG00000046714	Foxc2	0.248511	1	24	20	7.6014	0.608245	1	24	9.86453	9.00416	0.436755	1	24	14.9323	16.5	8.17291	0.495328
ENSMUSG00000073079	Srp54a	0.248511	1	24	2	33.4108	0.608867	1	24	2.00007	134.953	0.437047	1	24	2.00004	103	44.2933	0.430032
ENSMUSG00000043207	Zmpste24	0.248511	1	24	6	59.9273	0.608891	1	24	6.91254	504.44	0.437059	1	24	6.45627	421.25	127.525	0.302731
ENSMUSG00000032294	Pkm	0.248511	1	24	0	256.149	0.609175	1	24	2.00007	2475.19	0.437192	1	24	1.00004	2273.5	236.637	0.104085
ENSMUSG00000055553	Kxd1	0.353312	1	24	6	23.8649	0.428591	1	24	8.89151	136.352	0.437268	1	24	7.44576	111.417	10.1149	0.0907848
ENSMUSG00000025212	Sfxn3	0.170207	1	24	2	60.2809	0.889707	1	24	2.00007	364.219	0.437282	1	24	2.00004	290	57.6408	0.198761
ENSMUSG00000109873	Gm45407	0.421631	1	24	8	6.36396	0.359248	1	24	6.64465	18.0505	0.437349	1	24	7.32232	5.91667	12.9366	2.18648
ENSMUSG00000026121	Sema4c	0.170207	1	24	2	46.3155	0.893086	1	24	2.00007	426.876	0.438367	1	24	2.00004	348.417	48.0918	0.13803
ENSMUSG00000034973	Dopey1	0.248511	1	24	14	97.7575	0.6119	1	24	13.8349	1191.82	0.438469	1	24	13.9174	958.083	156.363	0.163204
ENSMUSG00000084024	Gm15937	0.209359	1	24	4	4.59619	0.726784	1	24	9.85152	17.532	0.438647	1	24	6.92576	12.5	8.85503	0.708402
ENSMUSG00000014226	Cacybp	0.248511	1	24	16	67.1751	0.613334	1	24	14.1104	543.746	0.43914	1	24	15.0552	351.167	87.7184	0.249791
ENSMUSG00000022791	Tnk2	0.248511	1	24	2	94.7523	0.613816	1	24	2.00007	734.095	0.439365	1	24	2.00004	538.583	97.2499	0.180566
ENSMUSG00000106025	Gm42940	0.209359	1	24	8	9.01561	0.72945	1	24	3.08073	23.8213	0.439697	1	24	5.54037	14.6667	8.20539	0.559458
ENSMUSG00000073485	H3f3aos	0.209359	1	24	6	3.35876	0.730402	1	24	8.37278	13.1851	0.440072	1	24	7.18639	8.25	4.06814	0.493108
ENSMUSG00000021022	Ppp2r3c	0.209359	1	24	12	27.2236	0.731644	1	24	13.864	169.672	0.44056	1	24	12.932	115	34.1112	0.296619
ENSMUSG00000102697	Pcdhac2	0.248511	1	24	22	5.3033	0.616648	1	24	21.9999	11.9648	0.440686	1	24	22	6.25	5.57474	0.891958
ENSMUSG00000028795	Ccdc28b	0.353312	1	24	8	24.572	0.434109	1	24	9.67659	255.033	0.440935	1	24	8.83829	200.167	27.5586	0.137678
ENSMUSG00000056174	Col8a2	0.209359	1	24	0	31.4663	0.732708	1	24	10.0201	37.0013	0.440977	1	24	5.01005	60	86.2543	1.43757
ENSMUSG00000024944	Arl2	0.248511	1	24	2	8.48528	0.617948	1	24	2.00007	113.775	0.441292	1	24	2.00004	92.25	6.77873	0.0734822
ENSMUSG00000062590	Armc9	0.248511	1	24	4	22.8042	0.618952	1	24	13.6875	57.2365	0.441759	1	24	8.84375	64.6667	8.08755	0.125065
ENSMUSG00000115543	AC130671.2	0.209359	1	24	12	9.72272	0.73537	1	24	14.0458	27.0029	0.442021	1	24	13.0229	14.25	8.17468	0.573661
ENSMUSG00000044952	Kctd21	0.300911	1	24	0	9.54594	0.512378	1	24	21.9999	41.2258	0.442441	1	24	23	34.4167	16.8118	0.488478
ENSMUSG00000024576	Csnk1a1	0.353312	1	24	14	150.614	0.437008	1	24	16.8588	1853.39	0.442852	1	24	15.4294	1725.42	171.742	0.0995363
ENSMUSG00000024030	Abcg1	0.248511	1	24	8	49.851	0.621368	1	24	9.88318	363.065	0.442882	1	24	8.94159	309.917	23.2579	0.0750458
ENSMUSG00000049538	Adamts16	0.248511	1	24	0	10.6066	0.622257	1	24	13.9386	10.0038	0.443295	1	24	18.9693	15.4167	9.19374	0.596351
ENSMUSG00000113917	AC160340.2	0.170207	1	24	8	7.77817	0.908543	1	24	13.7778	34.1363	0.4433	1	24	10.8889	26.0833	0.231578	0.0088784
ENSMUSG00000037960	Card19	0.248511	1	24	0	32.8805	0.622374	1	24	21.9999	212.235	0.443349	1	24	23	148.083	32.5551	0.219843
ENSMUSG00000060314	Zfp941	0.248511	1	24	2	20.5061	0.622706	1	24	4.75748	47.2147	0.443503	1	24	3.37874	37	23.7615	0.642203
ENSMUSG00000044068	Zrsr1	0.248511	1	24	16	68.5894	0.62317	1	24	16.1028	662.706	0.443718	1	24	16.0514	578.083	115.151	0.199194
ENSMUSG00000028360	Slc44a5	0.300911	1	24	16	16.2635	0.51486	1	24	14.8167	124.726	0.443836	1	24	15.4084	61.8333	44.309	0.716588
ENSMUSG00000040936	Ulk4	0.209359	1	24	2	9.19239	0.743014	1	24	9.84255	17.0241	0.445007	1	24	5.92127	18.6667	6.84092	0.366478
ENSMUSG00000087371	Gm15541	0.248511	1	24	0	3.53553	0.626086	1	24	20.3796	6.91551	0.445068	1	24	22.1898	5.75	5.2128	0.906574
ENSMUSG00000026278	Bok	0.209359	1	24	0	42.0729	0.744108	1	24	19.4753	117.609	0.445434	1	24	21.7376	86.4167	59.8801	0.692923
ENSMUSG00000063802	Hspbp1	0.300911	1	24	4	21.5668	0.518172	1	24	7.5646	68.9778	0.445691	1	24	5.7823	49.1667	40.3187	0.820042
ENSMUSG00000003464	Pex19	0.170207	1	24	4	37.6534	0.916965	1	24	9.66435	297.866	0.445969	1	24	6.83218	244.583	35.3932	0.144708
ENSMUSG00000086465	Gm16049	0.248511	1	24	6	4.24264	0.628198	1	24	9.65523	6.54134	0.446044	1	24	7.82762	4.75	2.87532	0.605332
ENSMUSG00000052302	Tbc1d30	0.300911	1	24	8	39.9515	0.519244	1	24	5.36628	185.042	0.44629	1	24	6.68314	150.75	9.66718	0.0641272
ENSMUSG00000041380	Htr2c	0.170207	1	24	2	30.4056	0.918397	1	24	21.9999	424.084	0.446422	1	24	24	139.75	131.202	0.938837
ENSMUSG00000061244	Exoc5	0.353312	1	24	18	77.4282	0.442529	1	24	17.861	831.82	0.446484	1	24	17.9305	719.167	80.375	0.111761
ENSMUSG00000022018	Rgcc	0.170207	1	24	8	196.576	0.920381	1	24	6.50815	929.326	0.447048	1	24	7.25407	622.583	201.725	0.324012
ENSMUSG00000085622	3110056K07Rik	0.248511	1	24	14	19.6222	0.63051	1	24	13.9675	109.006	0.44711	1	24	13.9838	67.75	28.0591	0.414157
ENSMUSG00000023104	Rfc2	0.300911	1	24	6	41.8961	0.5214	1	24	2.00007	173.795	0.447493	1	24	4.00004	117.25	0.0339094	0.000289206
ENSMUSG00000083367	Gm8806	0.353312	1	24	10	22.8042	0.444117	1	24	9.03798	113.693	0.447524	1	24	9.51899	70.6667	29.3127	0.414802
ENSMUSG00000093843	Gm25939	0.248511	1	24	4	21.5668	0.635117	1	24	2.00007	87.312	0.449228	1	24	3.00004	47.0833	18.2829	0.388309
ENSMUSG00000019261	Map1s	0.209359	1	24	0	18.0312	0.754486	1	24	9.20166	118.451	0.449458	1	24	4.60083	131.667	42.3081	0.321327
ENSMUSG00000031657	Heatr3	0.170207	1	24	4	12.3744	0.928232	1	24	6.39134	98.7266	0.449519	1	24	5.19567	83.25	26.4172	0.317324
ENSMUSG00000069206	Zfp874a	0.421631	1	24	18	30.5824	0.374765	1	24	15.0946	111.779	0.449558	1	24	16.5473	68.4167	31.7864	0.4646
ENSMUSG00000025348	Itga7	0.353312	1	24	22	35.0018	0.447294	1	24	4.43656	92.0632	0.449599	1	24	1.21828	104.417	23.1304	0.221521
ENSMUSG00000029594	Rbm19	0.248511	1	24	4	27.9307	0.636163	1	24	8.08325	231.668	0.449707	1	24	6.04163	168.333	49.921	0.29656
ENSMUSG00000029729	Zkscan1	0.248511	1	24	8	68.9429	0.636279	1	24	6.34365	819.142	0.44976	1	24	7.17182	702	86.4487	0.123146
ENSMUSG00000027534	Snx16	0.248511	1	24	14	26.8701	0.636411	1	24	12.737	129.9	0.449821	1	24	13.3685	85.6667	26.0065	0.303577
ENSMUSG00000044030	Irf2bp1	0.300911	1	24	2	41.0122	0.525775	1	24	14.2026	178.056	0.449926	1	24	20.1013	192.417	22.0635	0.114665
ENSMUSG00000006720	Zfp184	0.248511	1	24	4	12.3744	0.637077	1	24	21.9999	15.4311	0.450126	1	24	0.999963	18.75	9.09036	0.484819
ENSMUSG00000055235	Wdr86	0.209359	1	24	22	20.5061	0.757586	1	24	21.9999	106.9	0.450655	1	24	22	41.4167	25.0977	0.60598
ENSMUSG00000032425	Zfp949	0.248511	1	24	2	16.617	0.639171	1	24	3.60402	108.088	0.451084	1	24	2.80201	89.6667	20.8598	0.232637
ENSMUSG00000028792	Ak2	0.248511	1	24	10	10.253	0.639598	1	24	10.5145	86.8289	0.451279	1	24	10.2572	70.25	9.89703	0.140883
ENSMUSG00000038406	Scaf1	0.170207	1	24	4	109.425	0.934059	1	24	13.7819	823.644	0.451346	1	24	8.89095	786.333	68.3731	0.0869518
ENSMUSG00000001569	Nom1	0.248511	1	24	18	37.8302	0.64042	1	24	10.0661	295.027	0.451655	1	24	14.0331	312.417	14.0393	0.0449377
ENSMUSG00000035000	Dpp4	0.248511	1	24	2	58.3363	0.64195	1	24	3.56045	361.976	0.452354	1	24	2.78023	274.333	48.4802	0.17672
ENSMUSG00000062329	Cytl1	0.248511	1	24	2	31.8198	0.643098	1	24	4.38669	88.0756	0.452877	1	24	3.19334	68.4167	46.2739	0.676355
ENSMUSG00000020357	Flt4	0.353312	1	24	6	189.858	0.452342	1	24	3.76838	1375.42	0.452879	1	24	4.88419	1141.58	78.6518	0.0688971
ENSMUSG00000035964	Tmem59l	0.209359	1	24	0	4.24264	0.763831	1	24	13	3.0625	0.453057	1	24	18.5	4.91667	0.931621	0.189482
ENSMUSG00000114529	AC190403.1	0.209359	1	24	8	4.59619	0.764033	1	24	6.97595	19.4128	0.453134	1	24	7.48797	11.5	14.4063	1.25272
ENSMUSG00000053838	Nudcd3	0.248511	1	24	4	103.238	0.644414	1	24	5.19967	961.657	0.453476	1	24	4.59984	817.667	232.575	0.284438
ENSMUSG00000029576	Radil	0.248511	1	24	2	3.53553	0.645664	1	24	2.00007	8.44755	0.454045	1	24	2.00004	5.91667	5.2615	0.889268
ENSMUSG00000036009	Mettl25	0.248511	1	24	20	14.1421	0.645739	1	24	18.6326	56.7417	0.454079	1	24	19.3163	41.8333	9.74126	0.232859
ENSMUSG00000024259	Slc25a46	0.248511	1	24	0	47.3762	0.646014	1	24	21.9999	303.069	0.454204	1	24	23	230.833	48.1851	0.208744
ENSMUSG00000025262	Fam120c	0.353312	1	24	2	36.0624	0.454658	1	24	14.428	130.679	0.454378	1	24	20.214	128	65.595	0.512461
ENSMUSG00000031441	Atp11a	0.353312	1	24	4	112.784	0.455103	1	24	4.414	900.199	0.454665	1	24	4.207	820.917	166.137	0.20238
ENSMUSG00000073968	Trim68	0.248511	1	24	4	20.5061	0.647501	1	24	14.486	53.7732	0.45488	1	24	9.243	60.5833	18.1275	0.299215
ENSMUSG00000027358	Bmp2	0.248511	1	24	22	22.2739	0.648433	1	24	18.0124	60.8496	0.455302	1	24	20.0062	37.5833	36.5655	0.972919
ENSMUSG00000074384	AI429214	0.300911	1	24	4	7.77817	0.535544	1	24	13.9306	18.0065	0.455319	1	24	8.96531	22.1667	17.8325	0.804472
ENSMUSG00000028998	Tomm7	0.170207	1	24	0	24.7487	0.946828	1	24	2.00007	262.581	0.455328	1	24	1.00004	234	37.5315	0.160391
ENSMUSG00000034659	Tmem109	0.209359	1	24	4	47.3762	0.771285	1	24	3.49101	481.779	0.45591	1	24	3.74551	425.5	69.9474	0.164389
[truncated: 13,494 more rows]
