# Supplementary material for: A circadian clock regulates efflux by the blood-brain barrier in mice and human cells
Source: Nat Commun. 2021 Jan 27;12:617. doi: 10.1038/s41467-020-20795-9 (PMC7841146; doi:10.1038/s41467-020-20795-9)
Supplement: Supplementary file 4 — Supplementary Data 3 [file 41467_2020_20795_MOESM4_ESM.xlsx]

## Sheet: Sheet 1
CycID	geneSymbol	JTK_pvalue	JTK_BH.Q	JTK_period	JTK_adjphase	JTK_amplitude	LS_pvalue	LS_BH.Q	LS_period	LS_adjphase	LS_amplitude	meta2d_pvalue	meta2d_BH.Q	meta2d_period	meta2d_phase	meta2d_Base	meta2d_AMP	meta2d_rAMP
ENSMUSG00000042010	Acacb	9.62001e-06	0.149043	24	14	195.869	0.150951	1	24	13.9155	1146.94	2.09726e-05	0.324928	24	13.9577	685.25	297.254	0.433789
ENSMUSG00000069755	Zfp125	4.16867e-05	0.322926	24	4	11.6673	0.0932542	1	24	2.00006	69.6219	5.23165e-05	0.40527	24	3.00003	51.0833	14.702	0.287804
ENSMUSG00000034850	Tmem127	0.000136283	0.351907	24	14	56.215	0.0924434	1	24	13.813	494.3	0.000154734	0.512941	24	13.9065	397.333	78.063	0.196467
ENSMUSG00000008206	Cers4	0.000136283	0.351907	24	4	114.021	0.10861	1	24	2.94131	696.636	0.000179408	0.512941	24	3.47066	575.167	149.335	0.259637
ENSMUSG00000036745	Ttll7	0.000136283	0.351907	24	14	208.95	0.109183	1	24	13.8712	1432.54	0.000180277	0.512941	24	13.9356	961.083	312.199	0.324841
ENSMUSG00000024066	Xdh	0.000136283	0.351907	24	14	711.173	0.121369	1	24	13.9736	3717.16	0.000198648	0.512941	24	13.9868	2042.42	1184.59	0.579995
ENSMUSG00000037296	Lsm1	0.000383197	0.456682	24	0	21.7435	0.0757312	1	24	21.9999	61.2587	0.000332207	0.721443	24	23	36.9167	22.3334	0.604967
ENSMUSG00000063856	Gpx1	0.000383197	0.456682	24	18	101.116	0.113384	1	24	17.4897	728.299	0.000479843	0.721443	24	17.7449	582.083	179.429	0.308254
ENSMUSG00000030802	Bckdk	0.000383197	0.456682	24	18	20.8597	0.127873	1	24	17.8259	130.132	0.000535265	0.721443	24	17.913	102.833	29.4404	0.286292
ENSMUSG00000025410	Dctn2	0.000383197	0.456682	24	18	82.2012	0.13006	1	24	17.5288	553.134	0.000543575	0.721443	24	17.7644	450.667	83.1706	0.18455
ENSMUSG00000024903	Lao1	0.000383197	0.456682	24	14	10.9602	0.140475	1	24	14.0368	36.0023	0.000582959	0.721443	24	14.0184	13.8333	16.1033	1.16409
ENSMUSG00000066687	Zbtb16	0.000383197	0.456682	24	14	326.33	0.164488	1	24	13.7134	1341.87	0.000672662	0.721443	24	13.8567	499.167	562.314	1.12651
ENSMUSG00000050213	Snip1	0.000383197	0.456682	24	20	22.0971	0.165966	1	24	18.376	148.659	0.000678136	0.721443	24	19.188	111.583	40.1658	0.359962
ENSMUSG00000022529	Zfp263	0.000663781	0.504518	24	22	24.3952	0.110887	1	24	21.9999	208.796	0.000774086	0.721443	24	22	174.333	29.3334	0.168261
ENSMUSG00000034412	Tbc1d10a	0.000944364	0.504518	24	16	50.9117	0.0792371	1	24	14.6341	201.871	0.000785724	0.721443	24	15.3171	143.917	58.4415	0.406079
ENSMUSG00000003382	Etv3	0.000663781	0.504518	24	18	54.0937	0.121936	1	24	16.5882	556.735	0.000843529	0.721443	24	17.2941	489.917	82.0639	0.167506
ENSMUSG00000030619	Eed	0.000944364	0.504518	24	0	43.1335	0.0923989	1	24	21.4622	242.946	0.00090283	0.721443	24	22.7311	202.583	56.169	0.277263
ENSMUSG00000021750	Fam107a	0.000944364	0.504518	24	14	520.077	0.092837	1	24	13.8123	2388.58	0.000906695	0.721443	24	13.9061	1571	663.072	0.42207
ENSMUSG00000025743	Sdc3	0.000944364	0.504518	24	14	334.108	0.0994538	1	24	14.2365	2187.02	0.000964852	0.721443	24	14.1182	1701	428.032	0.251636
ENSMUSG00000066037	Hnrnpr	0.000944364	0.504518	24	2	134.174	0.108675	1	24	2.00007	1072.61	0.00104521	0.721443	24	2.00004	840.417	175.773	0.20915
ENSMUSG00000031538	Plat	0.000944364	0.504518	24	16	810.698	0.116414	1	24	14.2668	3670.73	0.00111208	0.721443	24	15.1334	2291.67	1173.93	0.512259
ENSMUSG00000024286	Ccny	0.000944364	0.504518	24	14	157.508	0.123904	1	24	13.2838	1146.76	0.00117633	0.721443	24	13.6419	975.417	178.265	0.182758
ENSMUSG00000042446	Zmym4	0.00212121	0.586856	24	4	134.704	0.0567562	1	24	3.77713	710.424	0.0012069	0.721443	24	3.88857	589.583	164.141	0.278401
ENSMUSG00000020387	Jade2	0.000944364	0.504518	24	14	193.04	0.135166	1	24	13.5701	994.052	0.00127215	0.721443	24	13.785	665	243.267	0.365815
ENSMUSG00000028862	Map3k6	0.000944364	0.504518	24	14	192.333	0.137662	1	24	14.0148	790.01	0.00129327	0.721443	24	14.0074	280.333	318.758	1.13707
ENSMUSG00000002688	Prkd1	0.000944364	0.504518	24	14	33.9411	0.140339	1	24	13.7901	215.394	0.00131586	0.721443	24	13.8951	140.583	53.0233	0.377166
ENSMUSG00000032478	Nme6	0.00153279	0.586856	24	18	7.77817	0.0866317	1	24	15.6837	18.303	0.00131816	0.721443	24	16.8419	10.4167	7.89024	0.757463
ENSMUSG00000026203	Dnajb2	0.00212121	0.586856	24	16	44.9013	0.0657837	1	24	15.3332	235.793	0.00137827	0.721443	24	15.6666	168.917	56.3717	0.333725
ENSMUSG00000025993	Slc40a1	0.00212121	0.586856	24	4	264.281	0.0658794	1	24	2.00007	1787.77	0.00138007	0.721443	24	3.00004	1482.67	294.362	0.198535
ENSMUSG00000026638	Irf6	0.00153279	0.586856	24	0	51.9723	0.095541	1	24	21.9999	155.582	0.00143938	0.721443	24	23	104.667	63.0414	0.602307
ENSMUSG00000000489	Pdgfb	0.000944364	0.504518	24	16	117.38	0.167439	1	24	14.3181	1373.13	0.00154204	0.721443	24	15.1591	1104.08	164.298	0.14881
ENSMUSG00000073471	Rsph3a	0.00153279	0.586856	24	22	14.1421	0.103679	1	24	21.9999	43.2744	0.00154899	0.721443	24	22	19.1667	11.7328	0.612145
ENSMUSG00000026546	Cfap45	0.00212121	0.586856	24	0	16.2635	0.079975	1	24	21.9999	41.0519	0.00164246	0.721443	24	23	21.5	17.7084	0.823649
ENSMUSG00000071654	Uqcc3	0.00153279	0.586856	24	22	27.2236	0.11091	1	24	21.9999	124.95	0.00164557	0.721443	24	22	83.5	28.1035	0.336569
ENSMUSG00000060261	Gtf2i	0.000944364	0.504518	24	18	200.818	0.188603	1	24	17.2563	2727.61	0.00171576	0.721443	24	17.6281	2508.83	299.984	0.119571
ENSMUSG00000110195	Pde2a	0.00153279	0.586856	24	14	27.5772	0.118262	1	24	13.4074	127.715	0.00174301	0.721443	24	13.7037	96.5	28.4831	0.295161
ENSMUSG00000022905	Kpna1	0.00212121	0.586856	24	20	76.3675	0.0917628	1	24	19.4787	674.411	0.00185779	0.721443	24	19.7393	597.417	84.729	0.141826
ENSMUSG00000031865	Dctn1	0.000944364	0.504518	24	16	130.108	0.211394	1	24	15.5266	1688.23	0.00190032	0.721443	24	15.7633	1521.83	177.554	0.116671
ENSMUSG00000020277	Pfkl	0.00212121	0.586856	24	18	96.8736	0.0946119	1	24	14.7335	696.736	0.00190933	0.721443	24	16.3668	559.333	117.576	0.210208
ENSMUSG00000028649	Macf1	0.00212121	0.586856	24	4	4204.28	0.0966023	1	24	4.56617	37160.4	0.00194523	0.721443	24	4.28308	33148.6	6642.07	0.200373
ENSMUSG00000042246	Tmc7	0.00153279	0.586856	24	14	238.295	0.135989	1	24	13.8336	1095.99	0.00197516	0.721443	24	13.9168	664.167	309.982	0.466723
ENSMUSG00000020715	Ern1	0.00212121	0.586856	24	14	60.2809	0.0997798	1	24	13.1073	457.975	0.00200237	0.721443	24	13.5536	369.667	80.5894	0.218006
ENSMUSG00000026383	Epb41l5	0.00212121	0.586856	24	4	28.461	0.103592	1	24	2.00006	93.1748	0.00207062	0.721443	24	3.00003	53.3333	31.7232	0.59481
ENSMUSG00000057506	Bloc1s2	0.00153279	0.586856	24	18	19.799	0.144697	1	24	18.0901	67.1552	0.00208788	0.721443	24	18.0451	49.5	14.7217	0.297408
ENSMUSG00000034007	Scaper	0.00153279	0.586856	24	4	81.8476	0.145285	1	24	2.00007	642.594	0.00209546	0.721443	24	3.00004	555.917	113.345	0.203888
ENSMUSG00000032278	Paqr5	0.00212121	0.586856	24	14	187.737	0.110127	1	24	13.8252	1050.88	0.00218696	0.736578	24	13.9126	670.583	281.244	0.419401
ENSMUSG00000040010	Slc7a5	0.00212121	0.586856	24	12	1950.73	0.117133	1	24	13.6037	9250.53	0.00231077	0.761719	24	12.8018	6364.67	2236.2	0.351346
ENSMUSG00000032116	Stt3a	0.00212121	0.586856	24	4	70.5339	0.123569	1	24	2.00007	641.026	0.00242371	0.769744	24	3.00004	541.667	67.1186	0.123911
ENSMUSG00000059824	Dbp	0.00212121	0.586856	24	10	76.014	0.124185	1	24	9.82345	226.708	0.00243448	0.769744	24	9.91173	112	89.1539	0.796017
ENSMUSG00000103662	Gm34294	0.00438993	0.755702	24	20	7.07107	0.0642633	1	24	18.7624	10.8406	0.00258787	0.790831	24	19.3812	5.08333	5.09526	1.00235
ENSMUSG00000022811	Zfp148	0.00212121	0.586856	24	8	131.168	0.133884	1	24	6.36272	1001.02	0.00260326	0.790831	24	7.18136	845.333	175.694	0.20784
ENSMUSG00000030711	Sult1a1	0.00212121	0.586856	24	14	112.076	0.140163	1	24	13.7532	414.752	0.00271173	0.80794	24	13.8766	209.583	158.218	0.754917
ENSMUSG00000041390	Mdfic	0.000944364	0.504518	24	22	40.3051	0.328116	1	24	21.9999	268.381	0.00281335	0.8224	24	22	236.667	55.348	0.233865
ENSMUSG00000008855	Hdac5	0.00438993	0.755702	24	16	110.662	0.081631	1	24	14.6564	994.449	0.00320154	0.904277	24	15.3282	873.5	125.429	0.143593
ENSMUSG00000029655	N4bp2l2	0.00212121	0.586856	24	4	127.279	0.169452	1	24	2.00007	977.818	0.00321017	0.904277	24	3.00004	807.417	152.464	0.18883
ENSMUSG00000053205	Styx	0.00438993	0.755702	24	4	19.799	0.0946472	1	24	2.00007	99.431	0.00365055	1	24	3.00004	78	22.0109	0.282191
ENSMUSG00000058006	Mdn1	0.00438993	0.755702	24	6	164.049	0.09758	1	24	2.00006	817.963	0.0037506	1	24	4.00003	566.5	174.301	0.30768
ENSMUSG00000045180	Shroom2	0.00438993	0.755702	24	12	134.704	0.0979924	1	24	13.5425	717.832	0.00376464	1	24	12.7713	550.167	147.668	0.268407
ENSMUSG00000025509	Pnpla2	0.00438993	0.755702	24	14	113.844	0.100058	1	24	13.7606	713.587	0.00383483	1	24	13.8803	539.917	155.894	0.288738
ENSMUSG00000108614	2610306O10Rik	0.00325557	0.755702	24	6	15.9099	0.142501	1	24	4.78756	57.991	0.00402491	1	24	5.39378	42.6667	23.8054	0.557939
ENSMUSG00000025532	Crcp	0.00438993	0.755702	24	2	33.234	0.106698	1	24	2.00007	138.342	0.0040592	1	24	2.00004	100.333	35.1409	0.350242
ENSMUSG00000003154	Foxj2	0.00325557	0.755702	24	14	53.033	0.148521	1	24	14.7267	509.414	0.00417492	1	24	14.3634	452.417	61.6623	0.136295
ENSMUSG00000040472	Rabggta	0.00325557	0.755702	24	6	12.3744	0.157863	1	24	5.04421	76.0194	0.00440617	1	24	5.5221	60.75	17.983	0.296016
ENSMUSG00000035517	Tdrd7	0.00438993	0.755702	24	0	76.5443	0.117269	1	24	21.9999	469.474	0.00441274	1	24	23	362.417	80.3348	0.221664
ENSMUSG00000026879	Gsn	0.00325557	0.755702	24	20	44.1942	0.15813	1	24	18.632	179.482	0.00441276	1	24	19.316	138.25	46.1197	0.333597
ENSMUSG00000032420	Nt5e	0.00438993	0.755702	24	14	14.1421	0.118477	1	24	10.4871	41.8972	0.00445287	1	24	12.2436	23.0833	15.6532	0.678118
ENSMUSG00000029823	Luc7l2	0.00438993	0.755702	24	2	296.631	0.119402	1	24	2.00007	2563.48	0.00448358	1	24	2.00004	2212.33	320.803	0.145007
ENSMUSG00000024583	Txnl1	0.00438993	0.755702	24	22	48.26	0.122756	1	24	21.9999	290.787	0.00459458	1	24	22	236.167	45.8737	0.194243
ENSMUSG00000010095	Slc3a2	0.00438993	0.755702	24	14	510.531	0.124009	1	24	14.4491	3193.9	0.00463594	1	24	14.2245	2564.25	525.114	0.204783
ENSMUSG00000029175	Slc35f6	0.00325557	0.755702	24	20	21.9203	0.173033	1	24	17.8732	130.581	0.0047779	1	24	18.9366	102.667	33.3634	0.324968
ENSMUSG00000032534	Cep63	0.00212121	0.586856	24	2	44.1942	0.273413	1	24	2.00007	370.759	0.00490219	1	24	2.00004	281.583	66.7616	0.237094
ENSMUSG00000024087	Cyp1b1	0.00438993	0.755702	24	22	38.007	0.133363	1	24	22	92.892	0.00494305	1	24	22	57.0833	39.1467	0.685781
ENSMUSG00000024222	Fkbp5	0.00438993	0.755702	24	14	56.5685	0.134799	1	24	13.7432	274.704	0.00498994	1	24	13.8716	139.667	93.5867	0.670072
ENSMUSG00000044709	Gemin7	0.00212121	0.586856	24	18	33.234	0.284206	1	24	17.6496	169.869	0.00507237	1	24	17.8248	112.75	69.8295	0.61933
ENSMUSG00000037822	Smim14	0.00438993	0.755702	24	4	63.1093	0.139754	1	24	2.00007	556.874	0.00515123	1	24	3.00003	475	82.4533	0.173586
ENSMUSG00000028124	Gclm	0.00438993	0.755702	24	12	56.5685	0.140599	1	24	10.2382	326.389	0.00517865	1	24	11.1191	244	61.2538	0.25104
ENSMUSG00000059714	Flot1	0.00645342	0.910018	24	18	46.669	0.0978338	1	24	17.4634	291.355	0.00528301	1	24	17.7317	243.25	39.8963	0.164014
ENSMUSG00000046032	Snx12	0.00212121	0.586856	24	18	22.981	0.310636	1	24	16.9639	191.018	0.00548549	1	24	17.482	165.25	47.8862	0.28978
ENSMUSG00000028909	Ptpru	0.00438993	0.755702	24	14	85.5599	0.152009	1	24	14.0832	327.552	0.00554686	1	24	14.0416	203.833	108.41	0.531854
ENSMUSG00000106717	Gm42798	0.00645342	0.910018	24	6	16.7938	0.103639	1	24	2.00007	46.2775	0.00555795	1	24	4.00004	22.6667	15.2234	0.67162
ENSMUSG00000032878	Ccdc85a	0.00438993	0.755702	24	14	187.383	0.155428	1	24	13.7719	1013.84	0.00565642	1	24	13.8859	620	288.139	0.464741
ENSMUSG00000021952	Xpo4	0.00851692	0.910018	24	4	71.5946	0.0897462	1	24	3.7326	404.726	0.00624977	1	24	3.8663	335.25	75.4139	0.224948
ENSMUSG00000085342	Gm12254	0.00645342	0.910018	24	0	12.5511	0.119255	1	24	21.9999	36.2416	0.00628737	1	24	23	22.9167	11.4201	0.498333
ENSMUSG00000034614	Pik3ip1	0.00645342	0.910018	24	14	143.896	0.119326	1	24	13.7502	588.043	0.00629067	1	24	13.8751	394.333	190.186	0.482298
ENSMUSG00000105135	Gm43667	0.00438993	0.755702	24	6	5.3033	0.179712	1	24	2.79401	17.1672	0.00642565	1	24	4.39701	10.25	8.53882	0.833056
ENSMUSG00000028397	Kdm4c	0.00438993	0.755702	24	0	54.9776	0.182267	1	24	21.9999	562.932	0.00650572	1	24	23	481.75	70.1062	0.145524
ENSMUSG00000040669	Phc1	0.00645342	0.910018	24	14	136.472	0.127722	1	24	13.6211	682.743	0.00667722	1	24	13.8106	547	168.094	0.307301
ENSMUSG00000020773	Trim47	0.00438993	0.755702	24	16	115.435	0.193458	1	24	14.7631	785.545	0.00685455	1	24	15.3816	613.333	132.156	0.215472
ENSMUSG00000045534	Kcna5	0.00438993	0.755702	24	14	59.7505	0.218355	1	24	13.8016	184.513	0.00762065	1	24	13.9008	82.0833	77.6955	0.946544
ENSMUSG00000024778	Fas	0.00851692	0.910018	24	14	113.491	0.113656	1	24	16.2542	357.387	0.00768616	1	24	15.1271	248.417	127.271	0.512327
ENSMUSG00000025898	Cwf19l2	0.00645342	0.910018	24	4	109.071	0.151283	1	24	2.00008	658.885	0.00774369	1	24	3.00004	510.833	124.313	0.243354
ENSMUSG00000032902	Slc16a1	0.00438993	0.755702	24	4	456.084	0.229799	1	24	5.90791	2764.88	0.00796851	1	24	4.95395	2191.42	872.436	0.398115
ENSMUSG00000028434	Epb41l4b	0.00645342	0.910018	24	12	4.24264	0.156896	1	24	10.3013	11.5462	0.00799414	1	24	11.1506	5.33333	4.61319	0.864973
ENSMUSG00000091825	Gm5778	0.00645342	0.910018	24	22	7.07107	0.16121	1	24	21.9999	18.4826	0.00818572	1	24	22	8	6.15519	0.769399
ENSMUSG00000038241	Cep250	0.00851692	0.910018	24	8	118.617	0.129756	1	24	7.6772	1040.27	0.00862858	1	24	7.8386	870.917	216.838	0.248977
ENSMUSG00000028809	Srrm1	0.00438993	0.755702	24	4	126.572	0.257149	1	24	4.82712	2016.76	0.00878996	1	24	4.41356	1824.83	212.992	0.116719
ENSMUSG00000020432	Tcn2	0.00438993	0.755702	24	18	83.085	0.25736	1	24	14.1347	926.475	0.00879624	1	24	16.0673	648.75	187.29	0.288693
ENSMUSG00000021994	Wnt5a	0.00438993	0.755702	24	16	48.0833	0.261337	1	24	14.9353	245.466	0.00891459	1	24	15.4677	175.667	39.5047	0.224885
ENSMUSG00000039357	Fut11	0.00851692	0.910018	24	22	32.5269	0.140034	1	24	19.8522	200.507	0.00922114	1	24	20.9261	168.25	36.2633	0.215532
ENSMUSG00000035877	Zhx3	0.00851692	0.910018	24	14	362.039	0.140291	1	24	13.6207	1954.12	0.00923583	1	24	13.8103	1486.42	435.269	0.292831
ENSMUSG00000057706	Mex3b	0.00645342	0.910018	24	14	14.1421	0.190695	1	24	13.7303	73.6571	0.00947618	1	24	13.8652	50.75	21.2542	0.418802
ENSMUSG00000081049	Rps24-ps3	0.00645342	0.910018	24	20	2.82843	0.193821	1	24	18.9848	12.2158	0.00961116	1	24	19.4924	8.16667	3.74465	0.458529
ENSMUSG00000025139	Tollip	0.00851692	0.910018	24	14	61.8718	0.149031	1	24	14.2433	708.71	0.00973455	1	24	14.1217	639.667	60.3009	0.0942692
ENSMUSG00000014867	Surf4	0.00851692	0.910018	24	18	45.2548	0.149864	1	24	15.0425	513.891	0.0097818	1	24	16.5212	454.583	83.0851	0.182772
ENSMUSG00000036980	Taf6	0.0120563	1	24	18	53.033	0.107355	1	24	15.667	233.812	0.00990117	1	24	16.8335	174.5	51.9125	0.297493
ENSMUSG00000019868	Vta1	0.00851692	0.910018	24	6	42.0729	0.153563	1	24	2.00008	196.91	0.00999139	1	24	4.00004	145.5	45.3053	0.311376
ENSMUSG00000018567	Gabarap	0.0120563	1	24	14	63.6396	0.111953	1	24	13.257	462.243	0.0102686	1	24	13.6285	355.833	81.0631	0.227812
ENSMUSG00000018339	Gpx3	0.00645342	0.910018	24	18	7.42462	0.210131	1	24	16.9339	25.1489	0.0103104	1	24	17.4669	14.3333	15.0242	1.0482
ENSMUSG00000034480	Diaph2	0.00851692	0.910018	24	6	147.432	0.161488	1	24	2.00007	730.573	0.0104378	1	24	4.00003	583.167	141.299	0.242296
ENSMUSG00000041471	Fam35a	0.00851692	0.910018	24	0	35.7089	0.161737	1	24	2.00007	110.294	0.0104518	1	24	1.00004	78.4167	36.1517	0.461021
ENSMUSG00000038764	Ptpn3	0.0120563	1	24	6	15.2028	0.11434	1	24	5.41961	47.7286	0.0104584	1	24	5.7098	32.8333	19.2182	0.585327
ENSMUSG00000028224	Nbn	0.0155956	1	24	20	51.9723	0.0918239	1	24	18.5477	249.211	0.0108101	1	24	19.2739	197.25	34.9741	0.177309
ENSMUSG00000029430	Ran	0.00851692	0.910018	24	20	43.1335	0.170076	1	24	19.4759	555.345	0.0109178	1	24	19.7379	503.917	39.6636	0.0787106
ENSMUSG00000020255	D10Wsu102e	0.0155956	1	24	2	62.9325	0.0933043	1	24	2.00007	269.061	0.0109611	1	24	2.00004	204.417	65.1353	0.31864
ENSMUSG00000101609	Kcnq1ot1	0.00851692	0.910018	24	4	189.151	0.174818	1	24	2.00007	1237.73	0.0111813	1	24	3.00004	1016.17	205.27	0.202005
ENSMUSG00000060149	BC002059	0.0120563	1	24	2	20.6829	0.124842	1	24	21.9999	88.2411	0.0112868	1	24	24	66.5833	23.8157	0.357683
ENSMUSG00000027199	Gatm	0.0155956	1	24	14	245.366	0.0977321	1	24	13.4521	1510.37	0.0114106	1	24	13.726	1036.08	385.303	0.371884
ENSMUSG00000085037	4933421O10Rik	0.00851692	0.910018	24	4	26.3397	0.180739	1	24	2.00007	116.672	0.0115087	1	24	3.00004	77.8333	24.8852	0.319725
ENSMUSG00000062098	Btbd3	0.00438993	0.755702	24	8	63.6396	0.35257	1	24	6.62038	552.75	0.0115632	1	24	7.31019	464.833	104.782	0.225419
ENSMUSG00000106596	Gm42822	0.00851692	0.910018	24	10	7.07107	0.18245	1	24	9.36212	28.6741	0.011603	1	24	9.68106	19.0833	8.11917	0.425459
ENSMUSG00000020372	Rack1	0.00438993	0.755702	24	16	72.4784	0.356962	1	24	14.6647	936.556	0.0116879	1	24	15.3324	834.417	111.329	0.133422
ENSMUSG00000031148	Gpkow	0.00645342	0.910018	24	22	41.0122	0.248272	1	24	19.1622	366.258	0.0119146	1	24	20.5811	315.75	47.1361	0.149283
ENSMUSG00000089999	Gm6485	0.00851692	0.910018	24	20	15.2028	0.188926	1	24	10.5671	43.7027	0.0119588	1	24	15.2836	45	0.115555	0.00256788
ENSMUSG00000073910	Mob3b	0.00438993	0.755702	24	4	34.825	0.370553	1	24	5.1888	241.932	0.0120721	1	24	4.5944	191.75	74.9663	0.390959
ENSMUSG00000031820	Babam1	0.00851692	0.910018	24	18	33.9411	0.200048	1	24	16.1735	278.89	0.0125653	1	24	17.0867	233	60.7889	0.260897
ENSMUSG00000022553	Maf1	0.0120563	1	24	14	50.9117	0.144162	1	24	16.1821	240.409	0.0127834	1	24	15.0911	197.833	54.3697	0.274826
ENSMUSG00000006021	Kptn	0.00645342	0.910018	24	2	9.72272	0.271385	1	24	21.9999	40.4818	0.0128679	1	24	24	33.1667	13.8564	0.417781
ENSMUSG00000089782	Gm3531	0.00851692	0.910018	24	4	7.77817	0.207289	1	24	13.9595	12.0013	0.0129573	1	24	8.97977	15.0833	6.81449	0.451789
ENSMUSG00000051319	1500011K16Rik	0.00851692	0.910018	24	20	11.3137	0.211252	1	24	17.8276	38.7913	0.013171	1	24	18.9138	24.6667	19.3428	0.784169
ENSMUSG00000033715	Akr1c14	0.00645342	0.910018	24	6	45.6084	0.282584	1	24	5.38945	309.295	0.0133251	1	24	5.69472	238.25	89.6743	0.376387
ENSMUSG00000020929	Eftud2	0.0155956	1	24	12	128.87	0.117933	1	24	13.6077	847.824	0.0134235	1	24	12.8038	690.25	159.764	0.231459
ENSMUSG00000026942	Traf2	0.0120563	1	24	6	31.1127	0.154327	1	24	5.23936	152.462	0.013558	1	24	5.61968	125	35.1036	0.280829
ENSMUSG00000105643	Gm42611	0.00645342	0.910018	24	8	16.9706	0.288982	1	24	7.24617	72.238	0.0135851	1	24	7.62308	41	27.8672	0.679688
ENSMUSG00000086842	Gm15681	0.00851692	0.910018	24	20	3.53553	0.223964	1	24	17.9697	11.6894	0.0138521	1	24	18.9848	4.91667	6.3123	1.28386
ENSMUSG00000044308	Ubr3	0.00851692	0.910018	24	6	118.264	0.229185	1	24	6.00411	1457.74	0.01413	1	24	6.00205	1293.5	204.215	0.157878
ENSMUSG00000034858	Fam214a	0.00851692	0.910018	24	8	44.1942	0.230675	1	24	6.52435	295.421	0.0142091	1	24	7.26217	220.417	109.429	0.496464
ENSMUSG00000038970	Lmtk2	0.00851692	0.910018	24	16	49.4975	0.233596	1	24	14.3705	552.698	0.014364	1	24	15.1852	436.75	80.5049	0.184327
ENSMUSG00000032407	U2surp	0.00851692	0.910018	24	2	164.049	0.235587	1	24	3.35596	1020.88	0.0144695	1	24	2.67798	920.5	212.148	0.23047
ENSMUSG00000033083	Tbc1d4	0.00851692	0.910018	24	14	493.914	0.238656	1	24	13.8196	2949.44	0.0146316	1	24	13.9098	1533.83	833.998	0.543734
ENSMUSG00000007850	Hnrnph1	0.0155956	1	24	4	270.115	0.131135	1	24	2.6414	2254.53	0.0147092	1	24	3.3207	2037.25	337.917	0.165869
ENSMUSG00000070034	Sp110	0.00851692	0.910018	24	2	55.1543	0.242928	1	24	2.00007	383.075	0.0148568	1	24	2.00004	234.5	78.2125	0.333529
ENSMUSG00000026455	Klhl12	0.0155956	1	24	20	44.5477	0.133962	1	24	17.9784	198.513	0.0149817	1	24	18.9892	153.167	35.7456	0.233377
ENSMUSG00000028329	Xpa	0.0120563	1	24	6	24.7487	0.173884	1	24	2.23757	117.232	0.015026	1	24	4.11879	90.6667	32.9576	0.363503
ENSMUSG00000028248	Pnisr	0.0120563	1	24	4	187.737	0.177025	1	24	5.62923	1853.3	0.0152592	1	24	4.81462	1642.75	328.663	0.200068
ENSMUSG00000032309	Fbxo22	0.00851692	0.910018	24	20	26.8701	0.25421	1	24	18.1479	219.214	0.0154485	1	24	19.0739	184.25	44.5544	0.241815
ENSMUSG00000049929	Lpar4	0.0120563	1	24	6	25.4558	0.182441	1	24	4.57497	60.9259	0.0156597	1	24	5.28748	36.8333	20.613	0.559629
ENSMUSG00000086533	Mypopos	0.0120563	1	24	18	6.36396	0.182452	1	24	17.2269	22.4088	0.0156605	1	24	17.6134	15.5833	8.27271	0.530869
ENSMUSG00000030098	Grip2	0.0120563	1	24	20	14.8492	0.186556	1	24	18.4561	52.7657	0.0159628	1	24	19.228	27.3333	22.7266	0.83146
ENSMUSG00000111212	CAAA01194877.1	0.00851692	0.910018	24	4	45.6084	0.268565	1	24	2.00007	241.921	0.0161952	1	24	3.00004	147.75	57.9436	0.392173
ENSMUSG00000029192	Tbc1d14	0.0155956	1	24	12	210.718	0.148485	1	24	12.909	1169.71	0.0163676	1	24	12.4545	850.75	266.067	0.312744
ENSMUSG00000006576	Slc4a3	0.00851692	0.910018	24	16	18.3848	0.271948	1	24	11.866	77.7606	0.0163702	1	24	13.933	59	18.6651	0.316357
ENSMUSG00000039210	Gpatch2	0.0155956	1	24	6	62.579	0.152079	1	24	4.98815	369.567	0.0167071	1	24	5.49408	315.583	83.94	0.265984
ENSMUSG00000040918	Slc19a2	0.00851692	0.910018	24	10	13.7886	0.288637	1	24	7.33459	68.9821	0.0172285	1	24	8.6673	36.5	27.2095	0.745465
ENSMUSG00000083832	Gm13771	0.0120563	1	24	2	9.19239	0.206986	1	24	21.9999	18.6197	0.0174516	1	24	24	16	9.67062	0.604414
ENSMUSG00000031605	Klhl2	0.00851692	0.910018	24	14	95.1059	0.295895	1	24	13.9089	913.353	0.0175991	1	24	13.9545	638	173.081	0.271287
ENSMUSG00000113780	Gm33195	0.00645342	0.910018	24	6	8.13173	0.392031	1	24	4.83707	25.8537	0.0176579	1	24	5.41853	11.9167	12.7685	1.07148
ENSMUSG00000029298	Gbp9	0.0155956	1	24	2	263.751	0.163059	1	24	2.00007	1726.41	0.017736	1	24	2.00004	1321.33	363.874	0.275384
ENSMUSG00000026311	Asb1	0.0155956	1	24	10	27.2236	0.165549	1	24	9.57024	147.279	0.0179676	1	24	9.78512	109.167	35.7855	0.327806
ENSMUSG00000029403	Cdkl2	0.00851692	0.910018	24	6	11.3137	0.304124	1	24	13.8627	20.0423	0.0180175	1	24	9.93137	26.0833	2.63948	0.101194
ENSMUSG00000059422	Gm8116	0.00851692	0.910018	24	0	8.48528	0.307591	1	24	21.9999	27.8104	0.0181932	1	24	23	16.6667	10.5207	0.631242
ENSMUSG00000039977	Deup1	0.0120563	1	24	6	5.65685	0.218303	1	24	6.72469	13.255	0.0182657	1	24	6.36235	5.91667	9.96191	1.6837
ENSMUSG00000035392	Dennd1a	0.0155956	1	24	6	49.6743	0.172082	1	24	13.8613	301.124	0.0185728	1	24	9.93063	326.667	28.4437	0.0870725
ENSMUSG00000063229	Ldha	0.0214013	1	24	20	189.505	0.125944	1	24	18.0817	1121.66	0.0186418	1	24	19.0408	916.5	150.467	0.164176
ENSMUSG00000021978	Extl3	0.0155956	1	24	14	421.789	0.173132	1	24	13.279	3278.55	0.0186698	1	24	13.6395	2424.67	621.825	0.256458
ENSMUSG00000057561	Eif1a	0.0155956	1	24	2	59.9273	0.173496	1	24	21.9999	200.501	0.0187034	1	24	24	145.417	55.4256	0.38115
ENSMUSG00000021500	Ddx46	0.00851692	0.910018	24	4	95.1059	0.318373	1	24	4.51252	1167.02	0.0187375	1	24	4.25626	1057.75	154.861	0.146406
ENSMUSG00000031668	Eif2ak3	0.00851692	0.910018	24	16	48.0833	0.319158	1	24	16.9748	354.01	0.018777	1	24	16.4874	301.417	54.6126	0.181186
ENSMUSG00000111686	Rab7-ps1	0.0120563	1	24	18	11.6673	0.226421	1	24	17.4372	39.7245	0.0188452	1	24	17.7186	20.4167	26.2751	1.28694
ENSMUSG00000027248	Pdia3	0.0155956	1	24	2	196.929	0.17719	1	24	2.00007	2425.55	0.0190433	1	24	2.00004	2023.33	288.399	0.142537
ENSMUSG00000066842	Hmcn1	0.0155956	1	24	8	829.79	0.178059	1	24	6.62583	5166.38	0.0191231	1	24	7.31291	4383.58	795.619	0.1815
ENSMUSG00000036202	Rif1	0.0155956	1	24	4	154.149	0.179876	1	24	4.05327	804.633	0.0192898	1	24	4.02663	676.833	201.636	0.29791
ENSMUSG00000046727	Cystm1	0.0214013	1	24	18	26.8701	0.134128	1	24	16.0021	86.9056	0.0196723	1	24	17.001	50.6667	42.8617	0.845955
ENSMUSG00000022389	Tef	0.0155956	1	24	14	79.5495	0.184882	1	24	13.1735	436.498	0.0197475	1	24	13.5867	306.833	105.918	0.345196
ENSMUSG00000096160	Gm3436	0.0155956	1	24	22	4.94975	0.186324	1	24	21.6028	11.7574	0.0198789	1	24	21.8014	7.08333	4.89023	0.690385
ENSMUSG00000027361	Gabpb1	0.0155956	1	24	4	43.4871	0.187194	1	24	2.00005	327.763	0.0199582	1	24	3.00003	261.333	60.0221	0.229676
ENSMUSG00000075031	Hist1h2bb	0.0120563	1	24	20	8.48528	0.244176	1	24	18.5595	25.4598	0.0201007	1	24	19.2798	13.75	12.5488	0.912637
ENSMUSG00000024563	Smad2	0.0155956	1	24	4	43.4871	0.192117	1	24	2.00007	287.848	0.0204053	1	24	3.00004	225.75	46.6478	0.206635
ENSMUSG00000018379	Srsf1	0.0155956	1	24	4	85.5599	0.19288	1	24	2.00007	890.821	0.0204744	1	24	3.00004	717.167	73.3031	0.102212
ENSMUSG00000041040	Fam117b	0.0155956	1	24	14	155.21	0.195	1	24	13.8771	1090.4	0.0206662	1	24	13.9386	844.583	192.517	0.227944
ENSMUSG00000030759	Far1	0.0155956	1	24	4	68.2358	0.198758	1	24	2.00007	429.222	0.0210053	1	24	3.00004	329.417	71.7611	0.217843
ENSMUSG00000036944	Tmem71	0.0155956	1	24	0	23.8649	0.199711	1	24	21.9999	77.8974	0.0210911	1	24	23	64.75	31.8255	0.491514
ENSMUSG00000030852	Tacc2	0.00851692	0.910018	24	12	80.6102	0.365764	1	24	12.2866	619.851	0.0210944	1	24	12.1433	465.25	122.07	0.262376
ENSMUSG00000023156	Rpp14	0.027207	1	24	4	26.5165	0.114959	1	24	2.00007	90.4105	0.0211665	1	24	3.00004	57.8333	28.9896	0.501261
ENSMUSG00000035367	Rmi1	0.0214013	1	24	8	14.8492	0.148194	1	24	5.81418	81.2682	0.0214192	1	24	6.90709	68	6.45097	0.0948671
ENSMUSG00000037316	Bag4	0.0214013	1	24	8	33.5876	0.15169	1	24	7.39991	196.144	0.0218488	1	24	7.69995	150.167	54.3044	0.361628
ENSMUSG00000039089	L3mbtl3	0.0214013	1	24	8	31.8198	0.154338	1	24	2.00007	230.861	0.022173	1	24	5.00004	203.667	11.7145	0.057518
ENSMUSG00000029027	Dffb	0.0214013	1	24	20	21.9203	0.154744	1	24	21.9999	69.1369	0.0222226	1	24	21	41.3333	14.9989	0.362877
ENSMUSG00000026563	Tada1	0.0155956	1	24	8	15.5563	0.213433	1	24	6.64621	85.6082	0.0223191	1	24	7.32311	67.5833	23.6741	0.350295
ENSMUSG00000049577	Zfpm1	0.0155956	1	24	16	76.7211	0.215389	1	24	15.6552	635.941	0.022493	1	24	15.8276	523.417	98.9467	0.18904
ENSMUSG00000113511	Gm19046	0.0155956	1	24	22	7.07107	0.218875	1	24	22	13.6212	0.0228022	1	24	22	6.41667	7.66956	1.19526
ENSMUSG00000041794	Myrip	0.00851692	0.910018	24	16	69.65	0.401691	1	24	14.126	1073.33	0.0228458	1	24	15.063	546.083	295.815	0.541704
ENSMUSG00000029675	Eln	0.00851692	0.910018	24	22	182.434	0.408553	1	24	21.9999	1099.9	0.0231771	1	24	22	796.333	222.087	0.278887
ENSMUSG00000040242	Fgfr1op2	0.0155956	1	24	2	46.3155	0.223984	1	24	21.9999	668.672	0.0232539	1	24	24	629.333	66.1067	0.105042
ENSMUSG00000103697	Gm38020	0.0214013	1	24	2	13.6118	0.164009	1	24	2.00007	32.3109	0.023349	1	24	2.00004	14.75	15.2357	1.03293
ENSMUSG00000007036	Abhd16a	0.0155956	1	24	14	48.26	0.228026	1	24	16.5999	279.685	0.0236099	1	24	15.2999	230.5	60.668	0.263202
ENSMUSG00000028613	Lrp8	0.0155956	1	24	14	319.259	0.232307	1	24	13.9064	2541.17	0.0239858	1	24	13.9532	1902.58	436.47	0.229409
ENSMUSG00000035000	Dpp4	0.0155956	1	24	6	63.2861	0.23306	1	24	6.01411	292.053	0.0240517	1	24	6.00705	213.167	68.4736	0.321221
ENSMUSG00000015711	Prune1	0.0214013	1	24	20	32.7037	0.172572	1	24	20.7153	191.096	0.0243802	1	24	20.3576	156.167	37.3891	0.239418
ENSMUSG00000041815	Poldip3	0.0155956	1	24	16	47.3762	0.239277	1	24	14.4448	531.831	0.0245951	1	24	15.2224	436.25	57.5969	0.132027
ENSMUSG00000028495	Rps6	0.0155956	1	24	18	120.562	0.239952	1	24	16.3376	1332.56	0.0246539	1	24	17.1688	1184.33	209.793	0.17714
ENSMUSG00000044098	Rsbn1	0.027207	1	24	4	76.014	0.138069	1	24	21.9999	435.797	0.0247335	1	24	0.999963	416	59.8794	0.143941
ENSMUSG00000060198	Gm11353	0.0155956	1	24	0	4.24264	0.242959	1	24	2.00007	14.3786	0.0249157	1	24	1.00004	9.16667	6.71402	0.732438
ENSMUSG00000026770	Il2ra	0.0214013	1	24	14	6.36396	0.18011	1	24	13.777	21.0549	0.0252803	1	24	13.8885	10.4167	8.04553	0.772371
ENSMUSG00000079469	Pigb	0.0454225	1	24	6	30.9359	0.0850315	1	24	8.18061	94.058	0.0253234	1	24	7.09031	62.0833	25.5858	0.41212
ENSMUSG00000005836	Gata6	0.0214013	1	24	0	9.19239	0.181445	1	24	9.87486	4.00384	0.025439	1	24	4.93743	10.1667	5.2006	0.511534
ENSMUSG00000020231	Dip2a	0.0155956	1	24	14	29.8753	0.251528	1	24	13.7402	482.993	0.0256585	1	24	13.8701	392.833	63.2917	0.161116
ENSMUSG00000037355	Uvssa	0.0155956	1	24	8	54.4472	0.253829	1	24	6.64514	367.699	0.0258572	1	24	7.32257	305.333	46.0045	0.15067
ENSMUSG00000031337	Mtm1	0.00851692	0.910018	24	2	27.5772	0.467091	1	24	9.00254	94.7478	0.0259653	1	24	5.50127	89.0833	18.9986	0.213268
ENSMUSG00000022377	Asap1	0.0214013	1	24	12	117.733	0.186209	1	24	12.4976	1193.98	0.0260037	1	24	12.2488	1080.92	131.99	0.12211
ENSMUSG00000007279	Scube2	0.0155956	1	24	14	33.234	0.256222	1	24	14.0278	197.008	0.0260634	1	24	14.0139	86.9167	67.9148	0.781379
ENSMUSG00000021012	Zc3h14	0.0155956	1	24	0	77.0746	0.257477	1	24	2.00006	593.058	0.0261715	1	24	1.00003	537.833	69.9876	0.130129
ENSMUSG00000036053	Fmnl2	0.0155956	1	24	8	74.423	0.258054	1	24	8.82005	859.691	0.0262211	1	24	8.41002	665.583	187.419	0.281586
ENSMUSG00000048756	Foxo3	0.0155956	1	24	14	111.193	0.258228	1	24	13.7401	1085.28	0.0262361	1	24	13.8701	785.75	198.575	0.252721
ENSMUSG00000007670	Khsrp	0.0155956	1	24	14	45.4316	0.259759	1	24	13.785	633.172	0.0263677	1	24	13.8925	578.083	58.2793	0.100815
ENSMUSG00000031823	Zdhhc7	0.0155956	1	24	14	37.4767	0.260255	1	24	13.5125	219.063	0.0264103	1	24	13.7563	167.75	38.5336	0.229708
ENSMUSG00000039735	Fnbp1l	0.0155956	1	24	14	288.853	0.260576	1	24	15.1046	2821.46	0.0264378	1	24	14.5523	2331.33	389.77	0.167187
ENSMUSG00000021133	Susd6	0.027207	1	24	14	167.938	0.15	1	24	14.3396	1001.18	0.0265325	1	24	14.1698	742.167	227.711	0.306819
ENSMUSG00000022685	Parn	0.0214013	1	24	6	59.0434	0.194041	1	24	5.10651	295.513	0.0269262	1	24	5.55326	227.583	83.0989	0.365136
ENSMUSG00000020182	Ddc	0.0155956	1	24	14	103.414	0.269607	1	24	13.9179	593.605	0.0272109	1	24	13.9589	433.833	149.291	0.344121
ENSMUSG00000063808	Gpatch1	0.0155956	1	24	0	29.3449	0.27639	1	24	21.9999	262.378	0.0277884	1	24	23	221.417	39.6423	0.17904
ENSMUSG00000026634	Angel2	0.0155956	1	24	18	71.0642	0.276839	1	24	17.9426	358.844	0.0278266	1	24	17.9713	279.583	78.907	0.282231
ENSMUSG00000095159	Tubb4b-ps1	0.027207	1	24	22	10.6066	0.159795	1	24	18.2319	25.4802	0.02799	1	24	20.1159	16.6667	14.5643	0.873859
ENSMUSG00000028577	Plaa	0.0155956	1	24	4	96.6969	0.288659	1	24	2.18393	496.423	0.0288264	1	24	3.09197	384.917	108.526	0.281946
ENSMUSG00000018651	Tada2a	0.0214013	1	24	8	29.6985	0.210626	1	24	6.13639	131.165	0.0288581	1	24	7.0682	96.75	30.8825	0.319199
ENSMUSG00000027257	Pacsin3	0.027207	1	24	12	21.5668	0.166061	1	24	10.0729	67.5091	0.0289139	1	24	11.0365	41.8333	21.4784	0.513429
ENSMUSG00000027375	Mal	0.027207	1	24	14	787.01	0.166288	1	24	15.1752	4034.71	0.0289473	1	24	14.5876	3020.58	968.74	0.320713
ENSMUSG00000030060	Hmces	0.0155956	1	24	16	26.6933	0.292509	1	24	15.6766	135.011	0.0291504	1	24	15.8383	105.333	33.5364	0.318383
ENSMUSG00000025940	Tmem70	0.0214013	1	24	22	16.2635	0.215886	1	24	21.9999	84.758	0.0294647	1	24	22	56.9167	15.1322	0.265866
ENSMUSG00000028643	Svbp	0.0120563	1	24	8	7.42462	0.383489	1	24	6.09161	47.0807	0.029482	1	24	7.0458	36.1667	14.0161	0.387542
ENSMUSG00000002308	Cd320	0.0214013	1	24	10	33.4108	0.21719	1	24	6.83475	145.476	0.0296147	1	24	8.41738	112.75	36.9085	0.327348
ENSMUSG00000059277	R74862	0.0214013	1	24	18	8.48528	0.217528	1	24	10.9292	40.9639	0.0296536	1	24	14.4646	28.75	16.0149	0.557042
ENSMUSG00000043445	Pgp	0.0155956	1	24	14	13.435	0.300202	1	24	13.5816	85.6842	0.0297955	1	24	13.7908	54.3333	20.4612	0.376586
ENSMUSG00000106024	A530083M17Rik	0.0155956	1	24	6	33.234	0.301363	1	24	4.85878	162.694	0.0298927	1	24	5.42939	128.583	42.2262	0.328396
ENSMUSG00000035199	Arl6ip5	0.0120563	1	24	18	53.7401	0.391784	1	24	17.7226	513.932	0.0300186	1	24	17.8613	415.5	127.938	0.307914
ENSMUSG00000023908	Pkmyt1	0.0214013	1	24	18	3.53553	0.22088	1	24	17.0696	8.94623	0.0300382	1	24	17.5348	4.41667	5.61705	1.27179
ENSMUSG00000029918	Mrps33	0.0214013	1	24	22	17.3241	0.22088	1	24	21.9999	95.1757	0.0300382	1	24	22	64.75	17.2386	0.266233
ENSMUSG00000035770	Dync1li2	0.027207	1	24	16	95.9897	0.174171	1	24	14.9699	1372.55	0.0301	1	24	15.485	1276.08	117.201	0.0918442
ENSMUSG00000024777	Ppp2r5b	0.027207	1	24	18	50.9117	0.176584	1	24	14.818	230.714	0.0304509	1	24	16.409	161.667	62.7048	0.387865
ENSMUSG00000039108	Lsm14b	0.0155956	1	24	18	42.0729	0.308409	1	24	17.2064	272.952	0.0304803	1	24	17.6032	206.333	89.011	0.431394
ENSMUSG00000024600	Slc27a6	0.0155956	1	24	22	8.48528	0.31269	1	24	19.6872	16.766	0.0308363	1	24	20.8436	8.58333	9.99749	1.16476
ENSMUSG00000029802	Abcg2	0.027207	1	24	14	456.968	0.180489	1	24	14.3438	3265.13	0.031017	1	24	14.1719	2545	605.704	0.237998
ENSMUSG00000028179	Cth	0.027207	1	24	18	9.19239	0.181398	1	24	15.5626	16.5617	0.0311484	1	24	16.7813	8.91667	6.42874	0.720981
ENSMUSG00000028687	Mutyh	0.0214013	1	24	16	9.72272	0.233163	1	24	14.0958	24.006	0.0314386	1	24	15.0479	12.1667	10.7061	0.879951
ENSMUSG00000082926	Gm8172	0.0155956	1	24	20	2.82843	0.323244	1	24	17.542	8.72303	0.0317097	1	24	18.771	4.33333	6.24081	1.44019
ENSMUSG00000073590	3222401L13Rik	0.0214013	1	24	22	11.3137	0.236284	1	24	22	80.6048	0.0317921	1	24	22	61.5833	15.842	0.257245
ENSMUSG00000111424	AC159308.2	0.0363147	1	24	4	6.01041	0.140847	1	24	2.28893	11.0279	0.0320986	1	24	3.14446	6.75	7.46522	1.10596
ENSMUSG00000028964	Park7	0.0155956	1	24	14	46.1387	0.329201	1	24	12.8212	393.066	0.0322003	1	24	13.4106	309.667	70.944	0.229098
ENSMUSG00000034168	Irf2bpl	0.027207	1	24	14	188.798	0.189713	1	24	14.338	1378.01	0.0323448	1	24	14.169	1041.92	272.914	0.261934
ENSMUSG00000021686	Ap3b1	0.0155956	1	24	22	95.813	0.343641	1	24	21.9999	790.965	0.0333827	1	24	22	690.333	114.107	0.165292
ENSMUSG00000044847	Lsm11	0.0214013	1	24	0	18.7383	0.251072	1	24	21.9999	72.7243	0.0334557	1	24	23	54.25	22.3783	0.412503
ENSMUSG00000038510	Rpf2	0.027207	1	24	2	13.7886	0.199018	1	24	2.00007	37.4131	0.0336719	1	24	2.00004	28.6667	16.1466	0.563255
ENSMUSG00000024395	Lims2	0.027207	1	24	14	170.059	0.199408	1	24	14.6289	772.559	0.0337273	1	24	14.3145	536.833	196.132	0.365351
ENSMUSG00000054083	Capn12	0.0363147	1	24	22	10.9602	0.149523	1	24	19.1172	25.0186	0.0337513	1	24	20.5586	15.75	14.6858	0.932433
ENSMUSG00000042660	Wdr55	0.0214013	1	24	0	8.13173	0.256355	1	24	21.9999	43.1897	0.0340455	1	24	23	25	14.0459	0.561835
ENSMUSG00000024251	Thada	0.027207	1	24	6	63.2861	0.201737	1	24	3.3433	372.031	0.0340575	1	24	4.67165	304.5	58.1047	0.19082
ENSMUSG00000020380	Rad50	0.027207	1	24	6	48.0833	0.203169	1	24	5.04559	390.139	0.0342602	1	24	5.52279	340.583	64.1589	0.188379
ENSMUSG00000028578	Caap1	0.0214013	1	24	2	22.2739	0.259583	1	24	21.9999	82.6901	0.0344046	1	24	24	73.4167	29.1562	0.397134
ENSMUSG00000021111	Papola	0.0155956	1	24	2	127.279	0.356298	1	24	21.9999	835.693	0.0344113	1	24	24	781.083	120.378	0.154116
ENSMUSG00000035901	Dennd5a	0.027207	1	24	20	142.305	0.205661	1	24	21.9999	2429.99	0.0346121	1	24	21	2278.08	62.8511	0.0275895
ENSMUSG00000026965	Anapc2	0.027207	1	24	20	109.425	0.208744	1	24	19.1105	791.633	0.0350465	1	24	19.5553	685.25	116.998	0.170738
ENSMUSG00000026361	Cdc73	0.027207	1	24	6	84.676	0.208746	1	24	5.73252	793.772	0.0350468	1	24	5.86626	694.167	96.4566	0.138953
ENSMUSG00000031139	Mcf2	0.0454225	1	24	0	5.3033	0.125923	1	24	21.9999	8.65415	0.0352554	1	24	23	4	4.74697	1.18674
ENSMUSG00000050503	Fbxl22	0.0363147	1	24	0	19.0919	0.157728	1	24	21.9999	32.6187	0.0352973	1	24	23	15	16.0977	1.07318
ENSMUSG00000026004	Kansl1l	0.027207	1	24	0	56.3918	0.211202	1	24	14.3286	355.493	0.0353919	1	24	19.1643	374.5	62.6419	0.167268
ENSMUSG00000026950	Neb	0.0155956	1	24	6	22.4506	0.369075	1	24	8.46995	46.0575	0.0354425	1	24	7.23498	24.5	18.4112	0.751477
ENSMUSG00000030122	Ptms	0.027207	1	24	18	222.032	0.212262	1	24	18.6556	2361.7	0.0355406	1	24	18.3278	2163.75	177.47	0.0820197
ENSMUSG00000021816	Ppp3cb	0.027207	1	24	4	59.9273	0.212736	1	24	2.00007	478.913	0.0356071	1	24	3.00004	353.25	66.536	0.188354
ENSMUSG00000060441	Trim5	0.0454225	1	24	4	58.3363	0.127734	1	24	2.00007	186.62	0.0356798	1	24	3.00004	116.667	59.5416	0.510356
ENSMUSG00000037029	Zfp146	0.0214013	1	24	6	57.6292	0.271876	1	24	8.22037	311.913	0.0357646	1	24	7.11018	255.667	48.2882	0.188872
ENSMUSG00000021236	Entpd5	0.0155956	1	24	14	15.9099	0.374095	1	24	14.0404	192.004	0.0358457	1	24	14.0202	161.583	23.2592	0.143945
ENSMUSG00000055436	Srsf11	0.0155956	1	24	2	121.269	0.377559	1	24	2.00007	1419.58	0.0361233	1	24	2.00004	1170.08	161.738	0.138228
ENSMUSG00000028189	Ctbs	0.027207	1	24	8	23.1577	0.217699	1	24	8.04472	127.842	0.0363012	1	24	8.02236	92.8333	33.6222	0.362179
ENSMUSG00000065037	Rn7sk	0.027207	1	24	16	5053.34	0.218775	1	24	16.3979	24744.3	0.0364513	1	24	16.1989	20266.6	5953.79	0.293774
ENSMUSG00000030929	Eri2	0.0454225	1	24	2	24.7487	0.132339	1	24	2.00006	75.7902	0.0367531	1	24	2.00003	56.25	26.3535	0.468507
ENSMUSG00000090093	Gm14399	0.027207	1	24	4	22.2739	0.221147	1	24	2.00007	93.1751	0.0367817	1	24	3.00004	63.3333	24.6218	0.388765
ENSMUSG00000043953	Ccrl2	0.027207	1	24	22	31.8198	0.221911	1	24	21.9999	169.092	0.0368879	1	24	22	120.5	33.4714	0.277771
ENSMUSG00000044921	Rassf9	0.027207	1	24	2	128.163	0.223673	1	24	2.00007	782.893	0.0371326	1	24	2.00004	670.833	146.043	0.217704
ENSMUSG00000037916	Ndufv1	0.0214013	1	24	20	38.8909	0.287203	1	24	17.709	364.397	0.0374438	1	24	18.8545	311.417	75.0404	0.240965
ENSMUSG00000026840	Lamc3	0.027207	1	24	16	145.664	0.227459	1	24	14.9103	1129.61	0.0376574	1	24	15.4551	737.25	260.784	0.353726
ENSMUSG00000052040	Klf13	0.027207	1	24	14	178.368	0.228158	1	24	13.6012	1495.43	0.0377539	1	24	13.8006	1236.83	230.085	0.186028
ENSMUSG00000015305	Sash1	0.027207	1	24	14	240.416	0.230604	1	24	14.9892	2408.31	0.0380918	1	24	14.4946	2167.42	298.868	0.137891
ENSMUSG00000031971	Ccsap	0.00851692	0.910018	24	22	6.36396	0.743931	1	24	21.9999	13.4655	0.0384057	1	24	22	9.58333	11.7845	1.22969
ENSMUSG00000042380	Smim12	0.0214013	1	24	20	16.7938	0.297508	1	24	10.6337	45.891	0.0385628	1	24	15.3169	45.4167	3.85771	0.0849405
ENSMUSG00000031490	Eif4ebp1	0.027207	1	24	20	14.4957	0.235093	1	24	15.8026	49.8902	0.0387099	1	24	17.9013	32.25	21.8609	0.677856
ENSMUSG00000041695	Kcnj2	0.0214013	1	24	6	49.4975	0.299129	1	24	2.00007	344.13	0.0387382	1	24	4.00004	271.25	60.9278	0.224619
ENSMUSG00000028455	Stoml2	0.0363147	1	24	20	24.7487	0.176624	1	24	18.6983	161.938	0.0388003	1	24	19.3492	128.25	49.8498	0.388692
ENSMUSG00000065353	Snora73b	0.027207	1	24	14	28.6378	0.235814	1	24	14.0844	140.516	0.0388091	1	24	14.0422	100.917	34.9689	0.346513
ENSMUSG00000058331	Zfp85	0.0120563	1	24	6	10.9602	0.541431	1	24	2.00007	74.3093	0.0393729	1	24	4.00004	43.1667	11.8102	0.273595
ENSMUSG00000034994	Eef2	0.027207	1	24	14	459.973	0.240126	1	24	13.6981	5608.23	0.0394003	1	24	13.8491	4819.42	497.621	0.103253
ENSMUSG00000034729	Mrps10	0.0214013	1	24	6	26.5165	0.30603	1	24	4.69358	108.043	0.0394825	1	24	5.34679	78.5833	38.7252	0.492791
ENSMUSG00000032849	Abcc4	0.027207	1	24	14	583.363	0.240877	1	24	13.9867	4892.04	0.0395031	1	24	13.9934	3354.92	957.106	0.285285
ENSMUSG00000074238	Ap1ar	0.027207	1	24	4	48.9671	0.240886	1	24	21.9999	242.358	0.0395043	1	24	0.999966	249.75	44.4991	0.178175
ENSMUSG00000107411	Gm19040	0.0363147	1	24	8	16.2635	0.18176	1	24	2.00007	47	0.0397394	1	24	5.00004	31	10.1339	0.326899
ENSMUSG00000051154	Commd3	0.0363147	1	24	2	32.5269	0.182448	1	24	2.00007	257	0.0398648	1	24	2.00004	225.583	36.7272	0.16281
ENSMUSG00000032212	Sltm	0.027207	1	24	4	163.165	0.244116	1	24	4.73113	1310.07	0.0399456	1	24	4.36556	1120.83	242.277	0.216158
ENSMUSG00000019139	Isyna1	0.027207	1	24	14	134.35	0.244701	1	24	16.6999	909.465	0.0400253	1	24	15.3499	747.25	165.88	0.221987
ENSMUSG00000051495	Irf2bp2	0.0214013	1	24	14	152.028	0.312585	1	24	13.9736	1127.52	0.0401865	1	24	13.9868	935.083	194.321	0.207811
ENSMUSG00000031803	B3gnt3	0.027207	1	24	18	28.9914	0.246851	1	24	15.3103	166.278	0.0403183	1	24	16.6552	138.083	38.0847	0.275809
ENSMUSG00000113250	AC123705.2	0.0214013	1	24	4	19.799	0.314469	1	24	4.67048	52.2816	0.0403881	1	24	4.33524	33.5833	33.4522	0.996095
ENSMUSG00000071041	Impdh2-ps	0.0214013	1	24	12	3.18198	0.314515	1	24	13.3028	11.7284	0.0403931	1	24	12.6514	6.66667	3.64712	0.547067
ENSMUSG00000024900	Cpt1a	0.027207	1	24	8	113.844	0.248989	1	24	6.34484	1164.2	0.040609	1	24	7.17242	956.417	198.548	0.207595
ENSMUSG00000064694	Gm24146	0.027207	1	24	16	8.13173	0.249445	1	24	14.8939	41.1661	0.040671	1	24	15.4469	25.9167	11.9315	0.460378
ENSMUSG00000040857	Erf	0.0454225	1	24	16	53.033	0.15107	1	24	14	363	0.0410467	1	24	15	299.583	41.0177	0.136916
ENSMUSG00000060279	Ap2a1	0.027207	1	24	14	66.468	0.253893	1	24	13.8728	708.725	0.0412742	1	24	13.9364	587.417	91.3478	0.155508
ENSMUSG00000023827	Agpat4	0.0214013	1	24	14	15.9099	0.324231	1	24	14.1013	105.509	0.0414299	1	24	14.0506	86.3333	18.7678	0.217387
ENSMUSG00000033722	BC034090	0.0214013	1	24	4	16.9706	0.3244	1	24	3.42975	54.001	0.0414478	1	24	3.71487	38.5833	23.4691	0.608271
ENSMUSG00000001105	Ift20	0.027207	1	24	20	50.9117	0.256275	1	24	18.6859	203.334	0.0415962	1	24	19.3429	146.25	61.4018	0.419841
ENSMUSG00000025531	Chm	0.027207	1	24	2	61.8718	0.256533	1	24	2.00007	411.342	0.0416311	1	24	2.00004	310.667	76.1323	0.245061
ENSMUSG00000036427	Gpi1	0.027207	1	24	14	101.47	0.257597	1	24	14.2165	1382.4	0.0417748	1	24	14.1082	1133.67	170.411	0.150318
ENSMUSG00000083836	Ldha-ps2	0.027207	1	24	22	6.36396	0.258854	1	24	21.9999	11.1721	0.0419444	1	24	22	6.16667	5.43106	0.880713
ENSMUSG00000062611	Rps3a2	0.027207	1	24	20	11.3137	0.259275	1	24	21.9999	45.0521	0.0420011	1	24	21	24.9167	9.51705	0.381955
ENSMUSG00000046111	Cep295	0.027207	1	24	2	96.1665	0.267811	1	24	2.00007	562.999	0.0431479	1	24	2.00004	449.167	104.733	0.233172
ENSMUSG00000021277	Traf3	0.027207	1	24	4	57.2756	0.270565	1	24	13.6335	230.842	0.0435163	1	24	8.81677	251.083	56.6744	0.22572
ENSMUSG00000026883	Dab2ip	0.027207	1	24	14	422.85	0.271932	1	24	14.1707	3137.59	0.0436988	1	24	14.0853	2549.42	494.075	0.193799
ENSMUSG00000114617	AC140397.1	0.027207	1	24	18	6.36396	0.272261	1	24	18.3273	13.8884	0.0437427	1	24	18.1636	6.58333	6.37466	0.968303
ENSMUSG00000027469	Tpx2	0.0155956	1	24	20	4.59619	0.480006	1	24	18.6882	15.6757	0.0441279	1	24	19.3441	8.66667	11.4576	1.32203
ENSMUSG00000033684	Qsox1	0.027207	1	24	14	93.3381	0.278811	1	24	14.1686	736.74	0.0446147	1	24	14.0843	444.25	170.927	0.384753
ENSMUSG00000002413	Braf	0.027207	1	24	4	112.784	0.278829	1	24	2.88343	735.915	0.0446172	1	24	3.44171	621.083	142.154	0.22888
ENSMUSG00000048429	Timm29	0.027207	1	24	18	36.0624	0.28029	1	24	17.8603	223.785	0.044811	1	24	17.9301	165.833	76.4655	0.461099
ENSMUSG00000092341	Malat1	0.027207	1	24	2	25945.2	0.280366	1	24	2.13933	212318	0.0448212	1	24	2.06967	182806	23493.8	0.128518
ENSMUSG00000038160	Atg5	0.0454225	1	24	6	31.643	0.168325	1	24	4.80512	213.98	0.0449081	1	24	5.40256	183.75	19.1474	0.104204
ENSMUSG00000035898	Uba6	0.027207	1	24	2	47.3762	0.281862	1	24	10.1529	158.561	0.0450195	1	24	6.07647	192.25	31.4168	0.163416
ENSMUSG00000107970	AC132412.1	0.0214013	1	24	4	12.7279	0.360371	1	24	21.9999	23.7244	0.0452327	1	24	0.999963	24.75	13.7057	0.553766
ENSMUSG00000052656	Rnf103	0.0454225	1	24	12	153.265	0.169899	1	24	7.29647	670.396	0.0452562	1	24	9.64824	551.5	148.418	0.269117
ENSMUSG00000062627	Mysm1	0.027207	1	24	4	93.6916	0.284084	1	24	2.49814	676.267	0.0453137	1	24	3.24907	590.083	104.046	0.176324
ENSMUSG00000094840	Muc3a	0.0214013	1	24	6	9.19239	0.363693	1	24	2.00007	31.4301	0.0455783	1	24	4.00004	13.6667	5.74801	0.420586
ENSMUSG00000037487	Ubr5	0.027207	1	24	6	281.428	0.288033	1	24	6.56551	2731.6	0.0458354	1	24	6.28275	2375.17	500.683	0.210799
ENSMUSG00000097772	5430416N02Rik	0.0363147	1	24	0	25.2791	0.216148	1	24	2.00007	75.6023	0.0458977	1	24	1.00004	68.6667	23.0757	0.336054
ENSMUSG00000107586	Gm44283	0.0363147	1	24	6	17.6777	0.21854	1	24	5.97676	48.0451	0.0463184	1	24	5.98838	31.8333	22.4062	0.703859
ENSMUSG00000031785	Adgrg1	0.027207	1	24	14	310.42	0.29272	1	24	13.6244	2612.19	0.0464527	1	24	13.8122	1904.58	439.092	0.230545
ENSMUSG00000040771	Oard1	0.0214013	1	24	8	15.5563	0.375028	1	24	7.50323	137.218	0.0467525	1	24	7.75162	107.417	31.3265	0.291635
ENSMUSG00000026974	Zmynd19	0.0363147	1	24	20	7.77817	0.221695	1	24	19.4921	69.336	0.0468716	1	24	19.746	60.1667	16.7428	0.278273
ENSMUSG00000028403	Zdhhc21	0.0155956	1	24	6	42.4264	0.516767	1	24	6.94639	279.87	0.0469127	1	24	6.47319	212.083	104.248	0.491541
ENSMUSG00000031442	Mcf2l	0.0454225	1	24	14	706.576	0.178064	1	24	14.2273	4301.75	0.0470515	1	24	14.1137	2803.75	1080.14	0.385247
ENSMUSG00000016933	Plcg1	0.0155956	1	24	14	272.59	0.520214	1	24	14.1348	3138.66	0.0471716	1	24	14.0674	2665.75	383.157	0.143733
ENSMUSG00000063586	Gm5513	0.0363147	1	24	16	7.77817	0.225439	1	24	14.3788	21.6155	0.0475261	1	24	15.1894	9.25	9.44166	1.02072
ENSMUSG00000028676	Srsf10	0.0363147	1	24	20	67.8823	0.227027	1	24	20.8107	485.357	0.0478029	1	24	20.4054	410.667	65.2255	0.158828
ENSMUSG00000022668	Gtpbp8	0.0155956	1	24	6	21.2132	0.530393	1	24	2.00007	131.362	0.0479343	1	24	4.00004	101.5	19.0781	0.187962
ENSMUSG00000070348	Ccnd1	0.027207	1	24	2	86.0903	0.306918	1	24	2.00007	550.691	0.0483103	1	24	2.00004	404.917	104.997	0.259306
ENSMUSG00000002997	Prkar2b	0.0363147	1	24	8	61.6951	0.230118	1	24	6.95407	261.99	0.0483408	1	24	7.47703	174.75	86.7467	0.496404
ENSMUSG00000032359	Ctsh	0.027207	1	24	20	98.2878	0.310459	1	24	17.9015	1124.14	0.0487709	1	24	18.9508	966.333	225.686	0.233548
ENSMUSG00000087177	E130307A14Rik	0.0363147	1	24	4	19.799	0.233437	1	24	2.00007	69.1885	0.0489167	1	24	3.00004	51.1667	21.2547	0.415401
ENSMUSG00000031196	F8	0.0363147	1	24	0	16.617	0.23459	1	24	21.9999	44.1374	0.0491163	1	24	23	26.9167	18.6694	0.6936
ENSMUSG00000022247	Brix1	0.027207	1	24	2	39.2444	0.313592	1	24	21.9999	168.499	0.0491773	1	24	24	159.083	52.3946	0.329353
ENSMUSG00000030213	Atf7ip	0.027207	1	24	6	170.059	0.314675	1	24	6.17749	1806.27	0.0493177	1	24	6.08875	1612.17	386.213	0.239561
ENSMUSG00000027184	Caprin1	0.027207	1	24	2	162.281	0.314804	1	24	2.00007	2051.08	0.0493344	1	24	2.00004	1910.83	213.5	0.111732
ENSMUSG00000020124	Usp15	0.027207	1	24	2	78.1353	0.315475	1	24	2.00007	623.823	0.0494212	1	24	2.00004	572.167	83.5952	0.146103
ENSMUSG00000114835	AC125350.5	0.0363147	1	24	22	7.07107	0.23685	1	24	21.9999	23.7924	0.049507	1	24	22	10.25	6.92242	0.675358
ENSMUSG00000106208	Gm4734	0.027207	1	24	8	12.3744	0.316774	1	24	13.4172	33.0162	0.0495894	1	24	10.7086	29.0833	3.38093	0.11625
ENSMUSG00000037348	Paqr7	0.027207	1	24	12	42.78	0.317298	1	24	12.9029	346.944	0.0496571	1	24	12.4515	296.75	41.0127	0.138206
ENSMUSG00000115276	AC149588.1	0.027207	1	24	0	14.8492	0.31904	1	24	21.9999	82.3103	0.0498822	1	24	23	54.8333	15.2523	0.278157
ENSMUSG00000024896	Minpp1	0.0214013	1	24	14	25.9862	0.411636	1	24	14.2754	140.044	0.0504957	1	24	14.1377	114.667	31.9929	0.279007
ENSMUSG00000022533	Atp13a3	0.027207	1	24	0	182.08	0.323899	1	24	21.9999	971.897	0.0505087	1	24	23	885.333	223.469	0.252412
ENSMUSG00000030722	Nfatc2ip	0.0214013	1	24	0	9.19239	0.412214	1	24	21.9999	65.6893	0.0505542	1	24	23	54.8333	9.63536	0.175721
ENSMUSG00000026074	Map4k4	0.027207	1	24	2	283.373	0.324722	1	24	2.00007	3253.55	0.0506146	1	24	2.00004	2926.67	350.478	0.119753
ENSMUSG00000038286	Bphl	0.0454225	1	24	4	10.253	0.194938	1	24	2.00007	35.8965	0.0507085	1	24	3.00004	21.1667	10.8342	0.511852
ENSMUSG00000106570	C230071H17Rik	0.027207	1	24	6	7.07107	0.331245	1	24	4.79216	13.0318	0.0514521	1	24	5.39608	6.91667	7.31492	1.05758
ENSMUSG00000021819	Zswim8	0.027207	1	24	14	77.9585	0.334055	1	24	14.2483	792.756	0.0518118	1	24	14.1241	629.333	119.419	0.189755
ENSMUSG00000039531	Zufsp	0.027207	1	24	6	71.0642	0.335502	1	24	8.2484	409.763	0.0519969	1	24	7.1242	347.667	79.0864	0.227478
ENSMUSG00000033356	Pus7l	0.027207	1	24	2	7.07107	0.336725	1	24	21.9999	23.9475	0.052153	1	24	24	19.1667	9.81497	0.512085
ENSMUSG00000111080	Gm20300	0.027207	1	24	2	33.4108	0.338612	1	24	2.00007	154.501	0.0523938	1	24	2.00004	114.5	34.638	0.302515
ENSMUSG00000050821	Fam131a	0.0454225	1	24	18	9.89949	0.20326	1	24	16.9143	57.5129	0.0524872	1	24	17.4572	45.0833	14.8326	0.329004
ENSMUSG00000037808	Fam76b	0.027207	1	24	6	66.468	0.342587	1	24	6.05753	450.575	0.0529001	1	24	6.02877	362.583	141.412	0.390012
ENSMUSG00000019977	Hbs1l	0.0363147	1	24	22	33.5876	0.256918	1	24	21.9999	238.844	0.0529428	1	24	22	189.917	23.4944	0.123709
ENSMUSG00000025793	Hgs	0.027207	1	24	16	56.7453	0.346377	1	24	15.1257	600.295	0.0533816	1	24	15.5629	472.917	72.8202	0.153981
ENSMUSG00000048920	Fkrp	0.027207	1	24	18	25.4558	0.353008	1	24	17.2387	166.224	0.0542215	1	24	17.6193	132.333	38.3441	0.289754
ENSMUSG00000032051	Fdx1	0.027207	1	24	18	13.7886	0.35353	1	24	19.5765	44.2976	0.0542873	1	24	18.7883	31.1667	12.9648	0.415981
ENSMUSG00000024529	Lox	0.027207	1	24	0	37.6534	0.356827	1	24	3.00455	84.8708	0.0547035	1	24	1.50227	75.1667	50.3265	0.669531
ENSMUSG00000024018	Ccdc167	0.0363147	1	24	0	17.1473	0.268405	1	24	21.9999	80.3763	0.0548837	1	24	23	66	21.4077	0.324359
ENSMUSG00000041594	Tmtc4	0.0454225	1	24	6	34.6482	0.214641	1	24	5.67394	144.484	0.0548951	1	24	5.83697	104.917	38.4656	0.36663
ENSMUSG00000049606	Zfp644	0.0454225	1	24	2	141.245	0.214973	1	24	21.9999	1087.56	0.0549648	1	24	24	1002.92	118.068	0.117724
ENSMUSG00000038172	Ttc39b	0.0592039	1	24	4	57.806	0.166402	1	24	2.00007	348.478	0.0553674	1	24	3.00004	239.25	49.6564	0.20755
ENSMUSG00000002307	Daxx	0.0454225	1	24	18	23.8649	0.218689	1	24	17.3247	175.375	0.0557448	1	24	17.6624	152.333	9.12497	0.0599013
ENSMUSG00000112756	AC125487.2	0.0592039	1	24	12	14.4957	0.168346	1	24	9.23582	45.9447	0.0558984	1	24	10.6179	27.5833	14.1026	0.511271
ENSMUSG00000082454	Gm12183	0.027207	1	24	2	67.3519	0.366696	1	24	3.77251	383.146	0.0559443	1	24	2.88626	329.833	83.4457	0.252993
ENSMUSG00000001119	Col6a1	0.0454225	1	24	20	27.5772	0.222004	1	24	18.1262	67.4996	0.0564381	1	24	19.0631	40.25	18.7126	0.464908
ENSMUSG00000054079	Utp18	0.027207	1	24	0	40.3051	0.37109	1	24	20.6811	173.824	0.0564944	1	24	22.3406	141.917	41.7886	0.294459
ENSMUSG00000097180	2700038G22Rik	0.027207	1	24	0	4.94975	0.371149	1	24	21.9999	14.1556	0.0565018	1	24	23	7.66667	5.78635	0.754741
ENSMUSG00000039849	Pcif1	0.027207	1	24	14	52.3259	0.374413	1	24	17.4033	386.016	0.0569095	1	24	15.7016	297.25	78.8341	0.265211
ENSMUSG00000000738	Spg7	0.0454225	1	24	18	68.7661	0.226765	1	24	15.6397	375.633	0.0574298	1	24	16.8199	305.25	48.0223	0.157321
ENSMUSG00000024947	Men1	0.027207	1	24	16	31.4663	0.378875	1	24	14.3646	335.911	0.0574656	1	24	15.1823	253.75	49.0495	0.193298
ENSMUSG00000034022	Cpsf1	0.027207	1	24	12	33.234	0.379118	1	24	10.2087	363.982	0.0574959	1	24	11.1043	278	46.0577	0.165675
ENSMUSG00000054716	Zfp771	0.0363147	1	24	20	20.5061	0.284169	1	24	21.9999	72.086	0.0575181	1	24	21	49	15.5906	0.318175
ENSMUSG00000086013	Gm15706	0.027207	1	24	18	7.77817	0.380994	1	24	17.579	26.8862	0.0577292	1	24	17.7895	11.9167	17.8374	1.49684
ENSMUSG00000040029	Ipo8	0.0454225	1	24	10	65.0538	0.228948	1	24	8.02029	614.551	0.057883	1	24	9.01014	548.917	78.8965	0.143731
ENSMUSG00000112302	AC148324.1	0.027207	1	24	12	10.253	0.383423	1	24	10.2109	41.5843	0.058031	1	24	11.1054	25.75	11.9672	0.464744
ENSMUSG00000019864	Rtn4ip1	0.0454225	1	24	4	15.2028	0.230482	1	24	2.00007	82.5861	0.058201	1	24	3.00004	44.9167	16.3945	0.364998
ENSMUSG00000021376	Tpmt	0.027207	1	24	8	17.6777	0.388799	1	24	7.27258	45.9631	0.0586974	1	24	7.63629	26.6667	21.3774	0.801653
ENSMUSG00000006342	Susd2	0.027207	1	24	22	5.65685	0.389017	1	24	17.854	16.5458	0.0587243	1	24	19.927	9.41667	9.62653	1.02229
ENSMUSG00000014905	Dnajb9	0.027207	1	24	2	70.3571	0.389432	1	24	2.00007	542.676	0.0587756	1	24	2.00004	466.667	107.196	0.229705
ENSMUSG00000037820	Tgm2	0.027207	1	24	18	488.964	0.391037	1	24	17.4249	3140.17	0.0589741	1	24	17.7124	2445.25	577.216	0.236056
ENSMUSG00000022009	Nufip1	0.0454225	1	24	20	21.0364	0.234388	1	24	18.5857	93.2458	0.0590083	1	24	19.2929	69.0833	38.4151	0.55607
ENSMUSG00000021076	Actr10	0.0454225	1	24	22	36.5928	0.237015	1	24	19.1521	222.316	0.0595497	1	24	20.576	192.167	44.826	0.233266
ENSMUSG00000038264	Sema7a	0.0454225	1	24	14	1220.11	0.238023	1	24	15.0783	5903.36	0.0597572	1	24	14.5391	4305.42	1466.1	0.340525
ENSMUSG00000087385	Frg2f1	0.0363147	1	24	4	15.9099	0.299219	1	24	2.00007	52.1702	0.0600037	1	24	3.00004	22.9167	16.8842	0.736765
ENSMUSG00000024712	Rfk	0.027207	1	24	0	49.3207	0.399604	1	24	21.9999	334.757	0.0600306	1	24	23	265.5	50.5221	0.19029
ENSMUSG00000002767	Mrpl2	0.027207	1	24	10	16.617	0.40104	1	24	9.51885	82.7356	0.0602071	1	24	9.75942	60.75	17.7829	0.292723
ENSMUSG00000102269	Gm7357	0.0454225	1	24	22	14.8492	0.240541	1	24	21.9999	26.0837	0.0602743	1	24	22	15.0833	14.3104	0.948755
ENSMUSG00000104125	Gm37488	0.0454225	1	24	2	14.1421	0.242228	1	24	2.00007	60.6554	0.0606202	1	24	2.00004	45.6667	14.4282	0.315946
ENSMUSG00000026280	Atg4b	0.0454225	1	24	18	33.5876	0.24226	1	24	16.4133	263.267	0.0606268	1	24	17.2066	206.5	86.4813	0.418796
ENSMUSG00000097583	6430590A07Rik	0.0454225	1	24	8	14.8492	0.242411	1	24	5.30439	43.7946	0.0606576	1	24	6.6522	30.8333	13.2905	0.431044
ENSMUSG00000071350	Setdb2	0.027207	1	24	4	28.9914	0.40599	1	24	2.00007	131.289	0.0608148	1	24	3.00004	98.5	34.8181	0.353483
ENSMUSG00000007659	Bcl2l1	0.0729854	1	24	14	511.238	0.152244	1	24	14.2596	2577.33	0.0611111	1	24	14.1298	1885.58	690.902	0.366413
ENSMUSG00000109157	Gm44829	0.0454225	1	24	6	10.6066	0.244882	1	24	5.23736	29.8832	0.0611631	1	24	5.61868	15.8333	14.8661	0.938911
ENSMUSG00000108218	Olfr1372-ps1	0.0363147	1	24	8	31.8198	0.307098	1	24	13.6634	154.121	0.0612937	1	24	10.8317	146	5.7263	0.0392212
ENSMUSG00000029775	Klhdc10	0.0363147	1	24	4	41.0122	0.308308	1	24	2.00005	334.77	0.0614912	1	24	3.00003	299.167	38.687	0.129316
ENSMUSG00000039345	Mettl22	0.0155956	1	24	0	7.77817	0.719126	1	24	19.5787	16.7656	0.061577	1	24	21.7894	15.25	13.5385	0.887769
ENSMUSG00000010755	Cars	0.0454225	1	24	18	53.5633	0.247268	1	24	21.9999	290.083	0.0616502	1	24	20	235.75	29.3349	0.124432
ENSMUSG00000041846	Ppp4r3a	0.0454225	1	24	2	131.168	0.248676	1	24	13.6822	827.712	0.0619371	1	24	7.84111	892.417	97.011	0.108706
ENSMUSG00000073643	Wdfy1	0.0363147	1	24	20	24.0416	0.311833	1	24	15.6194	150.311	0.0620655	1	24	17.8097	123.417	34.0709	0.276064
ENSMUSG00000102976	Zc3h11a	0.0729854	1	24	4	55.6847	0.155857	1	24	3.06998	192.437	0.0622946	1	24	3.53499	152.167	68.5039	0.45019
ENSMUSG00000006998	Psmd2	0.0454225	1	24	22	116.496	0.250853	1	24	20.3461	963.726	0.06238	1	24	21.173	814.833	84.9488	0.104253
ENSMUSG00000068798	Rap1a	0.027207	1	24	0	82.2012	0.422179	1	24	21.9999	692.758	0.0627907	1	24	23	570.667	99.2983	0.174004
ENSMUSG00000103332	Pcdhga2	0.027207	1	24	10	16.2635	0.426918	1	24	9.98873	74.0004	0.0633659	1	24	9.99436	38	22.0952	0.581452
ENSMUSG00000032621	Srek1	0.0454225	1	24	4	104.121	0.259282	1	24	4.86149	965.516	0.0640868	1	24	4.43074	846.583	156.021	0.184295
ENSMUSG00000082274	Gm14026	0.0363147	1	24	20	3.53553	0.325217	1	24	21.3103	11.193	0.0642331	1	24	20.6551	7.08333	2.53331	0.357643
ENSMUSG00000015937	H2afy	0.0454225	1	24	4	60.4576	0.260962	1	24	4.08979	537.785	0.0644255	1	24	4.04489	475.25	77.0725	0.162172
ENSMUSG00000029536	Gatc	0.0363147	1	24	10	14.1421	0.326636	1	24	9.56943	115.313	0.0644616	1	24	9.78472	90.4167	14.1272	0.156245
ENSMUSG00000001632	Brpf1	0.027207	1	24	18	41.0122	0.438019	1	24	17.5486	522.071	0.0647076	1	24	17.7743	465.333	72.6026	0.156023
ENSMUSG00000025439	Clns1a	0.0363147	1	24	0	38.8909	0.330296	1	24	21.9999	236.395	0.0650504	1	24	23	179.333	41.682	0.232427
ENSMUSG00000055932	Fto	0.0454225	1	24	10	97.9343	0.264455	1	24	9.85383	780.177	0.0651282	1	24	9.92692	650.667	104.692	0.1609
ENSMUSG00000026694	Mettl13	0.0454225	1	24	2	17.6777	0.265055	1	24	2.00007	80.346	0.0652486	1	24	2.00004	52.5	21.6093	0.411605
ENSMUSG00000058267	Mrps14	0.0454225	1	24	22	29.1682	0.266816	1	24	21.9999	97.7715	0.0656018	1	24	22	79.25	33.9542	0.428444
ENSMUSG00000052534	Pbx1	0.0454225	1	24	8	121.799	0.267045	1	24	7.0044	702.192	0.0656477	1	24	7.5022	548.167	150.64	0.274807
ENSMUSG00000048796	Cyb561d1	0.0214013	1	24	12	24.9255	0.567978	1	24	7.22906	75.2	0.0657609	1	24	9.61453	58.6667	22.2603	0.379438
ENSMUSG00000002083	Bbc3	0.027207	1	24	18	6.36396	0.447651	1	24	17.4739	49.5804	0.0658656	1	24	17.737	36.25	18.0959	0.499198
ENSMUSG00000029455	Aldh2	0.0454225	1	24	12	225.921	0.268154	1	24	12.4874	1364.26	0.06587	1	24	12.2437	1191	232.8	0.195466
ENSMUSG00000018001	Cyth3	0.0454225	1	24	14	179.959	0.268486	1	24	15.5437	1582.79	0.0659364	1	24	14.7719	1385.08	256.853	0.185442
ENSMUSG00000035268	Pkig	0.0363147	1	24	12	87.6812	0.336433	1	24	10.0999	618.22	0.066034	1	24	11.0499	465.583	105.232	0.226022
ENSMUSG00000021222	Dcaf4	0.0454225	1	24	16	9.19239	0.269152	1	24	17.0561	49.0149	0.0660696	1	24	16.528	35.25	14.0217	0.397778
ENSMUSG00000036306	Lzts1	0.0454225	1	24	18	44.1942	0.270201	1	24	16.3816	260.061	0.0662794	1	24	17.1908	200.667	86.5677	0.4314
ENSMUSG00000100747	1700084E18Rik	0.0363147	1	24	18	9.19239	0.340052	1	24	17.3048	27.7238	0.0666122	1	24	17.6524	11.4167	19.8807	1.74138
ENSMUSG00000000441	Raf1	0.027207	1	24	18	76.3675	0.460102	1	24	14.6816	545.099	0.0673542	1	24	16.3408	490.167	43.0506	0.0878284
ENSMUSG00000061411	Nol4l	0.0363147	1	24	6	37.8302	0.348446	1	24	5.56963	271.434	0.0679481	1	24	5.78482	225.333	32.2696	0.143208
ENSMUSG00000091971	Hspa1a	0.027207	1	24	20	421.436	0.46963	1	24	19.4476	1704.9	0.0684871	1	24	19.7238	1168.25	482.896	0.41335
ENSMUSG00000017707	Serinc3	0.0454225	1	24	14	1219.94	0.282222	1	24	13.8813	10039.2	0.06867	1	24	13.9407	6936.42	1761.47	0.253945
ENSMUSG00000102994	Gm37767	0.0454225	1	24	10	7.07107	0.282797	1	24	8.2961	17.2201	0.0687839	1	24	9.14805	9.58333	7.15195	0.74629
ENSMUSG00000054342	Kcnn4	0.0454225	1	24	2	9.19239	0.282912	1	24	2.00007	25.811	0.0688066	1	24	2.00004	9.58333	10.3477	1.07976
ENSMUSG00000015850	Adamtsl4	0.0454225	1	24	16	25.4558	0.283666	1	24	15.368	127.37	0.0689557	1	24	15.684	93.9167	29.4066	0.313114
ENSMUSG00000037235	Mxd4	0.0454225	1	24	14	251.73	0.285927	1	24	14.3624	1921.38	0.0694022	1	24	14.1812	1266.42	385.407	0.304329
ENSMUSG00000065336	Snora34	0.0592039	1	24	18	4.41942	0.220973	1	24	10.79	14.9601	0.0698145	1	24	14.395	10.25	4.76671	0.465045
ENSMUSG00000038007	Acer2	0.0454225	1	24	16	297.338	0.289391	1	24	14.8122	1639.36	0.0700847	1	24	15.4061	1133.92	434.844	0.383488
ENSMUSG00000000392	Fap	0.0454225	1	24	4	12.7279	0.290128	1	24	2.00007	54.2406	0.0702297	1	24	3.00004	32.6667	11.4162	0.349476
ENSMUSG00000019997	Ctgf	0.0454225	1	24	14	242.184	0.290355	1	24	13.9631	1047.09	0.0702743	1	24	13.9815	565.167	398.191	0.704555
ENSMUSG00000018398	Sept8	0.0454225	1	24	8	93.6916	0.291541	1	24	9.01943	862.102	0.0705075	1	24	8.50972	719.083	97.3599	0.135394
ENSMUSG00000083283	Gm15361	0.0363147	1	24	2	7.07107	0.364912	1	24	2.00007	18.7409	0.0705471	1	24	2.00004	13.4167	8.8822	0.662027
ENSMUSG00000028393	Alad	0.027207	1	24	14	23.5113	0.490805	1	24	13.1419	115.512	0.0709861	1	24	13.571	88.6667	29.0328	0.327438
ENSMUSG00000071379	Hpcal1	0.0454225	1	24	14	30.7591	0.295003	1	24	14.1215	275.139	0.0711866	1	24	14.0607	166.667	62.6103	0.375662
ENSMUSG00000023084	Lrrc71	0.0454225	1	24	2	9.19239	0.296664	1	24	2.00006	31.032	0.0715116	1	24	2.00003	18.4167	8.53449	0.463411
ENSMUSG00000051355	Commd1	0.027207	1	24	20	31.643	0.495527	1	24	20.8364	147.979	0.07154	1	24	20.4182	124.333	42.0736	0.338394
ENSMUSG00000039611	Tmem246	0.0729854	1	24	18	24.7487	0.186612	1	24	17.048	68.466	0.0721342	1	24	17.524	41.8333	28.528	0.681943
ENSMUSG00000041773	Enc1	0.0454225	1	24	12	314.309	0.300594	1	24	6.87154	1455.3	0.0722794	1	24	9.43577	1106.67	356.89	0.322491
ENSMUSG00000031493	Ggn	0.0729854	1	24	18	13.6118	0.18836	1	24	15.0388	37.143	0.0726819	1	24	16.5194	16.4167	21.9173	1.33506
ENSMUSG00000078435	AU041133	0.0454225	1	24	18	11.3137	0.302835	1	24	16.4442	25.148	0.0727159	1	24	17.2221	14.5833	12.1617	0.833944
ENSMUSG00000033705	Stard9	0.0454225	1	24	6	283.727	0.304257	1	24	2.23557	2804.11	0.0729927	1	24	4.11778	2458.92	409.791	0.166655
ENSMUSG00000042670	Immp1l	0.0363147	1	24	16	21.2132	0.380971	1	24	16.6179	60.4991	0.0730559	1	24	16.309	38.6667	32.4267	0.838623
ENSMUSG00000066798	Zbtb6	0.0592039	1	24	4	38.1838	0.234616	1	24	2.00007	178.171	0.0732926	1	24	3.00004	145.833	43.0712	0.295345
ENSMUSG00000114605	AC154548.1	0.0454225	1	24	6	9.54594	0.305818	1	24	5.69325	24.9651	0.0732962	1	24	5.84663	14.75	12.1711	0.825158
ENSMUSG00000021877	Arf4	0.0454225	1	24	20	48.6136	0.306298	1	24	18.9751	541.697	0.0733894	1	24	19.4876	486	63.7536	0.13118
ENSMUSG00000055884	Fancm	0.0363147	1	24	10	18.7383	0.383447	1	24	9.67136	107.011	0.0734404	1	24	9.83568	91.5	18.8891	0.206438
ENSMUSG00000059895	Ptp4a3	0.0454225	1	24	14	56.0382	0.307631	1	24	10.1905	465.194	0.073648	1	24	12.0953	402.25	65.8933	0.163812
ENSMUSG00000107461	Gm44045	0.0363147	1	24	2	15.2028	0.384806	1	24	2.00006	73.7429	0.0736513	1	24	2.00003	53.3333	20.069	0.376294
ENSMUSG00000024246	Thumpd2	0.0454225	1	24	0	10.6066	0.308152	1	24	2.00007	37.5507	0.073749	1	24	1.00004	27.5	17.0639	0.620505
ENSMUSG00000027109	Sp3	0.0363147	1	24	22	101.823	0.386992	1	24	19.824	1010.94	0.0739901	1	24	20.912	912.25	104.127	0.114143
ENSMUSG00000020424	Gatsl3	0.027207	1	24	14	24.0416	0.516632	1	24	14.1495	153.574	0.0740007	1	24	14.0748	107.417	33.9168	0.31575
ENSMUSG00000019951	Uhrf1bp1l	0.0454225	1	24	2	36.0624	0.310688	1	24	2.00007	263.877	0.0742403	1	24	2.00004	221	45.3708	0.205298
ENSMUSG00000095115	Itpripl2	0.027207	1	24	10	45.7852	0.52085	1	24	6.66897	532.602	0.0744896	1	24	8.33448	473.75	68.968	0.145579
ENSMUSG00000018387	Shroom1	0.0454225	1	24	14	118.971	0.313699	1	24	14.5501	673.406	0.0748224	1	24	14.2751	434.75	166.026	0.381889
ENSMUSG00000029752	Asns	0.0729854	1	24	0	16.0867	0.195962	1	24	21.9999	43.2401	0.0750492	1	24	23	29.5	15.3149	0.519148
ENSMUSG00000062963	Ufc1	0.0454225	1	24	0	24.0416	0.314918	1	24	21.9999	150.709	0.0750578	1	24	23	106.417	27.2006	0.255605
ENSMUSG00000029385	Ccng2	0.0454225	1	24	10	58.6899	0.316681	1	24	9.32277	330.175	0.0753975	1	24	9.66138	240.75	67.5556	0.280605
ENSMUSG00000090290	Tarbp1	0.0454225	1	24	10	29.5217	0.317422	1	24	6.41695	125.522	0.0755403	1	24	8.20847	99.3333	28.6465	0.288388
ENSMUSG00000020273	Papolg	0.0592039	1	24	4	23.6881	0.244317	1	24	2.09957	192.106	0.0757371	1	24	3.04978	177.5	29.4971	0.166181
ENSMUSG00000013973	Dedd	0.0729854	1	24	18	22.0971	0.198271	1	24	16.0628	148.059	0.0757639	1	24	17.0314	114.417	41.3903	0.361751
ENSMUSG00000047495	Dlgap2	0.0454225	1	24	14	10.9602	0.318714	1	24	12.6667	32.9444	0.0757889	1	24	13.3333	14.6667	15.3145	1.04417
ENSMUSG00000041488	Stx3	0.0454225	1	24	14	107.127	0.318855	1	24	15.4191	561.856	0.0758162	1	24	14.7095	426	125.168	0.293821
ENSMUSG00000037740	Mrps26	0.027207	1	24	8	16.617	0.532676	1	24	6.41639	148.353	0.0758556	1	24	7.20819	109.417	51.5034	0.470709
ENSMUSG00000015672	Mrpl32	0.0454225	1	24	0	15.9099	0.319842	1	24	21.9999	93.9308	0.0760058	1	24	23	70	17.4348	0.249068
ENSMUSG00000061273	Mmgt1	0.027207	1	24	2	36.7696	0.534126	1	24	8.75727	184.571	0.0760225	1	24	5.37864	171.5	40.6704	0.237145
ENSMUSG00000025150	Cbr2	0.0454225	1	24	22	4.24264	0.32098	1	24	21.9999	13.741	0.0762246	1	24	22	7.66667	3.89082	0.507498
ENSMUSG00000031775	Pllp	0.0454225	1	24	18	125.158	0.321138	1	24	17.2638	972.408	0.0762548	1	24	17.6319	795.083	196.847	0.24758
ENSMUSG00000027954	Efna1	0.0454225	1	24	22	41.7193	0.323085	1	24	21.9999	241.666	0.0766284	1	24	22	190.583	37.9743	0.199253
ENSMUSG00000024926	Kat5	0.0454225	1	24	0	35.7089	0.323711	1	24	2.00007	180.309	0.0767485	1	24	1.00004	168.333	32.5989	0.193657
ENSMUSG00000089762	Ier5l	0.0592039	1	24	18	55.5079	0.24902	1	24	17.7866	295.37	0.076914	1	24	17.8933	205	86.4113	0.421518
ENSMUSG00000031696	Vps35	0.0454225	1	24	22	113.137	0.325227	1	24	21.9999	843.94	0.0770389	1	24	22	761.667	118.851	0.156041
ENSMUSG00000004268	Emg1	0.0363147	1	24	2	30.052	0.408582	1	24	21.9999	140.481	0.0773124	1	24	24	110.083	27.7128	0.251744
ENSMUSG00000065911	Gm24447	0.0454225	1	24	18	158.745	0.327937	1	24	17.9505	852.68	0.0775572	1	24	17.9752	721.417	116.697	0.161762
ENSMUSG00000012848	Rps5	0.0454225	1	24	18	65.5842	0.329489	1	24	14.9803	484.734	0.0778536	1	24	16.4902	399.833	73.0482	0.182697
ENSMUSG00000081855	Rpl17-ps5	0.0454225	1	24	22	28.2843	0.331528	1	24	21.9999	94.9832	0.0782424	1	24	22	71.5	32.0001	0.447554
ENSMUSG00000041548	Hspb8	0.0729854	1	24	18	98.1111	0.207723	1	24	16.4689	421.474	0.0786698	1	24	17.2344	310.75	100.381	0.323027
ENSMUSG00000100551	Gm19503	0.0931041	1	24	2	2.82843	0.162877	1	24	14	5.5	0.0786858	1	24	20	6.58333	2.83581	0.430757
ENSMUSG00000087403	Kantr	0.0454225	1	24	0	14.3189	0.335661	1	24	21.9999	48.5193	0.079029	1	24	23	35.0833	17.0715	0.486599
ENSMUSG00000047146	Tet1	0.0454225	1	24	4	48.6136	0.335797	1	24	5.72983	205.51	0.0790548	1	24	4.86492	166	89.3272	0.538115
ENSMUSG00000026150	Mff	0.0454225	1	24	0	66.6448	0.336931	1	24	21.9999	552.326	0.0792703	1	24	23	474.5	64.1303	0.135153
ENSMUSG00000004035	Gstm7	0.0454225	1	24	16	38.5373	0.337595	1	24	13.2815	220.112	0.0793963	1	24	14.6407	178.917	39.1665	0.218909
ENSMUSG00000016493	Cd46	0.027207	1	24	4	17.5009	0.565931	1	24	2.00007	60.0539	0.0796588	1	24	3.00004	42.4167	19.431	0.458099
ENSMUSG00000051537	Gm5124	0.0592039	1	24	6	12.7279	0.260494	1	24	4.73033	28.9724	0.079763	1	24	5.36516	17.1667	15.1153	0.880503
ENSMUSG00000031750	Il34	0.0454225	1	24	16	47.3762	0.339967	1	24	17.1628	86.8742	0.0798461	1	24	16.5814	55.5833	44.8139	0.806246
ENSMUSG00000034203	Chchd4	0.0363147	1	24	4	8.3085	0.426076	1	24	4.47194	56.9956	0.079974	1	24	4.23597	47.25	10.8646	0.229938
ENSMUSG00000042203	Tbc1d22b	0.0729854	1	24	16	41.7193	0.212042	1	24	10.4481	185.617	0.079987	1	24	13.224	154.5	31.9441	0.206758
ENSMUSG00000079108	Srp54b	0.0592039	1	24	6	18.3848	0.262368	1	24	14.0801	85.5074	0.0802255	1	24	10.04	99.75	13.1883	0.132214
ENSMUSG00000036959	Bcorl1	0.027207	1	24	14	35.3553	0.574204	1	24	13.3585	349.957	0.0805966	1	24	13.6793	272.333	48.7077	0.178853
ENSMUSG00000030494	Rhpn2	0.027207	1	24	0	60.1041	0.577081	1	24	19.8328	263.127	0.0809219	1	24	21.9164	213.333	70.6343	0.331098
ENSMUSG00000041577	Prelp	0.027207	1	24	18	47.3762	0.577382	1	24	14.4942	270.169	0.080956	1	24	16.2471	211	32.5564	0.154296
ENSMUSG00000059921	Unc5c	0.0454225	1	24	0	7.07107	0.347005	1	24	21.9999	24.397	0.081176	1	24	23	8.75	11.3947	1.30225
ENSMUSG00000001248	Gramd1a	0.0454225	1	24	18	107.834	0.347408	1	24	14.7121	583.023	0.0812519	1	24	16.3561	450.917	88.1185	0.195421
ENSMUSG00000019943	Atp2b1	0.0454225	1	24	4	105.182	0.347815	1	24	2.58087	1342.82	0.0813286	1	24	3.29044	1213.33	164.863	0.135876
ENSMUSG00000020728	Cep112	0.0363147	1	24	4	45.6084	0.435999	1	24	2.00007	283.071	0.081472	1	24	3.00004	210.417	48.2554	0.229332
ENSMUSG00000089673	Gm16546	0.0729854	1	24	8	7.07107	0.217192	1	24	3.64458	14.6638	0.0815493	1	24	5.82229	6.08333	5.05786	0.831428
ENSMUSG00000029528	Pxn	0.0454225	1	24	14	99.5253	0.351241	1	24	14.0656	1187.6	0.0819733	1	24	14.0328	943.917	155.382	0.164614
ENSMUSG00000029551	Psmg3	0.0592039	1	24	14	20.8597	0.270216	1	24	14	57	0.0821539	1	24	14	33	21.4598	0.650296
ENSMUSG00000028251	Tstd3	0.0363147	1	24	22	14.3189	0.443371	1	24	19.8627	30.9272	0.0825796	1	24	20.9313	22.1667	17.0676	0.769966
ENSMUSG00000012422	Tmem167	0.0454225	1	24	6	31.4663	0.355276	1	24	2.00007	206.296	0.0827308	1	24	4.00004	153.333	23.8583	0.155598
ENSMUSG00000019960	Dusp6	0.0729854	1	24	20	275.772	0.221461	1	24	20.9943	1562.28	0.0828377	1	24	20.4972	1267.67	113.213	0.0893083
ENSMUSG00000028165	Cisd2	0.0454225	1	24	4	41.3657	0.358615	1	24	5.63886	286.251	0.0833558	1	24	4.81943	239.583	74.7803	0.312126
ENSMUSG00000020926	Adam11	0.0592039	1	24	14	13.435	0.275284	1	24	13.601	65.2638	0.0833917	1	24	13.8005	25.1667	23.7982	0.945623
ENSMUSG00000101309	Gm29397	0.0592039	1	24	0	7.07107	0.276088	1	24	19.4286	16.9213	0.0835875	1	24	21.7143	12.4167	8.45876	0.681242
ENSMUSG00000027852	Nras	0.0454225	1	24	22	50.2046	0.361909	1	24	21.9999	513.103	0.0839712	1	24	22	457.083	57.733	0.126307
ENSMUSG00000060923	Acyp2	0.0729854	1	24	20	20.6829	0.226995	1	24	18.3769	50.2361	0.0844986	1	24	19.1885	31	17.3216	0.558761
ENSMUSG00000029480	Dhx37	0.027207	1	24	4	12.0208	0.611226	1	24	9.6101	180.915	0.0847541	1	24	6.80505	178.75	37.1221	0.207676
ENSMUSG00000032342	Mto1	0.0454225	1	24	22	17.6777	0.368828	1	24	21.9999	90.5209	0.0852593	1	24	22	64.75	18.6409	0.28789
ENSMUSG00000022438	Parvb	0.0454225	1	24	16	416.132	0.370631	1	24	15.8867	2786.77	0.085594	1	24	15.9433	2283.5	575.658	0.252095
ENSMUSG00000032261	Sh3bgrl2	0.0592039	1	24	18	47.5529	0.286601	1	24	14.9497	168.05	0.0861365	1	24	16.4748	125.083	12.4183	0.0992804
ENSMUSG00000101037	Gm28424	0.0454225	1	24	20	5.65685	0.373992	1	24	17.2847	14.4806	0.0862169	1	24	18.6423	5.83333	10.2492	1.75701
ENSMUSG00000028645	Slc2a1	0.0454225	1	24	14	3404.01	0.374385	1	24	14.6996	19887.2	0.0862896	1	24	14.3498	12832.6	4973.5	0.387568
ENSMUSG00000025237	Parp6	0.0729854	1	24	22	51.6188	0.233523	1	24	20.5271	242.713	0.0864454	1	24	21.2636	205.333	49.9351	0.24319
ENSMUSG00000027890	Gstm4	0.113223	1	24	8	14.8492	0.151469	1	24	6.3733	37.0701	0.0868766	1	24	7.18665	19.0833	13.4202	0.70324
ENSMUSG00000045316	Fahd1	0.0454225	1	24	10	12.3744	0.380412	1	24	6.71156	49.6591	0.0874028	1	24	8.35578	32.5	17.2513	0.530809
ENSMUSG00000022797	Tfrc	0.0454225	1	24	10	543.058	0.380816	1	24	10.1422	3301.95	0.0874772	1	24	10.0711	2738.67	422.089	0.154122
ENSMUSG00000055480	Zfp458	0.0454225	1	24	8	22.2739	0.383428	1	24	5.271	82.2478	0.0879583	1	24	6.6355	52.9167	17.4776	0.330285
ENSMUSG00000002820	Atg4d	0.0729854	1	24	18	42.2496	0.239642	1	24	14.0694	164.028	0.0882581	1	24	16.0347	101.5	35.4672	0.349431
ENSMUSG00000061787	Rps17	0.0454225	1	24	16	182.08	0.386386	1	24	10.874	1664.48	0.0885019	1	24	13.437	1505	146.111	0.0970836
ENSMUSG00000073985	Gm10602	0.0592039	1	24	6	7.77817	0.297757	1	24	13.8365	12.0352	0.0888161	1	24	9.91827	16	3.34545	0.209091
ENSMUSG00000030688	Stard10	0.0729854	1	24	18	13.7886	0.242083	1	24	10.4809	95.4156	0.0889782	1	24	14.2404	59.5833	27.2618	0.457541
ENSMUSG00000027861	Casq2	0.0454225	1	24	4	59.397	0.38965	1	24	2.00007	181.819	0.0891006	1	24	3.00004	117	57.5937	0.492254
ENSMUSG00000074215	Gm10643	0.0454225	1	24	22	6.71751	0.390527	1	24	21.9999	24.6562	0.0892612	1	24	22	12	6.88795	0.573995
ENSMUSG00000034158	Lrrc58	0.0454225	1	24	8	151.321	0.392082	1	24	6.72225	1461.89	0.0895459	1	24	7.36113	1233.17	282.108	0.228767
ENSMUSG00000024976	Shoc2	0.0729854	1	24	20	65.7609	0.245237	1	24	18.5912	420.183	0.0899058	1	24	19.2956	341.917	81.3297	0.237864
ENSMUSG00000041319	Thoc6	0.0363147	1	24	22	9.89949	0.493825	1	24	21.9999	51.8982	0.0900441	1	24	22	36.75	11.0604	0.300964
ENSMUSG00000027495	Fam210b	0.0454225	1	24	0	30.7591	0.395556	1	24	9.5442	131.071	0.0901808	1	24	4.7721	133.25	43.9274	0.329662
ENSMUSG00000006304	Arpc2	0.0454225	1	24	2	70.3571	0.39625	1	24	10.0329	952.02	0.0903076	1	24	6.01644	1023.08	161.58	0.157935
ENSMUSG00000053559	Smagp	0.0592039	1	24	18	37.6534	0.304612	1	24	17.6461	186.305	0.0904504	1	24	17.8231	129.833	68.8394	0.530213
ENSMUSG00000079084	Ccdc82	0.0454225	1	24	2	133.29	0.397443	1	24	3.01234	825.044	0.0905251	1	24	2.50617	702.417	132.025	0.187959
ENSMUSG00000038039	Gcc2	0.0454225	1	24	2	185.262	0.398275	1	24	5.09707	968.062	0.0906768	1	24	3.54853	858.167	247.586	0.288506
ENSMUSG00000028211	Trp53inp1	0.0592039	1	24	12	180.135	0.307138	1	24	10.0773	716.639	0.0910502	1	24	11.0386	497.167	185.831	0.37378
ENSMUSG00000020086	H2afy2	0.0592039	1	24	16	21.5668	0.307351	1	24	13.8206	99.1606	0.0911008	1	24	14.9103	56	29.8706	0.533404
ENSMUSG00000030032	Wdr54	0.0729854	1	24	14	11.3137	0.24981	1	24	12.9959	23.9961	0.0912454	1	24	13.498	10.8333	11.6241	1.07299
ENSMUSG00000005267	Zfp287	0.0454225	1	24	6	22.6274	0.401702	1	24	6.20776	183.372	0.0913007	1	24	6.10388	156.083	42.4313	0.27185
ENSMUSG00000024986	Hhex	0.0454225	1	24	22	39.598	0.401845	1	24	14.5645	291.006	0.0913268	1	24	18.2823	264.25	26.1214	0.0988512
ENSMUSG00000044367	Slc16a13	0.0729854	1	24	18	38.8909	0.252639	1	24	16.9449	154.917	0.092071	1	24	17.4725	105.833	47.6406	0.450148
ENSMUSG00000072770	Acrbp	0.0592039	1	24	2	18.3848	0.311457	1	24	2.00007	92.6223	0.0920731	1	24	2.00004	42.6667	25.5517	0.598868
ENSMUSG00000034889	Cactin	0.0454225	1	24	16	47.0226	0.406498	1	24	16.4654	443.443	0.0921717	1	24	16.2327	385	84.6615	0.2199
ENSMUSG00000052419	2610001J05Rik	0.0592039	1	24	8	18.7383	0.312419	1	24	7.73835	149.463	0.0923005	1	24	7.86917	116.833	34.8931	0.298657
ENSMUSG00000039756	Dnttip2	0.0454225	1	24	2	57.2756	0.407222	1	24	5.04242	518.598	0.0923029	1	24	3.52121	479.917	109.878	0.228952
ENSMUSG00000027770	Dhx36	0.0592039	1	24	2	72.6552	0.312733	1	24	2.8657	424.742	0.0923747	1	24	2.43285	350	91.5867	0.261676
ENSMUSG00000020925	Ccdc43	0.0363147	1	24	2	27.0468	0.51057	1	24	9.31098	144.234	0.0924791	1	24	5.65549	140.667	28.5337	0.202846
ENSMUSG00000038526	Car14	0.0592039	1	24	16	14.8492	0.314863	1	24	14.1852	140.683	0.0928772	1	24	15.0926	81.3333	36.6795	0.450978
ENSMUSG00000040734	Ppp1r13l	0.0931041	1	24	20	20.5061	0.200608	1	24	21.7617	60.0963	0.0930216	1	24	20.8809	37.5833	9.7648	0.259817
ENSMUSG00000032328	Tmem30a	0.0729854	1	24	2	221.148	0.257419	1	24	2.00007	1679.49	0.0934609	1	24	2.00004	1461.42	201.273	0.137725
ENSMUSG00000037286	Stag1	0.0454225	1	24	2	86.0903	0.414706	1	24	5.07869	1078.88	0.0936563	1	24	3.53935	1005.92	129.143	0.128384
ENSMUSG00000024668	Sdhaf2	0.0592039	1	24	14	35.3553	0.318204	1	24	13.3892	163.34	0.093664	1	24	13.6946	130.667	38.3844	0.293758
ENSMUSG00000046404	Yod1	0.0454225	1	24	4	27.2236	0.41534	1	24	2.00007	179.088	0.0937705	1	24	3.00004	114.583	30.9125	0.269782
ENSMUSG00000028780	Sema3c	0.0454225	1	24	16	544.119	0.416291	1	24	16.7042	5887.85	0.0939419	1	24	16.3521	5183.42	660.201	0.127368
ENSMUSG00000038214	Bend3	0.0592039	1	24	6	23.5113	0.320298	1	24	5.44011	92.8936	0.0941559	1	24	5.72005	66.9167	29.0408	0.433984
ENSMUSG00000039693	Msantd3	0.0454225	1	24	12	16.9706	0.418373	1	24	7.9265	94.696	0.094317	1	24	9.96325	76.6667	18.9132	0.246694
ENSMUSG00000059734	Ndufs8	0.0592039	1	24	16	12.3744	0.321195	1	24	14.0676	73.0042	0.0943665	1	24	15.0338	57.4167	12.3834	0.215676
ENSMUSG00000039763	Dnajc28	0.0592039	1	24	22	22.6274	0.321999	1	24	21.9999	76.3291	0.0945551	1	24	22	51.8333	20.7731	0.400767
ENSMUSG00000027243	Harbi1	0.0729854	1	24	2	13.0815	0.261294	1	24	9.84761	30.0328	0.0945828	1	24	5.9238	31.9167	2.16818	0.0679326
ENSMUSG00000071477	Zfp777	0.0454225	1	24	8	33.9411	0.421007	1	24	6.65179	298.681	0.0947909	1	24	7.32589	223	105.637	0.473709
ENSMUSG00000107002	0610012G03Rik	0.0931041	1	24	20	36.0624	0.205644	1	24	16.4179	95.5555	0.0948821	1	24	18.209	59.5833	36.8434	0.618351
ENSMUSG00000023353	Agap3	0.0729854	1	24	14	76.014	0.262873	1	24	13.9789	417.003	0.0950389	1	24	13.9895	344	78.4611	0.228085
ENSMUSG00000096995	2810029C07Rik	0.0592039	1	24	14	15.2028	0.326499	1	24	13.6134	58.479	0.0956081	1	24	13.8067	37.1667	18.9851	0.51081
ENSMUSG00000035187	Nkx6-1	0.0454225	1	24	2	8.83883	0.425633	1	24	2.24898	15.6863	0.0956211	1	24	2.12449	10.25	9.72371	0.948655
ENSMUSG00000025823	Pdia4	0.0729854	1	24	2	72.1249	0.266844	1	24	2.00007	1661.25	0.0961824	1	24	2.00003	1369	193.804	0.141566
ENSMUSG00000060716	Plekhh1	0.0454225	1	24	12	30.5824	0.42927	1	24	10.2594	127.175	0.0962723	1	24	11.1297	89.4167	36.205	0.404902
ENSMUSG00000112955	AC124446.1	0.0592039	1	24	8	10.9602	0.330231	1	24	5.6082	23.2755	0.0964787	1	24	6.8041	14.25	7.72304	0.541968
ENSMUSG00000024436	Mrps18b	0.0592039	1	24	20	7.42462	0.330247	1	24	20.6155	25.8504	0.0964826	1	24	20.3077	17.75	11.0026	0.619864
ENSMUSG00000029600	Rita1	0.0592039	1	24	18	7.42462	0.330326	1	24	17.7205	35.5779	0.0965009	1	24	17.8603	23	20.8633	0.9071
ENSMUSG00000026269	Rnpepl1	0.0454225	1	24	14	51.6188	0.433605	1	24	14.0135	523.501	0.0970466	1	24	14.0068	438	59.6966	0.136294
ENSMUSG00000090021	Gm6493	0.0454225	1	24	4	5.12652	0.433824	1	24	3.84808	21.915	0.0970857	1	24	3.92404	18	7.8589	0.436606
ENSMUSG00000029433	Diablo	0.0454225	1	24	20	18.7383	0.433883	1	24	21.5117	198.112	0.0970961	1	24	20.7558	175.083	14.5275	0.082975
ENSMUSG00000024197	Plin3	0.0592039	1	24	20	47.0226	0.335084	1	24	17.5575	220.293	0.0976072	1	24	18.7787	158.167	59.856	0.378436
ENSMUSG00000035227	Spcs2	0.0729854	1	24	0	59.9273	0.272753	1	24	21.9999	401.601	0.0978765	1	24	23	366.917	72.434	0.197413
ENSMUSG00000034157	Cipc	0.0729854	1	24	16	42.9567	0.273181	1	24	15.7492	255.672	0.0979987	1	24	15.8746	187.167	60.188	0.321575
ENSMUSG00000037921	Ddx60	0.0454225	1	24	4	76.014	0.441228	1	24	3.62655	355.172	0.0984034	1	24	3.81328	270.333	103.96	0.384564
ENSMUSG00000001674	Ddx18	0.0592039	1	24	2	24.0416	0.338817	1	24	2.00007	180.12	0.0984724	1	24	2.00004	149	30.6811	0.205913
ENSMUSG00000025780	Itih5	0.0729854	1	24	12	1104.15	0.275588	1	24	7.03407	6100.79	0.0986858	1	24	9.51704	4973.75	1271.79	0.255699
ENSMUSG00000042492	Tbc1d10b	0.0454225	1	24	16	41.8961	0.445866	1	24	13.889	517.507	0.0992261	1	24	14.9445	477.25	38.5198	0.0807121
ENSMUSG00000053769	Lysmd1	0.0454225	1	24	10	4.94975	0.446012	1	24	6.53453	19.4825	0.0992519	1	24	8.26727	10.4167	8.10695	0.778267
ENSMUSG00000090266	Mettl23	0.0729854	1	24	18	14.1421	0.277588	1	24	14.2634	50.105	0.0992554	1	24	16.1317	29.8333	16.4664	0.551947
ENSMUSG00000021891	Mettl6	0.0729854	1	24	4	38.007	0.2802	1	24	3.02008	219.981	0.0999979	1	24	3.51004	178.833	47.644	0.266416
ENSMUSG00000021235	Coq6	0.0592039	1	24	4	12.0208	0.346242	1	24	2.50647	44.6846	0.100186	1	24	3.25324	30.1667	13.2938	0.440679
ENSMUSG00000037443	Cep85	0.0729854	1	24	16	34.4715	0.282256	1	24	17.568	155.497	0.100581	1	24	16.784	117.083	23.7934	0.203217
ENSMUSG00000051890	Klhdc1	0.0729854	1	24	12	11.3137	0.283451	1	24	11.5934	42.784	0.100919	1	24	11.7967	29.5	12.1258	0.411044
ENSMUSG00000030606	Hapln3	0.0592039	1	24	16	6.36396	0.350035	1	24	14.4208	20.5772	0.101058	1	24	15.2104	11.25	8.7653	0.779138
ENSMUSG00000024491	Rbm27	0.0454225	1	24	6	96.8736	0.45661	1	24	6.58191	892.192	0.101123	1	24	6.29095	740.167	163.239	0.220543
ENSMUSG00000025758	Plk4	0.0454225	1	24	14	9.54594	0.456672	1	24	13.595	35.6848	0.101134	1	24	13.7975	22.8333	10.1363	0.443928
ENSMUSG00000029599	Ddx54	0.0729854	1	24	22	80.2566	0.284658	1	24	9.39773	369.518	0.101261	1	24	3.69887	412.667	30.5752	0.0740917
ENSMUSG00000024350	Dnajc18	0.0592039	1	24	10	50.9117	0.351018	1	24	9.94788	422.518	0.101283	1	24	9.97394	342.583	42.3497	0.123619
ENSMUSG00000023938	Aars2	0.0363147	1	24	10	11.6673	0.573456	1	24	9.74475	73.0553	0.101451	1	24	9.87237	56.4167	14.5091	0.257177
ENSMUSG00000085148	Mir22hg	0.0729854	1	24	20	13.435	0.285453	1	24	17.7726	45.4746	0.101486	1	24	18.8863	28.6667	21.1779	0.738763
ENSMUSG00000005533	Igf1r	0.027207	1	24	14	942.573	0.767247	1	24	14.0515	8372.56	0.101643	1	24	14.0258	6245.58	1399.35	0.224055
ENSMUSG00000028134	Ptbp2	0.113223	1	24	4	55.1543	0.184455	1	24	2.00007	307.656	0.101681	1	24	3.00004	248.167	55.0139	0.221681
ENSMUSG00000027698	Nceh1	0.0454225	1	24	4	42.0729	0.460724	1	24	4.79555	146.256	0.101847	1	24	4.39778	115.167	67.1072	0.582697
ENSMUSG00000034463	Scara3	0.0729854	1	24	0	31.8198	0.287306	1	24	21.9999	94.7749	0.102009	1	24	23	67	31.5862	0.471436
ENSMUSG00000067924	Rtl8b	0.0592039	1	24	16	18.5616	0.354343	1	24	15.875	105.528	0.102045	1	24	15.9375	83	21.1627	0.254972
ENSMUSG00000042487	Leo1	0.0454225	1	24	22	71.5946	0.462095	1	24	10.2681	353.743	0.102087	1	24	16.1341	367.167	10.8219	0.029474
ENSMUSG00000110945	Gm9856	0.0454225	1	24	8	6.01041	0.463487	1	24	6.76239	30.1818	0.102332	1	24	7.3812	22.5833	9.82641	0.435118
ENSMUSG00000036095	Dgkb	0.0592039	1	24	0	21.0364	0.355892	1	24	21.9999	111.685	0.102399	1	24	23	83.75	18.7054	0.223348
ENSMUSG00000033327	Tnxb	0.0454225	1	24	14	87.858	0.466568	1	24	14.5248	325.943	0.102871	1	24	14.2624	221.833	122.877	0.553914
ENSMUSG00000051469	Zfp24	0.0592039	1	24	0	45.6084	0.359308	1	24	2.00006	384.455	0.103179	1	24	1.00003	362.583	63.0327	0.173843
ENSMUSG00000039239	Tgfb2	0.0592039	1	24	6	138.239	0.360227	1	24	6.20051	1177.82	0.103388	1	24	6.10025	884.417	358.363	0.405197
ENSMUSG00000041415	Dicer1	0.0729854	1	24	8	83.2618	0.292542	1	24	9.66567	1103.19	0.103482	1	24	8.83283	986.333	49.4339	0.0501189
ENSMUSG00000026201	Stk16	0.0729854	1	24	22	25.8094	0.292992	1	24	20.8573	164.486	0.103608	1	24	21.4286	135.417	26.9705	0.199167
ENSMUSG00000022602	Arc	0.113223	1	24	18	39.4212	0.189137	1	24	15.4165	106.56	0.103725	1	24	16.7082	50.75	56.995	1.12305
ENSMUSG00000010608	Rbm25	0.0454225	1	24	4	187.383	0.473777	1	24	8.92793	2087.02	0.104131	1	24	6.46396	1972.5	27.5619	0.0139731
ENSMUSG00000022956	Atp5o	0.0729854	1	24	20	70.3571	0.29497	1	24	21.9999	341.903	0.104163	1	24	21	258.167	39.3814	0.152543
ENSMUSG00000024098	Twsg1	0.0729854	1	24	16	65.9377	0.2961	1	24	15.1096	423.78	0.104479	1	24	15.5548	311.25	101.84	0.327197
ENSMUSG00000040459	Arglu1	0.0729854	1	24	4	354.084	0.296954	1	24	13.9773	1584.03	0.104718	1	24	8.98863	1690.83	365.954	0.216434
ENSMUSG00000035513	Ntng2	0.0363147	1	24	4	14.1421	0.598945	1	24	4.36457	55.387	0.105014	1	24	4.18229	39.5	21.7288	0.550097
ENSMUSG00000005936	Kctd20	0.0729854	1	24	0	77.4282	0.298104	1	24	21.9999	513.138	0.10504	1	24	23	427.75	104.206	0.243615
ENSMUSG00000060373	Hnrnpc	0.0454225	1	24	0	164.756	0.479118	1	24	18.9849	1240.23	0.105061	1	24	21.4925	1142	176.968	0.154964
ENSMUSG00000109940	Gm45399	0.0454225	1	24	0	8.48528	0.480214	1	24	2.00005	11.3263	0.105251	1	24	1.00002	7.5	7.56755	1.00901
ENSMUSG00000005371	Fbxo11	0.0729854	1	24	2	86.9741	0.300335	1	24	2.66069	945.921	0.105662	1	24	2.33034	893.25	91.6949	0.102653
ENSMUSG00000046909	Tefm	0.0363147	1	24	8	4.59619	0.606016	1	24	6.21957	29.8388	0.105996	1	24	7.10979	16.75	15.4917	0.924878
ENSMUSG00000001729	Akt1	0.0729854	1	24	18	129.931	0.30357	1	24	16.6353	1031.69	0.106563	1	24	17.3177	837.083	230.383	0.275222
ENSMUSG00000024219	Anks1	0.0454225	1	24	14	111.723	0.488749	1	24	14.1986	1183.46	0.106731	1	24	14.0993	901.25	162.339	0.180126
ENSMUSG00000031732	Phlpp2	0.0454225	1	24	18	59.0434	0.489072	1	24	21.9999	261.359	0.106787	1	24	20	205.333	7.6158	0.0370899
ENSMUSG00000002831	Plin4	0.0454225	1	24	14	6.71751	0.489122	1	24	13.9144	30.5133	0.106795	1	24	13.9572	18.1667	8.09191	0.445426
ENSMUSG00000041459	Tardbp	0.0454225	1	24	2	137.886	0.489182	1	24	21.9999	937.834	0.106806	1	24	24	905.583	153.864	0.169906
ENSMUSG00000041592	Sdk2	0.0454225	1	24	16	14.1421	0.490373	1	24	11.8909	49.9123	0.107012	1	24	13.9455	36.4167	14.1379	0.388226
ENSMUSG00000070423	Olfr558	0.0931041	1	24	22	9.89949	0.239477	1	24	20.397	19.1864	0.107097	1	24	21.1985	8.75	9.06045	1.03548
ENSMUSG00000048707	Tprn	0.0729854	1	24	16	53.033	0.306272	1	24	16.7392	244.906	0.107314	1	24	16.3696	153.833	95.372	0.61997
ENSMUSG00000046862	Pramef8	0.0592039	1	24	20	21.2132	0.378121	1	24	19.2812	111.06	0.107439	1	24	19.6406	81.5	22.0993	0.271157
ENSMUSG00000029729	Zkscan1	0.0454225	1	24	4	113.491	0.495776	1	24	2.00007	816.707	0.107944	1	24	3.00004	693.417	124.941	0.180182
ENSMUSG00000113949	Scamp4	0.0729854	1	24	6	7.95495	0.309701	1	24	6.07412	16.9168	0.108263	1	24	6.03706	8.75	7.37425	0.842772
ENSMUSG00000098274	Rpl24	0.0729854	1	24	0	27.4004	0.310913	1	24	2.00007	114.431	0.108598	1	24	1.00004	93.3333	25.9176	0.277689
ENSMUSG00000024847	Aip	0.0729854	1	24	16	35.7089	0.311016	1	24	16.6309	201.067	0.108627	1	24	16.3154	175.167	36.9387	0.210878
ENSMUSG00000022353	Mtss1	0.0729854	1	24	2	158.569	0.312157	1	24	3.83632	1155.79	0.108942	1	24	2.91816	1074.42	181.639	0.169058
ENSMUSG00000031333	Abcb7	0.0454225	1	24	8	49.6743	0.502085	1	24	2.00007	316.996	0.109029	1	24	5.00004	260.833	39.1032	0.149916
ENSMUSG00000103146	Gm37745	0.0729854	1	24	4	12.3744	0.314135	1	24	2.00007	47.1898	0.109488	1	24	3.00004	23.75	11.4601	0.482532
ENSMUSG00000060771	Tsga10	0.0454225	1	24	2	24.7487	0.504962	1	24	9.79185	93.6395	0.109523	1	24	5.89592	99.25	10.6593	0.107398
ENSMUSG00000021557	Agtpbp1	0.0454225	1	24	0	47.7297	0.50503	1	24	21.9999	467.682	0.109535	1	24	23	404.833	52.1072	0.128713
ENSMUSG00000000317	Bcl6b	0.0729854	1	24	20	186.676	0.315144	1	24	17.9881	850.345	0.109765	1	24	18.9941	568.083	267.684	0.471205
ENSMUSG00000024446	Rpp21	0.0729854	1	24	16	9.89949	0.316191	1	24	14.3756	44.5922	0.110053	1	24	15.1878	31.75	12.1181	0.381673
ENSMUSG00000101493	2810405F17Rik	0.113223	1	24	8	21.2132	0.204277	1	24	7.08568	50.0312	0.110247	1	24	7.54284	23.5833	21.4938	0.911397
ENSMUSG00000090516	Rps11-ps1	0.113223	1	24	20	16.617	0.204367	1	24	14.9219	38.4812	0.110286	1	24	17.461	22.5	14.5635	0.647266
ENSMUSG00000021116	Eif2s1	0.0729854	1	24	22	47.0226	0.317883	1	24	10.1335	251.086	0.110519	1	24	16.0667	270.333	10.0147	0.0370456
ENSMUSG00000111662	Gm7435	0.0592039	1	24	6	7.07107	0.392299	1	24	14	10.5	0.110612	1	24	10	20	8.18104	0.409052
ENSMUSG00000028232	Tmem68	0.0729854	1	24	0	27.9307	0.320022	1	24	21.9999	113.45	0.111106	1	24	23	71.9167	24.8314	0.34528
ENSMUSG00000010205	Raver1	0.0592039	1	24	4	5.83363	0.397174	1	24	2.00007	36.7424	0.111696	1	24	3.00003	21.4167	5.0161	0.234215
ENSMUSG00000040569	Slc26a7	0.0592039	1	24	16	6.36396	0.39989	1	24	14.0439	24.0027	0.112299	1	24	15.0219	8.58333	8.81334	1.0268
ENSMUSG00000020889	Nr1d1	0.0454225	1	24	8	48.4368	0.522408	1	24	8.62552	120.625	0.112501	1	24	8.31276	69	45.6879	0.662143
ENSMUSG00000053565	Eif3k	0.0454225	1	24	20	26.3397	0.522533	1	24	10.73	290.108	0.112522	1	24	15.365	271.333	13.3373	0.0491548
ENSMUSG00000089810	Gm16536	0.0592039	1	24	6	14.1421	0.400991	1	24	6.11514	90.128	0.112543	1	24	6.05757	70.1667	25.1255	0.358083
ENSMUSG00000004098	Col5a3	0.0729854	1	24	2	11.4905	0.325498	1	24	2.00007	37.7245	0.112604	1	24	2.00004	25.4167	14.0403	0.552404
ENSMUSG00000003527	Dgcr14	0.0454225	1	24	20	31.4663	0.525782	1	24	17.804	192.138	0.113074	1	24	18.902	134.667	79.4055	0.589645
ENSMUSG00000026839	Upp2	0.0454225	1	24	20	4.59619	0.52702	1	24	17.2402	29.2487	0.113284	1	24	18.6201	19.25	16.0664	0.834617
ENSMUSG00000022967	Ifnar1	0.0454225	1	24	0	185.969	0.527124	1	24	21.9999	1971.38	0.113301	1	24	23	1723.83	226.164	0.131198
ENSMUSG00000030790	Adm	0.113223	1	24	22	20.8597	0.213824	1	24	21.9999	85.1361	0.114294	1	24	22	48.75	11.138	0.228471
ENSMUSG00000034321	Exosc1	0.0592039	1	24	12	10.9602	0.411429	1	24	10.2909	62.1961	0.114846	1	24	11.1454	40	14.1041	0.352603
ENSMUSG00000065304	Gm23245	0.0363147	1	24	4	4.59619	0.671571	1	24	9.22711	10.8095	0.114957	1	24	6.61355	7	0.0868933	0.0124133
ENSMUSG00000023284	Zfp605	0.0592039	1	24	2	25.6326	0.412744	1	24	2.00007	100.004	0.115135	1	24	2.00004	51	25.5604	0.501184
ENSMUSG00000016528	Mapkapk2	0.0729854	1	24	18	38.8909	0.334944	1	24	21.9999	406.189	0.115172	1	24	20	370.417	11.9544	0.0322727
ENSMUSG00000019312	Grb7	0.0592039	1	24	20	22.981	0.415332	1	24	18.7853	117.863	0.115704	1	24	19.3927	86	38.481	0.447454
ENSMUSG00000022519	Srl	0.0592039	1	24	2	10.0763	0.416241	1	24	2.00006	34.6384	0.115903	1	24	2.00003	27.4167	14.4742	0.527934
ENSMUSG00000102850	Gm37082	0.0729854	1	24	2	38.7141	0.338389	1	24	21.9999	116.208	0.116104	1	24	24	104.75	37.0948	0.354127
ENSMUSG00000038187	Btbd10	0.0729854	1	24	0	31.1127	0.338884	1	24	2.00007	210.294	0.116238	1	24	1.00004	175.083	34.6836	0.198098
ENSMUSG00000055065	Ddx17	0.0729854	1	24	22	264.635	0.340508	1	24	19.581	2399.15	0.116676	1	24	20.7905	2202.33	390.317	0.177229
ENSMUSG00000020844	Nxn	0.0592039	1	24	16	88.5651	0.420909	1	24	14.0918	822.6	0.116925	1	24	15.0459	640.417	146.14	0.228195
ENSMUSG00000104990	Gm43504	0.0729854	1	24	22	10.0763	0.341911	1	24	21.9783	33.5158	0.117054	1	24	21.9891	17.6667	9.33409	0.528345
ENSMUSG00000026888	Grb14	0.0454225	1	24	0	91.04	0.549802	1	24	21.9999	1032.61	0.117124	1	24	23	860.5	92.3617	0.107335
ENSMUSG00000097277	2900076A07Rik	0.0729854	1	24	14	9.01561	0.342184	1	24	13.6534	36.7647	0.117128	1	24	13.8267	16.5833	11.4681	0.691542
ENSMUSG00000020863	Luc7l3	0.0454225	1	24	2	195.869	0.550599	1	24	19.7466	1685.18	0.117257	1	24	22.8733	1767.92	322.496	0.182416
ENSMUSG00000109408	A930037H05Rik	0.113223	1	24	2	10.6066	0.221418	1	24	2.00007	27.2765	0.117478	1	24	2.00004	10.75	12.4052	1.15397
ENSMUSG00000027397	Slc20a1	0.0729854	1	24	20	53.033	0.343881	1	24	17.7317	271.027	0.117584	1	24	18.8658	191.5	77.4181	0.404272
ENSMUSG00000002428	Hltf	0.0729854	1	24	4	69.65	0.345068	1	24	2.00007	483.184	0.117903	1	24	3.00004	401.417	91.1625	0.227102
ENSMUSG00000024384	Iws1	0.0729854	1	24	6	116.319	0.347409	1	24	5.8153	847.403	0.118532	1	24	5.90765	705.25	155.926	0.221093
ENSMUSG00000066900	Suds3	0.0729854	1	24	20	114.905	0.348168	1	24	18.1447	770.254	0.118736	1	24	19.0723	663.75	62.7928	0.094603
ENSMUSG00000035954	Dock4	0.0729854	1	24	6	226.274	0.353145	1	24	3.11174	2408.07	0.120067	1	24	4.55587	2193.75	261.513	0.119208
ENSMUSG00000097743	Gm16973	0.0592039	1	24	4	19.799	0.435533	1	24	13.4891	30.7731	0.120107	1	24	8.74454	39.9167	15.9685	0.400045
ENSMUSG00000038290	Smg6	0.0931041	1	24	6	71.4178	0.277901	1	24	6.40533	800.945	0.12043	1	24	6.20267	708	119.874	0.169314
ENSMUSG00000015889	Lta4h	0.0729854	1	24	16	60.1041	0.355873	1	24	15.5395	474.332	0.120794	1	24	15.7698	398.5	64.9886	0.163083
ENSMUSG00000026500	Cox20	0.0729854	1	24	2	19.9758	0.356425	1	24	21.9999	58.3626	0.120942	1	24	24	45.3333	19.4856	0.429828
ENSMUSG00000054263	Lifr	0.0729854	1	24	12	324.032	0.359093	1	24	8.88321	2045.75	0.121651	1	24	10.4416	1770.08	357.481	0.201957
ENSMUSG00000035235	Trim13	0.0931041	1	24	2	8.48528	0.282056	1	24	14.4918	9.10154	0.121841	1	24	20.2459	12	8.01956	0.668297
ENSMUSG00000094463	Gm8546	0.0592039	1	24	20	3.18198	0.444945	1	24	17.2293	7.80441	0.122139	1	24	18.6147	3.16667	4.47165	1.4121
ENSMUSG00000002324	Rec8	0.0729854	1	24	0	14.6725	0.36247	1	24	2.00007	36.1387	0.122548	1	24	1.00004	18.5	13.951	0.754106
ENSMUSG00000050272	Dscam	0.0454225	1	24	8	9.89949	0.586453	1	24	9.81501	25.0626	0.123212	1	24	8.9075	9	4.33107	0.48123
ENSMUSG00000066306	Numa1	0.0454225	1	24	8	205.238	0.591878	1	24	7.67066	4261.26	0.124105	1	24	7.83533	3639.17	741.917	0.20387
ENSMUSG00000061086	Myl4	0.0931041	1	24	4	8.48528	0.290131	1	24	2.00004	25.1025	0.124566	1	24	3.00002	16.1667	7.48102	0.462744
ENSMUSG00000031883	Car7	0.113223	1	24	2	10.9602	0.239198	1	24	21.9999	17.1907	0.12482	1	24	24	10.8333	11.4027	1.05255
ENSMUSG00000006676	Usp19	0.113223	1	24	16	97.404	0.23939	1	24	16.4659	851.081	0.124899	1	24	16.2329	716.5	146.032	0.203813
ENSMUSG00000027201	Myef2	0.0729854	1	24	6	43.4871	0.372207	1	24	6.24155	471.882	0.12512	1	24	6.12078	379.667	102.69	0.270474
ENSMUSG00000075053	Vdac3-ps1	0.0592039	1	24	0	4.94975	0.459871	1	24	21.9999	26.2251	0.125338	1	24	23	17.5833	7.59628	0.432016
ENSMUSG00000007097	Atp1a2	0.0729854	1	24	10	632.153	0.373297	1	24	9.86787	8149.94	0.125407	1	24	9.93394	6328.33	882.472	0.139448
ENSMUSG00000022517	Mgrn1	0.0729854	1	24	14	58.3363	0.373363	1	24	13.5351	401.462	0.125424	1	24	13.7676	305.917	69.2075	0.22623
ENSMUSG00000024002	Brd4	0.0729854	1	24	8	157.862	0.37504	1	24	7.80441	1816.37	0.125864	1	24	7.90221	1661.08	135.553	0.0816054
ENSMUSG00000006641	Slc5a6	0.0729854	1	24	12	23.3345	0.376711	1	24	10.4143	200.183	0.126303	1	24	11.2072	138	37.3741	0.270827
ENSMUSG00000106895	Gm4754	0.0931041	1	24	22	3.88909	0.296549	1	24	2.90893	3.07772	0.126718	1	24	0.454463	4.91667	5.212	1.06007
ENSMUSG00000059005	Hnrnpa3	0.0729854	1	24	2	310.42	0.379023	1	24	5.05266	2697.24	0.126909	1	24	3.52633	2316.25	568.786	0.245563
ENSMUSG00000106332	Gm43506	0.0931041	1	24	0	13.7886	0.29737	1	24	21.9999	27.1554	0.126992	1	24	23	13	14.2351	1.095
ENSMUSG00000018821	Avpi1	0.0931041	1	24	22	12.7279	0.297797	1	24	19.8333	27.9882	0.127135	1	24	20.9166	17.75	15.5207	0.874403
ENSMUSG00000025995	Wdr75	0.113223	1	24	2	19.6222	0.246139	1	24	2.00007	125.257	0.127645	1	24	2.00004	97.8333	25.8764	0.264495
ENSMUSG00000099881	2810013P06Rik	0.0592039	1	24	2	29.6985	0.471561	1	24	21.0912	82.9699	0.127823	1	24	23.5456	81.5833	33.33	0.40854
ENSMUSG00000046434	Hnrnpa1	0.0729854	1	24	8	187.737	0.383223	1	24	9.4525	1313.22	0.128007	1	24	8.72625	1036.33	117.221	0.113112
ENSMUSG00000049550	Clip1	0.0454225	1	24	14	470.049	0.616206	1	24	14.2882	4010.35	0.128078	1	24	14.1441	3225.92	600.545	0.186163
ENSMUSG00000047281	Sfn	0.0592039	1	24	20	20.5061	0.473617	1	24	18.7279	67.8286	0.128258	1	24	19.364	44.0833	27.0742	0.61416
ENSMUSG00000037499	Nenf	0.0592039	1	24	18	32.3501	0.47652	1	24	16.2865	133.52	0.128872	1	24	17.1432	102.5	16.6809	0.16274
ENSMUSG00000020056	Washc3	0.0931041	1	24	22	19.4454	0.306155	1	24	21.9999	54.0506	0.129914	1	24	22	41.25	22.865	0.554304
ENSMUSG00000001065	Zfp276	0.0592039	1	24	8	23.6881	0.481764	1	24	13.384	252.471	0.129978	1	24	10.692	204.333	39.9739	0.195631
ENSMUSG00000108621	Gm37494	0.0729854	1	24	6	74.423	0.391471	1	24	6.02967	595.845	0.130154	1	24	6.01484	488.333	148.894	0.304903
ENSMUSG00000049537	Tecrl	0.0931041	1	24	12	17.6777	0.307554	1	24	13.3192	40.7804	0.130377	1	24	12.6596	27.25	13.7435	0.504349
ENSMUSG00000023015	Racgap1	0.0592039	1	24	20	18.3848	0.484787	1	24	16.4938	43.2779	0.130614	1	24	18.2469	22.6667	29.1613	1.28653
ENSMUSG00000034685	Fam171a2	0.0729854	1	24	14	15.9099	0.394457	1	24	16.4051	65.0137	0.130928	1	24	15.2025	52.9167	18.3408	0.346598
ENSMUSG00000097412	1810014B01Rik	0.0592039	1	24	4	3.53553	0.487008	1	24	2.00007	16.5508	0.131081	1	24	3.00004	10.3333	4.73816	0.458532
ENSMUSG00000007739	Cct4	0.0729854	1	24	16	45.9619	0.397304	1	24	13.947	506.538	0.131664	1	24	14.9735	405.333	69.4432	0.171324
ENSMUSG00000087635	Gm13414	0.0931041	1	24	2	11.1369	0.314645	1	24	4.79534	30.2938	0.132715	1	24	3.39767	19.75	14.5772	0.738086
ENSMUSG00000025324	Atp10a	0.0729854	1	24	14	640.639	0.40184	1	24	13.9915	4809.52	0.132834	1	24	13.9958	2990.5	1031.78	0.34502
ENSMUSG00000081111	Gm5913	0.0931041	1	24	22	20.5061	0.316587	1	24	21.4716	73.2887	0.133353	1	24	21.7358	55.8333	22.0459	0.394852
ENSMUSG00000104218	Gm9134	0.0454225	1	24	22	9.54594	0.650524	1	24	19.9547	19.0169	0.13361	1	24	20.9773	12	13.1103	1.09253
ENSMUSG00000027775	Mfsd1	0.0931041	1	24	4	52.3259	0.317801	1	24	2.00007	331.136	0.133751	1	24	3.00004	257.417	49.721	0.193154
ENSMUSG00000081718	Gm8261	0.0592039	1	24	20	6.36396	0.500509	1	24	17.7423	21.1685	0.133904	1	24	18.8711	13	9.93926	0.764559
ENSMUSG00000037563	Rps16	0.0729854	1	24	18	39.9515	0.406677	1	24	10.8054	469.652	0.134078	1	24	14.4027	411.667	50.473	0.122607
ENSMUSG00000100876	2810454H06Rik	0.0729854	1	24	12	7.77817	0.407042	1	24	9.65767	21.084	0.134172	1	24	10.8288	10.4167	6.98853	0.670899
ENSMUSG00000039414	Heatr5b	0.0729854	1	24	16	22.8042	0.4076	1	24	14.1155	368.564	0.134315	1	24	15.0578	314	32.7695	0.104362
ENSMUSG00000104141	Gm6140	0.0592039	1	24	0	8.13173	0.502725	1	24	21.9999	16.5524	0.134366	1	24	23	11.75	9.71823	0.827084
ENSMUSG00000086688	Gm11560	0.0729854	1	24	22	12.0208	0.408249	1	24	17.5847	50.3551	0.134482	1	24	19.7924	34.25	21.136	0.617111
ENSMUSG00000011884	Gltp	0.0931041	1	24	16	31.8198	0.321769	1	24	14.3023	355.111	0.135049	1	24	15.1512	274.75	50.2034	0.182724
ENSMUSG00000106341	Gm43330	0.0729854	1	24	6	10.4298	0.410489	1	24	2.00007	58.0017	0.135055	1	24	4.00004	29.25	11.063	0.378222
ENSMUSG00000027010	Slc25a12	0.0729854	1	24	4	30.5824	0.411959	1	24	2.00004	245.692	0.135431	1	24	3.00002	204.167	32.248	0.157949
ENSMUSG00000029176	Anapc4	0.0729854	1	24	4	28.6378	0.412072	1	24	2.00007	329.583	0.13546	1	24	3.00004	283.917	28.3515	0.0998585
ENSMUSG00000028545	Bend5	0.0729854	1	24	4	14.8492	0.413029	1	24	2.00007	115.19	0.135705	1	24	3.00004	81.8333	16.7489	0.20467
ENSMUSG00000099377	Gm6159	0.0729854	1	24	2	17.8544	0.413728	1	24	2.00007	118.516	0.135884	1	24	2.00004	69.75	21.2298	0.304371
ENSMUSG00000035845	Alg12	0.0729854	1	24	12	19.0919	0.414914	1	24	13.4167	67.0716	0.136187	1	24	12.7084	51.75	16.2772	0.314536
ENSMUSG00000066640	Fbxl18	0.0592039	1	24	4	20.1525	0.516495	1	24	5.63137	161.236	0.13722	1	24	4.81569	145.417	44.553	0.306382
ENSMUSG00000027189	Trim44	0.113223	1	24	2	216.021	0.270147	1	24	8.76079	1267.71	0.137249	1	24	5.3804	1149.25	338.537	0.294572
ENSMUSG00000114551	CT025555.1	0.0592039	1	24	10	7.42462	0.517688	1	24	9.80788	38.0652	0.137466	1	24	9.90394	16.25	13.5291	0.83256
ENSMUSG00000019988	Nedd1	0.0729854	1	24	20	25.8094	0.420005	1	24	20.8404	153.546	0.137484	1	24	20.4202	117.25	24.7067	0.210718
ENSMUSG00000019189	Rnf145	0.0729854	1	24	14	38.1838	0.421011	1	24	13.1587	238.77	0.13774	1	24	13.5794	171.667	48.304	0.281382
ENSMUSG00000075232	Amd1	0.0931041	1	24	22	96.5201	0.332577	1	24	21.9999	540.609	0.138563	1	24	22	436.917	62.4459	0.142924
ENSMUSG00000028454	Pigo	0.0729854	1	24	0	20.5061	0.42514	1	24	21.9999	66.3772	0.138788	1	24	23	50.75	20.6901	0.407687
ENSMUSG00000017631	Abr	0.0729854	1	24	14	120.031	0.426456	1	24	13.7971	1616.94	0.139121	1	24	13.8985	1351.75	165.117	0.122151
ENSMUSG00000031168	Ebp	0.0931041	1	24	18	23.3345	0.334559	1	24	17.2247	118.966	0.139203	1	24	17.6124	84.75	42.1832	0.497736
ENSMUSG00000102319	Gm37626	0.0931041	1	24	6	10.253	0.335282	1	24	5.96331	63.9445	0.139437	1	24	5.98166	40.3333	22.7974	0.565225
ENSMUSG00000052751	Repin1	0.0729854	1	24	6	21.5668	0.427712	1	24	6.33286	164.533	0.139439	1	24	6.16643	123.5	62.1601	0.503321
ENSMUSG00000042595	Fam199x	0.0931041	1	24	4	42.0729	0.336618	1	24	6.00079	256.049	0.139868	1	24	5.00039	200.417	74.9739	0.37409
ENSMUSG00000106211	Gm42842	0.0931041	1	24	2	12.7279	0.337125	1	24	2.00007	46.1551	0.140031	1	24	2.00004	17.8333	13.5345	0.758943
ENSMUSG00000025268	Maged2	0.0592039	1	24	20	10.6066	0.530856	1	24	10.5203	132.362	0.140173	1	24	15.2601	134.833	10.6247	0.0787991
ENSMUSG00000005982	Naa60	0.0454225	1	24	12	28.9914	0.698944	1	24	6.79535	228.122	0.141275	1	24	9.39767	193	39.9112	0.206794
ENSMUSG00000033161	Atp1a1	0.0729854	1	24	18	184.732	0.435195	1	24	18.044	3073.2	0.141328	1	24	18.022	2873	214.018	0.0744928
ENSMUSG00000009035	Tmem184b	0.113223	1	24	14	216.375	0.281012	1	24	15.2749	1720.08	0.141514	1	24	14.6375	1387.5	276.979	0.199625
ENSMUSG00000040212	Emp3	0.0729854	1	24	2	6.01041	0.436703	1	24	21.9999	15.7754	0.141707	1	24	24	14.9167	8.3716	0.561225
ENSMUSG00000014601	Strip1	0.0729854	1	24	16	43.4871	0.436865	1	24	15.2284	522.317	0.141748	1	24	15.6142	434.5	62.4379	0.143701
ENSMUSG00000110758	AC153729.1	0.0592039	1	24	6	5.65685	0.5386	1	24	13.9692	6.50192	0.141756	1	24	9.98459	12.8333	3.93721	0.306796
ENSMUSG00000043099	Hic1	0.0729854	1	24	16	68.2358	0.439803	1	24	15.1593	416.088	0.142486	1	24	15.5797	275.75	107.7	0.390572
ENSMUSG00000058743	Kcnj14	0.113223	1	24	16	6.36396	0.284035	1	24	10.9196	17.2469	0.142692	1	24	13.4598	10.1667	4.92424	0.484351
ENSMUSG00000042644	Itpr3	0.113223	1	24	18	330.572	0.284186	1	24	16.5722	2436.87	0.142751	1	24	17.2861	1978.08	447.741	0.226351
ENSMUSG00000039630	Hnrnpu	0.0729854	1	24	2	369.287	0.440996	1	24	8.6628	4707.93	0.142785	1	24	5.3314	4537.83	651.637	0.143601
ENSMUSG00000062127	Cttnbp2nl	0.0729854	1	24	14	287.085	0.44128	1	24	10.3835	2632.52	0.142856	1	24	12.1917	2334	326.003	0.139676
ENSMUSG00000033991	Ttc37	0.0729854	1	24	4	42.4264	0.441673	1	24	5.77189	305.745	0.142955	1	24	4.88595	267.667	70.3063	0.262664
ENSMUSG00000029769	Ccdc136	0.0729854	1	24	10	20.1525	0.442952	1	24	9.69058	106.398	0.143275	1	24	9.84529	55.0833	26.1894	0.47545
ENSMUSG00000050954	Zfp169	0.0729854	1	24	16	26.163	0.449664	1	24	15.1863	192.423	0.144953	1	24	15.5931	149.917	35.1549	0.234496
ENSMUSG00000025451	Paip1	0.0729854	1	24	2	47.5529	0.44976	1	24	21.9999	343.599	0.144977	1	24	24	333.583	67.8388	0.203364
ENSMUSG00000069763	Tmem100	0.113223	1	24	0	20.5061	0.290945	1	24	21.9999	50.5141	0.145372	1	24	23	34.5	20.4291	0.592149
ENSMUSG00000038914	Dido1	0.0729854	1	24	6	136.118	0.451473	1	24	4.65062	1441.47	0.145404	1	24	5.32531	1300.08	116.346	0.0894913
ENSMUSG00000052713	Zfp608	0.0729854	1	24	0	60.1041	0.451683	1	24	2.00007	562.16	0.145456	1	24	1.00003	527.583	71.2664	0.135081
ENSMUSG00000061607	Mdc1	0.0729854	1	24	4	64.7003	0.451815	1	24	2.07537	499.523	0.145489	1	24	3.03769	431.5	91.7137	0.212546
ENSMUSG00000001418	Glmp	0.0931041	1	24	16	33.9411	0.355512	1	24	14.7676	283.064	0.145911	1	24	15.3838	217.333	36.8918	0.169748
ENSMUSG00000029014	Dnajc2	0.0729854	1	24	2	37.1231	0.45469	1	24	9.6509	339.057	0.146204	1	24	5.82545	325.75	23.9905	0.073647
ENSMUSG00000096010	Hist4h4	0.113223	1	24	6	13.435	0.293544	1	24	13.9754	20.0008	0.146375	1	24	9.98771	27.6667	6.15451	0.222452
ENSMUSG00000021903	Galnt15	0.113223	1	24	14	131.875	0.294105	1	24	13.5915	700.858	0.146591	1	24	13.7957	517	182.736	0.353454
ENSMUSG00000037762	Slc16a9	0.0729854	1	24	14	59.7505	0.457448	1	24	13.6812	510.991	0.146889	1	24	13.8406	378.167	88.4825	0.233978
ENSMUSG00000103094	Gm37558	0.113223	1	24	6	73.8927	0.295801	1	24	7.50705	254.91	0.147244	1	24	6.75353	174.583	88.1329	0.504818
ENSMUSG00000083798	Gm14584	0.0729854	1	24	2	3.53553	0.459232	1	24	14.2099	4.01285	0.147332	1	24	20.105	4.83333	4.5744	0.946428
ENSMUSG00000106940	Gm42930	0.0931041	1	24	12	11.6673	0.360081	1	24	9.95334	59.0044	0.147358	1	24	10.9767	34.5833	13.8852	0.401501
ENSMUSG00000036104	Rab3gap1	0.113223	1	24	4	85.3831	0.296654	1	24	8.42425	857.991	0.147572	1	24	6.21212	729.833	174.021	0.23844
ENSMUSG00000026956	Uap1l1	0.0729854	1	24	22	34.825	0.460217	1	24	21.9999	82.9811	0.147576	1	24	22	57.4167	33.0893	0.576301
ENSMUSG00000041623	D11Wsu47e	0.0729854	1	24	14	9.89949	0.461412	1	24	13.8524	84.0866	0.147871	1	24	13.9262	57.9167	16.2965	0.281378
ENSMUSG00000009563	Tor2a	0.0931041	1	24	12	18.7383	0.361795	1	24	13.8438	84.0675	0.147899	1	24	12.9219	64.6667	17.647	0.272892
ENSMUSG00000044937	Ttc41	0.0729854	1	24	2	7.07107	0.4616	1	24	2.00007	25.1203	0.147918	1	24	2.00004	14.4167	8.55174	0.593184
ENSMUSG00000075273	Ttc30b	0.0729854	1	24	4	18.208	0.461683	1	24	2.00007	111.586	0.147939	1	24	3.00004	64	19.6552	0.307112
ENSMUSG00000078974	Sec61g	0.0729854	1	24	6	24.0416	0.462354	1	24	8.15014	147.918	0.148104	1	24	7.07507	122.167	19.4915	0.159548
ENSMUSG00000029454	Mapkapk5	0.0729854	1	24	12	26.8701	0.463764	1	24	7.44928	103.372	0.148453	1	24	9.72464	72.5	31.7223	0.437549
ENSMUSG00000035310	Lin54	0.0729854	1	24	8	41.8961	0.467204	1	24	6.3103	257.376	0.149302	1	24	7.15515	214	57.3975	0.268213
ENSMUSG00000066554	Gm10167	0.0931041	1	24	8	31.1127	0.367256	1	24	9.37523	107.358	0.14962	1	24	8.68762	66	18.0839	0.273999
ENSMUSG00000055200	Sertad3	0.0729854	1	24	18	11.6673	0.46892	1	24	17.81	47.0739	0.149725	1	24	17.905	31.8333	17.9111	0.562653
ENSMUSG00000031740	Mmp2	0.0729854	1	24	0	14.8492	0.469422	1	24	21.9999	58.5181	0.149849	1	24	23	28.9167	17.207	0.595055
ENSMUSG00000100053	Gm28154	0.0729854	1	24	4	7.07107	0.471683	1	24	5.64918	17.3006	0.150405	1	24	4.82459	8.33333	13.5555	1.62666
ENSMUSG00000047910	Pcdhb16	0.0931041	1	24	6	16.617	0.37033	1	24	4.78731	71.2846	0.150584	1	24	5.39366	55.0833	21.7099	0.394128
ENSMUSG00000009739	Pou6f1	0.0729854	1	24	8	12.7279	0.472925	1	24	13.4344	189.79	0.15071	1	24	10.7172	148.917	33.0742	0.222099
ENSMUSG00000044033	Ccdc141	0.0729854	1	24	14	632.153	0.473902	1	24	13.9587	6447.96	0.15095	1	24	13.9794	4864	1044.48	0.214738
ENSMUSG00000039929	Urb1	0.0931041	1	24	22	30.052	0.371638	1	24	9.8522	98.0547	0.150994	1	24	3.9261	105.167	28.6739	0.272652
ENSMUSG00000028015	Ctso	0.0729854	1	24	8	60.1041	0.474269	1	24	2.00006	388.547	0.151041	1	24	5.00003	333.583	23.7164	0.0710958
ENSMUSG00000038543	BC028528	0.113223	1	24	22	95.9897	0.306816	1	24	18.8924	402.028	0.151457	1	24	20.4462	343.417	121.46	0.35368
ENSMUSG00000030397	Mark4	0.0931041	1	24	14	98.6414	0.374453	1	24	14.2791	535.372	0.151875	1	24	14.1396	435.833	94.2837	0.21633
ENSMUSG00000045382	Cxcr4	0.0454225	1	24	22	4.94975	0.767744	1	24	21.9999	13.5344	0.151908	1	24	22	10.1667	7.91959	0.778976
ENSMUSG00000022110	Sucla2	0.0592039	1	24	2	50.5581	0.590244	1	24	2.41714	393.738	0.152149	1	24	2.20857	335.917	48.1973	0.14348
ENSMUSG00000020064	Herc4	0.0729854	1	24	12	33.234	0.479696	1	24	10.9306	588.655	0.15237	1	24	11.4653	557	45.2308	0.0812043
ENSMUSG00000039405	Prss23	0.0454225	1	24	16	248.018	0.772462	1	24	16.033	1163.03	0.152626	1	24	16.0165	890.417	255.266	0.286681
ENSMUSG00000033885	Pxk	0.0729854	1	24	16	61.3415	0.481931	1	24	13.413	429.92	0.152917	1	24	14.7065	338.5	60.6106	0.179056
ENSMUSG00000032788	Pdxk	0.170207	1	24	12	289.914	0.207198	1	24	7.84258	1177.49	0.153227	1	24	9.92129	962.5	325.66	0.338349
ENSMUSG00000040043	Rbms2	0.113223	1	24	20	48.7904	0.311813	1	24	19.1507	440.353	0.153353	1	24	19.5754	390.583	25.9609	0.066467
ENSMUSG00000110325	Gm45293	0.0729854	1	24	16	12.0208	0.483742	1	24	10.3132	31.2668	0.153359	1	24	13.1566	18.9167	8.8316	0.466869
ENSMUSG00000044456	Rin3	0.113223	1	24	14	129.047	0.312996	1	24	14.4892	1051.54	0.153801	1	24	14.2446	741.917	183.244	0.246987
ENSMUSG00000015476	Prrt1	0.0931041	1	24	14	4.94975	0.381623	1	24	11.3333	20.963	0.154109	1	24	12.6667	12.9167	6.50143	0.503336
ENSMUSG00000043621	Ubxn10	0.141715	1	24	0	9.19239	0.251349	1	24	21.9999	26.3276	0.154407	1	24	23	17	9.47825	0.557544
ENSMUSG00000031431	Tsc22d3	0.113223	1	24	14	428.507	0.314948	1	24	16.0856	2157.4	0.154538	1	24	15.0428	1751.42	538.881	0.307683
ENSMUSG00000062329	Cytl1	0.170207	1	24	22	36.416	0.209811	1	24	21.9999	101.718	0.154712	1	24	22	52.75	33.2817	0.630933
ENSMUSG00000035376	Hacd2	0.0729854	1	24	20	21.2132	0.489712	1	24	21.9999	92.8426	0.154813	1	24	21	66.3333	8.74642	0.131856
ENSMUSG00000027962	Vcam1	0.0729854	1	24	0	162.988	0.489837	1	24	21.9999	812.053	0.154844	1	24	23	666.5	183.747	0.27569
ENSMUSG00000074886	Grk6	0.113223	1	24	14	43.1335	0.316056	1	24	13.6419	298.66	0.154956	1	24	13.8209	223.25	54.6682	0.244874
ENSMUSG00000044573	Acp1	0.113223	1	24	20	18.7383	0.317542	1	24	18.6082	177.018	0.155516	1	24	19.3041	155.167	17.1297	0.110395
ENSMUSG00000051910	Sox6	0.0729854	1	24	6	14.8492	0.493862	1	24	13.6016	64.254	0.155821	1	24	9.80078	61.1667	7.4906	0.122462
ENSMUSG00000049047	Armcx3	0.0931041	1	24	0	41.8961	0.387303	1	24	21.9999	243.189	0.15587	1	24	23	181.167	50.2854	0.277564
ENSMUSG00000041096	Tspyl2	0.113223	1	24	6	54.9776	0.318564	1	24	6.14827	381.684	0.155901	1	24	6.07414	325.25	51.2124	0.157455
ENSMUSG00000034120	Srsf2	0.0729854	1	24	0	60.8112	0.496211	1	24	21.9999	842.581	0.15639	1	24	23	789.833	69.2247	0.0876447
ENSMUSG00000073599	Ecscr	0.0729854	1	24	2	65.2306	0.497062	1	24	21.9999	375.079	0.156596	1	24	24	319.5	72.1689	0.225881
ENSMUSG00000031402	Mpp1	0.0931041	1	24	20	42.78	0.391939	1	24	21.9999	299.578	0.157302	1	24	21	242.083	32.9784	0.136228
ENSMUSG00000020357	Flt4	0.0729854	1	24	14	128.693	0.50092	1	24	14.4347	1437.73	0.157529	1	24	14.2173	1183.25	199.994	0.169021
ENSMUSG00000015134	Aldh1a3	0.113223	1	24	20	27.2236	0.325534	1	24	18.6447	85.2162	0.158514	1	24	19.3224	58.9167	31.0647	0.527266
ENSMUSG00000026526	Fh1	0.0729854	1	24	22	31.8198	0.505412	1	24	21.9999	164.417	0.158613	1	24	22	125	34.9341	0.279473
ENSMUSG00000110556	Gm45762	0.141715	1	24	22	7.07107	0.260417	1	24	14.8649	28.716	0.158669	1	24	18.4324	20.5	10.2782	0.501375
ENSMUSG00000023931	Efhb	0.0931041	1	24	6	7.77817	0.39664	1	24	4.83731	17.3816	0.158748	1	24	5.41865	9.83333	11.6618	1.18594
ENSMUSG00000056749	Nfil3	0.113223	1	24	18	30.4056	0.327397	1	24	21.9999	106.344	0.15921	1	24	20	77.3333	0.679294	0.00878397
ENSMUSG00000044465	Fam160a2	0.113223	1	24	8	41.3657	0.328481	1	24	7.30674	300.057	0.159614	1	24	7.65337	250.833	57.3289	0.228554
ENSMUSG00000106458	Gm42633	0.0931041	1	24	18	4.94975	0.400343	1	24	17.3776	37.5238	0.159884	1	24	17.6888	27.25	16.0476	0.588904
ENSMUSG00000054488	Gm9946	0.0729854	1	24	2	45.2548	0.512004	1	24	2.00007	175.926	0.160197	1	24	2.00004	118.5	44.73	0.377468
ENSMUSG00000038784	Cnot4	0.0729854	1	24	6	53.5633	0.512119	1	24	13.7833	361.683	0.160225	1	24	9.89165	371.5	21.5618	0.0580398
ENSMUSG00000029287	Tgfbr3	0.0729854	1	24	12	156.271	0.512368	1	24	7.36006	1378.29	0.160284	1	24	9.68003	1216.42	182.559	0.150079
ENSMUSG00000029030	Tprgl	0.113223	1	24	14	108.011	0.330628	1	24	17.3098	670.42	0.160413	1	24	15.6549	576	114.027	0.197964
ENSMUSG00000032612	Usp4	0.141715	1	24	22	91.5703	0.264681	1	24	20.1411	839.432	0.160658	1	24	21.0705	776.333	92.7761	0.119506
ENSMUSG00000020744	Slc25a19	0.0729854	1	24	18	22.0971	0.514219	1	24	17.3185	132.789	0.160728	1	24	17.6593	97.1667	54.4821	0.560708
ENSMUSG00000001507	Itga3	0.0592039	1	24	16	87.858	0.639141	1	24	14.6347	506.185	0.161742	1	24	15.3174	357.083	105.286	0.294849
ENSMUSG00000101268	2010310C07Rik	0.0729854	1	24	8	7.24784	0.520415	1	24	6.77278	35.5309	0.16221	1	24	7.38639	17.9167	23.6549	1.32027
ENSMUSG00000047617	Paxx	0.113223	1	24	20	23.3345	0.335509	1	24	21.9999	69.2401	0.162225	1	24	21	46.3333	3.50292	0.0756025
ENSMUSG00000021693	Kif2a	0.0729854	1	24	2	58.6899	0.522101	1	24	2.00007	631.376	0.162612	1	24	2.00004	554.667	102.342	0.184511
ENSMUSG00000031010	Usp9x	0.113223	1	24	0	162.988	0.336663	1	24	2.00007	1591.2	0.162652	1	24	1.00004	1533.17	213.092	0.138988
ENSMUSG00000028191	Bcl10	0.113223	1	24	22	33.234	0.337304	1	24	10.1649	179.096	0.162889	1	24	16.0825	198.917	0.209435	0.00105288
ENSMUSG00000066232	Ipo7	0.0729854	1	24	2	59.2202	0.523875	1	24	2.00007	817.851	0.163035	1	24	2.00004	732.667	68.5662	0.0935845
ENSMUSG00000029177	Cenpa	0.0729854	1	24	22	8.3085	0.526607	1	24	21.9999	42.1563	0.163685	1	24	22	29.25	8.1006	0.276944
ENSMUSG00000030007	Cct7	0.0729854	1	24	20	85.2064	0.52796	1	24	17.9887	872.721	0.164007	1	24	18.9944	732.083	74.6299	0.101942
ENSMUSG00000035314	Gdpd5	0.0931041	1	24	14	64.7003	0.414147	1	24	12.9471	276.564	0.164089	1	24	13.4736	205	69.0363	0.336763
ENSMUSG00000028675	Pnrc2	0.170207	1	24	22	78.4889	0.226585	1	24	10.1058	388.582	0.164114	1	24	16.0529	424.583	17.6516	0.0415739
ENSMUSG00000039765	Cc2d2a	0.170207	1	24	12	50.5581	0.226668	1	24	7.64966	208.95	0.16416	1	24	9.82483	163.75	52.3648	0.319785
ENSMUSG00000003970	Rpl8	0.0729854	1	24	18	213.546	0.529338	1	24	16.9372	1782.8	0.164334	1	24	17.4686	1574.25	148.808	0.0945263
ENSMUSG00000051557	Pusl1	0.113223	1	24	8	15.2028	0.341662	1	24	13.7317	47.1554	0.164497	1	24	10.8658	47.4167	6.87432	0.144977
ENSMUSG00000022179	4931414P19Rik	0.0592039	1	24	0	10.6066	0.653522	1	24	9.57098	31.18	0.16452	1	24	4.78549	30.25	17.0598	0.563961
ENSMUSG00000031807	Pgls	0.113223	1	24	18	24.0416	0.342207	1	24	14.7565	95.612	0.164697	1	24	16.3782	57.25	36.8369	0.643439
ENSMUSG00000103553	Gm38218	0.0729854	1	24	22	12.7279	0.531549	1	24	10.2293	9.07006	0.164859	1	24	16.1146	12.1667	2.59694	0.213447
ENSMUSG00000022091	Sorbs3	0.113223	1	24	14	215.668	0.342983	1	24	15.2395	1122.44	0.164983	1	24	14.6197	925.667	233.619	0.252379
ENSMUSG00000031154	Otud5	0.0729854	1	24	18	78.6656	0.532648	1	24	16.125	460.36	0.165119	1	24	17.0625	369.833	76.0488	0.20563
ENSMUSG00000020801	Med31	0.0729854	1	24	22	26.3397	0.533887	1	24	21.1721	77.3161	0.165413	1	24	21.586	48.5	25.0574	0.516648
ENSMUSG00000025240	Sacm1l	0.0729854	1	24	20	37.2999	0.534358	1	24	21.5786	537.312	0.165525	1	24	20.7893	482.417	108.679	0.225281
ENSMUSG00000050315	Synpo2	0.113223	1	24	4	214.607	0.345081	1	24	6.02564	911.498	0.165754	1	24	5.01282	733.5	375.854	0.512412
ENSMUSG00000032096	Arcn1	0.113223	1	24	2	129.577	0.346693	1	24	2.00007	1423.81	0.166345	1	24	2.00004	1309.5	152.167	0.116202
ENSMUSG00000085711	Gm15163	0.0931041	1	24	4	6.71751	0.42198	1	24	2.00007	23.8112	0.166457	1	24	3.00003	10.4167	6.13562	0.589019
ENSMUSG00000059708	Akap17b	0.113223	1	24	2	36.5928	0.348246	1	24	21.9999	123.659	0.166914	1	24	24	94.0833	33.3419	0.354387
ENSMUSG00000006127	Inpp5k	0.113223	1	24	12	82.2012	0.34861	1	24	13.6908	418.244	0.167048	1	24	12.8454	330.667	71.6177	0.216586
ENSMUSG00000034354	Mtmr3	0.0931041	1	24	16	45.0781	0.425083	1	24	11.0113	833.661	0.167391	1	24	13.5057	779.833	44.6773	0.0572908
ENSMUSG00000022863	Btg3	0.0931041	1	24	22	36.2392	0.426043	1	24	19.8262	273.698	0.16768	1	24	20.9131	225.167	41.304	0.183438
ENSMUSG00000020027	Socs2	0.0931041	1	24	2	43.1335	0.426374	1	24	4.38046	230.467	0.167779	1	24	3.19023	195.333	49.3421	0.252605
ENSMUSG00000032042	Srpr	0.113223	1	24	16	128.34	0.351115	1	24	10.442	990.342	0.167963	1	24	13.221	892.75	109.149	0.122262
ENSMUSG00000030306	Tmtc1	0.0729854	1	24	14	201.879	0.545422	1	24	14.6524	1859.59	0.168136	1	24	14.3262	1473.67	233.126	0.158195
ENSMUSG00000022708	Zbtb20	0.0729854	1	24	8	301.581	0.547603	1	24	6.5626	5175.37	0.168649	1	24	7.2813	4415.75	1068.39	0.24195
ENSMUSG00000097530	Kansl2-ps	0.0931041	1	24	18	3.53553	0.430203	1	24	21.9999	10.5344	0.168928	1	24	20	7.08333	0.18681	0.0263731
ENSMUSG00000020982	Nemf	0.113223	1	24	4	105.005	0.354401	1	24	4.77917	1000.71	0.169161	1	24	4.38958	877.917	187.276	0.213319
ENSMUSG00000037773	Pced1a	0.0729854	1	24	20	15.2028	0.550533	1	24	10.3694	78.4569	0.169337	1	24	15.1847	76.4167	2.52346	0.0330223
ENSMUSG00000045498	Pcdhb3	0.113223	1	24	20	5.65685	0.355924	1	24	17.8453	16.9012	0.169715	1	24	18.9227	8.5	8.52439	1.00287
ENSMUSG00000021752	Kctd6	0.113223	1	24	12	33.0572	0.35615	1	24	13.6748	104.975	0.169797	1	24	12.8374	75.4167	25.5743	0.339107
ENSMUSG00000030189	Ybx3	0.0729854	1	24	18	104.652	0.553624	1	24	16.564	702.788	0.170061	1	24	17.282	538.333	164.209	0.305031
ENSMUSG00000024387	Csnk2b	0.0729854	1	24	18	28.2843	0.55674	1	24	17.5979	362.826	0.17079	1	24	17.7989	318.75	50.4165	0.158169
ENSMUSG00000074264	Amy1	0.113223	1	24	16	4.24264	0.359396	1	24	14.2457	16.0603	0.170976	1	24	15.1228	4.91667	6.28462	1.27823
ENSMUSG00000032253	Phip	0.0729854	1	24	4	247.841	0.558544	1	24	5.62823	2087.24	0.171212	1	24	4.81412	1873.25	380.092	0.202905
ENSMUSG00000032563	Mrpl3	0.113223	1	24	2	43.1335	0.360574	1	24	21.9999	157.541	0.171403	1	24	24	134.583	52.972	0.3936
ENSMUSG00000066637	Ttc32	0.0931041	1	24	4	8.48528	0.439718	1	24	13.8852	19.5142	0.171768	1	24	8.94259	22.4167	4.62126	0.206153
ENSMUSG00000015961	Adss	0.113223	1	24	2	66.468	0.361787	1	24	2.00007	457.67	0.171842	1	24	2.00004	344.833	75.7845	0.219771
ENSMUSG00000038583	Pln	0.0931041	1	24	20	14.6725	0.440993	1	24	19.2854	38.4898	0.172148	1	24	19.6427	22.8333	11.0009	0.481793
ENSMUSG00000013495	Tmem175	0.0454225	1	24	22	15.5563	0.904283	1	24	20.7793	53.5456	0.1722	1	24	21.3896	49.8333	34.2973	0.68824
ENSMUSG00000024400	Wdr33	0.0729854	1	24	6	67.8823	0.565724	1	24	8.69721	521.192	0.172886	1	24	7.34861	424.5	54.8165	0.129132
ENSMUSG00000040661	Rad54l2	0.0729854	1	24	6	55.5079	0.567805	1	24	6.46508	570.85	0.173369	1	24	6.23254	478.167	125.368	0.262184
ENSMUSG00000069237	Fam8a1	0.113223	1	24	12	31.4663	0.366342	1	24	13.777	237.342	0.173486	1	24	12.8885	198.667	29.4863	0.148421
ENSMUSG00000030145	Zfp248	0.0729854	1	24	2	29.6985	0.568545	1	24	2.13476	140.357	0.173541	1	24	2.06738	106.167	31.6195	0.297829
ENSMUSG00000104713	Gbp6	0.0729854	1	24	4	19.4454	0.569102	1	24	2.00007	96.9004	0.173671	1	24	3.00004	55	23.0408	0.418925
ENSMUSG00000052293	Taf9	0.0729854	1	24	14	6.36396	0.570485	1	24	10.2757	20.1014	0.173992	1	24	12.1379	8.66667	6.86383	0.791981
ENSMUSG00000049504	Proser1	0.0729854	1	24	4	10.7834	0.570613	1	24	6.25078	170.846	0.174021	1	24	5.12539	157.833	27.0209	0.171199
ENSMUSG00000034083	Ccdc174	0.0729854	1	24	4	42.0729	0.57245	1	24	5.31304	286.848	0.174447	1	24	4.65652	234.5	64.3454	0.274394
ENSMUSG00000057886	Cbx3-ps6	0.0729854	1	24	0	10.253	0.573863	1	24	14.3035	42.619	0.174775	1	24	19.1518	42.4167	9.25764	0.218255
ENSMUSG00000061740	Cyp2d22	0.170207	1	24	12	57.2756	0.246199	1	24	7.98318	336.573	0.174842	1	24	9.99159	293.5	61.3056	0.208878
ENSMUSG00000025246	Tbl1x	0.113223	1	24	0	57.6292	0.370364	1	24	21.9373	683.03	0.174933	1	24	22.9686	644.333	63.5623	0.0986481
ENSMUSG00000039067	Psmd7	0.113223	1	24	22	113.844	0.371728	1	24	18.7345	733.04	0.175423	1	24	20.3672	626	141.655	0.226285
ENSMUSG00000070565	Rasal2	0.0729854	1	24	14	422.85	0.577113	1	24	14.3311	2992.57	0.175526	1	24	14.1656	2156.83	508.068	0.235562
ENSMUSG00000072235	Tuba1a	0.113223	1	24	22	201.702	0.372074	1	24	17.8206	1653.09	0.175547	1	24	19.9103	1222.42	445.445	0.364397
ENSMUSG00000073600	Prob1	0.0931041	1	24	20	12.7279	0.454007	1	24	17.8687	37.7535	0.175998	1	24	18.9344	21.6667	24.8061	1.1449
ENSMUSG00000035597	Prpf39	0.0729854	1	24	4	58.6899	0.581769	1	24	2.00007	651.855	0.176601	1	24	3.00004	492.75	82.5784	0.167587
ENSMUSG00000037772	Mrpl23	0.113223	1	24	8	11.6673	0.375034	1	24	7.57377	52.9473	0.176607	1	24	7.78689	35.8333	15.053	0.420084
ENSMUSG00000070814	Zswim9	0.113223	1	24	2	36.7696	0.376137	1	24	2.00007	247.575	0.177001	1	24	2.00004	171.25	41.704	0.243527
ENSMUSG00000078716	Tmem8b	0.113223	1	24	12	29.6985	0.376567	1	24	13.0986	111.236	0.177155	1	24	12.5493	74.5833	22.6123	0.303182
ENSMUSG00000003031	Cdkn1b	0.113223	1	24	16	82.0244	0.376638	1	24	14.3968	701.553	0.17718	1	24	15.1984	528.167	116.7	0.220953
ENSMUSG00000021900	Btd	0.113223	1	24	20	23.6881	0.378331	1	24	17.7473	110.694	0.177784	1	24	18.8736	81.75	25.0603	0.306548
ENSMUSG00000024985	Tcf7l2	0.113223	1	24	6	36.0624	0.379506	1	24	8.36506	240.655	0.178203	1	24	7.18253	203.75	34.2656	0.168175
ENSMUSG00000015093	Clic3	0.141715	1	24	2	4.24264	0.303625	1	24	21.9999	6.72445	0.17839	1	24	24	3.83333	5.05182	1.31787
ENSMUSG00000044502	Bod1	0.0729854	1	24	20	51.442	0.589956	1	24	19.2238	194.772	0.178485	1	24	19.6119	153.167	12.2634	0.0800656
ENSMUSG00000106419	Gm5550	0.0729854	1	24	22	4.24264	0.59123	1	24	21.9999	10.4131	0.178777	1	24	22	6.25	3.68104	0.588966
ENSMUSG00000030465	Psd3	0.113223	1	24	6	153.973	0.381561	1	24	13.9586	811.532	0.178935	1	24	9.9793	935.667	85.7468	0.0916424
ENSMUSG00000100215	Gm8292	0.0931041	1	24	12	4.06586	0.466116	1	24	10.29	11.5356	0.17955	1	24	11.145	5.83333	4.64285	0.795917
ENSMUSG00000103227	Gm37733	0.0931041	1	24	2	12.0208	0.466233	1	24	21.5377	15.1718	0.179584	1	24	23.7688	17.9167	11.4415	0.638593
ENSMUSG00000110960	Supt4b	0.0729854	1	24	22	4.24264	0.594885	1	24	21.9999	13.0696	0.179615	1	24	22	8.08333	4.22991	0.523288
ENSMUSG00000021357	Exoc2	0.0931041	1	24	6	31.1127	0.466892	1	24	13.8024	446.863	0.179777	1	24	9.90119	476.417	5.21711	0.0109507
ENSMUSG00000025558	Dock9	0.113223	1	24	16	905.45	0.385855	1	24	14.2278	9518.52	0.18046	1	24	15.1139	6796.17	1726.96	0.254108
ENSMUSG00000038774	Ascc3	0.0729854	1	24	0	88.7419	0.599628	1	24	21.9999	659.458	0.180699	1	24	23	587.833	99.9189	0.169978
ENSMUSG00000037523	Mavs	0.0729854	1	24	18	18.7383	0.600782	1	24	17.5119	148.574	0.180963	1	24	17.7559	124.583	15.7283	0.126247
ENSMUSG00000026740	Dnajc1	0.113223	1	24	4	61.3415	0.387283	1	24	21.9999	494.221	0.180966	1	24	0.999963	501.25	53.4223	0.106578
ENSMUSG00000091449	Gm10269	0.0729854	1	24	4	7.77817	0.601707	1	24	4.29069	37.4192	0.181174	1	24	4.14535	28.4167	10.7306	0.377618
ENSMUSG00000020538	Srebf1	0.113223	1	24	18	36.7696	0.389425	1	24	17.5207	365.951	0.181723	1	24	17.7603	317.583	51.8387	0.163229
ENSMUSG00000041378	Cldn5	0.113223	1	24	18	1144.1	0.389488	1	24	15.7729	7856.03	0.181745	1	24	16.8864	6371.25	1426.36	0.223874
ENSMUSG00000043015	Nemp2	0.113223	1	24	10	6.36396	0.389515	1	24	9.69025	70.6699	0.181755	1	24	9.84512	52.3333	6.00005	0.114651
ENSMUSG00000005442	Cic	0.113223	1	24	12	227.335	0.389873	1	24	11.7834	1421.68	0.181882	1	24	11.8917	1123	211.397	0.188243
ENSMUSG00000025372	Baiap2	0.0931041	1	24	14	73.8927	0.474384	1	24	14.2475	619.642	0.181958	1	24	14.1238	463.25	122.027	0.263415
ENSMUSG00000038180	Spag4	0.170207	1	24	20	6.36396	0.259831	1	24	9.54786	3.5269	0.182139	1	24	14.7739	8	3.49695	0.437119
ENSMUSG00000045576	St7l	0.0931041	1	24	8	37.4767	0.475765	1	24	9.9808	274.001	0.18236	1	24	8.9904	227.333	31.3133	0.137742
ENSMUSG00000027981	Rnpc3	0.113223	1	24	6	44.1942	0.392778	1	24	4.65729	257.479	0.182907	1	24	5.32865	203.333	49.5227	0.243554
ENSMUSG00000038542	Pcid2	0.113223	1	24	20	22.4506	0.394179	1	24	19.4859	143.58	0.1834	1	24	19.743	115.667	17.095	0.147795
ENSMUSG00000013698	Pea15a	0.0729854	1	24	20	140.891	0.61246	1	24	10.237	2295.93	0.18362	1	24	15.1185	2281.17	56.863	0.0249272
ENSMUSG00000055720	Ubl7	0.113223	1	24	8	24.7487	0.395171	1	24	7.54165	220.06	0.183749	1	24	7.77083	177.167	45.3689	0.256081
ENSMUSG00000021532	Fastkd3	0.0592039	1	24	10	8.13173	0.760573	1	24	9.66748	56.2126	0.184639	1	24	9.83374	34.5	9.6111	0.278583
ENSMUSG00000035284	Vps13c	0.0931041	1	24	6	65.7609	0.483807	1	24	7.3397	841.27	0.184687	1	24	6.66985	726.917	141.409	0.194532
ENSMUSG00000025468	Caly	0.113223	1	24	2	4.94975	0.398097	1	24	9.83679	6.01503	0.184777	1	24	5.9184	5.08333	0.92342	0.181656
ENSMUSG00000041974	Spidr	0.113223	1	24	6	24.3952	0.398172	1	24	5.3566	158.003	0.184804	1	24	5.6783	127.333	27.1162	0.212955
ENSMUSG00000026153	Fam135a	0.113223	1	24	4	75.6604	0.398317	1	24	3.65447	397.788	0.184855	1	24	3.82724	325.417	94.5509	0.290553
ENSMUSG00000018537	Pcgf2	0.0931041	1	24	18	13.7886	0.486342	1	24	18.0329	68.5987	0.185418	1	24	18.0164	57.1667	5.01788	0.0877764
ENSMUSG00000038299	Wdr36	0.113223	1	24	4	22.2739	0.400161	1	24	2.00007	194.539	0.185501	1	24	3.00004	125.583	28.7744	0.229126
ENSMUSG00000070372	Capza1	0.113223	1	24	2	70.8875	0.400412	1	24	10.0063	406	0.185589	1	24	6.00316	449.583	68.9173	0.153292
ENSMUSG00000022201	Zfr	0.113223	1	24	0	80.2566	0.400917	1	24	2.00007	1017.2	0.185766	1	24	1.00004	879.75	113.861	0.129425
ENSMUSG00000026121	Sema4c	0.113223	1	24	22	53.033	0.400979	1	24	17.5046	467.095	0.185788	1	24	19.7523	381.667	96.4146	0.252615
ENSMUSG00000027346	Gpcpd1	0.113223	1	24	8	671.398	0.401122	1	24	5.32077	4839.95	0.185838	1	24	6.66039	4026.67	459.658	0.114153
ENSMUSG00000034126	Pomt2	0.0729854	1	24	14	15.2028	0.622661	1	24	13.9286	207.533	0.185928	1	24	13.9643	168.167	26.2591	0.156149
ENSMUSG00000078870	Gm14410	0.113223	1	24	0	11.1369	0.401608	1	24	10.0599	10.5037	0.186008	1	24	5.02997	16.6667	1.08203	0.0649216
ENSMUSG00000064037	Gpn1	0.113223	1	24	2	37.4767	0.402038	1	24	2.00007	142.015	0.186158	1	24	2.00004	112.417	38.8162	0.345288
ENSMUSG00000038462	Uqcrfs1	0.113223	1	24	0	30.4056	0.402953	1	24	18.8633	213.985	0.186478	1	24	21.4317	195.583	42.8913	0.219299
ENSMUSG00000039178	Tbc1d19	0.0729854	1	24	20	21.9203	0.626062	1	24	16.1053	134.082	0.186694	1	24	18.0526	102.083	32.2636	0.316051
ENSMUSG00000006010	BC003331	0.0931041	1	24	6	47.5529	0.491383	1	24	3.57185	350.72	0.186868	1	24	4.78592	294.5	60.1682	0.204306
ENSMUSG00000007411	Mark3	0.0931041	1	24	14	88.7419	0.492964	1	24	13.6817	959.327	0.187322	1	24	13.8409	804	114.469	0.142374
ENSMUSG00000055839	Elob	0.113223	1	24	16	9.72272	0.406077	1	24	14.216	205.113	0.187569	1	24	15.108	177.667	15.8296	0.0890969
ENSMUSG00000019297	Nop9	0.0729854	1	24	0	12.7279	0.630052	1	24	14.1847	78.5678	0.187592	1	24	19.0924	75.0833	7.88427	0.105007
ENSMUSG00000004110	Cacna1e	0.113223	1	24	16	80.9637	0.406155	1	24	13.9468	620.123	0.187596	1	24	14.9734	327.833	170.192	0.519141
ENSMUSG00000063902	Gm7964	0.113223	1	24	0	24.3952	0.40618	1	24	21.0265	153.09	0.187605	1	24	22.5132	126	25.4652	0.202105
ENSMUSG00000024096	Ralbp1	0.0729854	1	24	14	114.551	0.630704	1	24	9.17988	1126.67	0.187738	1	24	11.5899	1053.17	110.518	0.104939
ENSMUSG00000024644	Cndp2	0.113223	1	24	10	53.3866	0.406674	1	24	10.1244	404.627	0.187777	1	24	10.0622	315.167	60.5462	0.192109
ENSMUSG00000112515	Gm4928	0.0931041	1	24	4	12.5511	0.49541	1	24	4.20385	58.0935	0.188023	1	24	4.10193	46	19.9525	0.433751
ENSMUSG00000034006	Pqlc1	0.0729854	1	24	20	43.1335	0.633743	1	24	18.4212	321.426	0.188421	1	24	19.2106	268.333	58.2094	0.216929
ENSMUSG00000040605	Bace2	0.113223	1	24	18	10.4298	0.408734	1	24	17.2486	40.8056	0.188494	1	24	17.6243	23.4167	20.5916	0.879356
ENSMUSG00000037617	Spag1	0.0729854	1	24	10	19.9758	0.63721	1	24	9.69485	88.7884	0.189198	1	24	9.84742	54.25	12.1295	0.223585
ENSMUSG00000038068	Rnf144b	0.113223	1	24	12	243.598	0.411058	1	24	10.1713	1541.44	0.189302	1	24	11.0856	1290.5	296.246	0.229559
ENSMUSG00000110057	Gm2225	0.0931041	1	24	18	6.01041	0.499968	1	24	10.8471	9.81682	0.189327	1	24	14.4235	8.16667	1.25726	0.15395
ENSMUSG00000037321	Tap1	0.0729854	1	24	6	55.5079	0.637828	1	24	2.00007	318.94	0.189336	1	24	4.00004	240.083	37.4261	0.155888
ENSMUSG00000041915	Ammecr1l	0.0729854	1	24	14	34.4715	0.638223	1	24	14.2673	312.206	0.189424	1	24	14.1336	265	40.3375	0.152217
ENSMUSG00000037325	Bbs7	0.113223	1	24	4	22.6274	0.411592	1	24	2.29472	79.7856	0.189488	1	24	3.14736	61.25	24.7322	0.403791
ENSMUSG00000038525	Armc10	0.113223	1	24	0	19.0919	0.412356	1	24	19.7863	118.481	0.189753	1	24	21.8931	104	21.5534	0.207244
ENSMUSG00000032998	Foxj3	0.113223	1	24	8	68.5894	0.412695	1	24	8.3982	569.3	0.18987	1	24	8.1991	449.583	114.967	0.255719
ENSMUSG00000052031	Tagap1	0.113223	1	24	8	31.643	0.413252	1	24	9.46557	93.8607	0.190063	1	24	8.73279	59.5	10.9689	0.184352
ENSMUSG00000034300	Fam53c	0.0931041	1	24	16	29.5217	0.502939	1	24	17.6768	317.44	0.190174	1	24	16.8384	257	34.4334	0.133982
ENSMUSG00000038619	Ensa	0.0729854	1	24	22	51.442	0.642767	1	24	19.152	731.497	0.19044	1	24	20.576	646.75	40.8613	0.0631794
ENSMUSG00000040147	Maob	0.113223	1	24	4	47.3762	0.414655	1	24	2.00007	266.932	0.19055	1	24	3.00004	183.5	45.9448	0.25038
ENSMUSG00000110617	Gm5910	0.0729854	1	24	4	3.53553	0.644434	1	24	13.8168	13.0112	0.190812	1	24	8.9084	16.6667	7.65882	0.459529
ENSMUSG00000027642	Rpn2	0.113223	1	24	20	34.2947	0.416905	1	24	21.9999	753.915	0.191328	1	24	21	713.75	54.4108	0.0762324
ENSMUSG00000082536	Gm13456	0.113223	1	24	22	16.2635	0.416977	1	24	14.7683	94.6488	0.191353	1	24	18.3841	77.1667	16.0141	0.207526
ENSMUSG00000044250	Pced1b	0.0729854	1	24	8	14.8492	0.648578	1	24	6.06391	89.7418	0.191736	1	24	7.03195	60.5833	18.9248	0.312376
ENSMUSG00000029560	Snx8	0.113223	1	24	18	14.8492	0.418412	1	24	11.5185	56.7025	0.191849	1	24	14.7592	44.6667	7.85752	0.175915
ENSMUSG00000060477	Irak2	0.113223	1	24	14	41.7193	0.418607	1	24	16.9304	342.217	0.191916	1	24	15.4652	296.333	50.6919	0.171064
ENSMUSG00000058997	Vwa8	0.113223	1	24	10	136.648	0.419622	1	24	12.5442	662.043	0.192266	1	24	11.2721	494.167	116.121	0.234983
ENSMUSG00000026127	Imp4	0.170207	1	24	2	49.4975	0.279299	1	24	15.3428	202.668	0.192351	1	24	20.6714	218.5	38.6694	0.176976
ENSMUSG00000044197	Gpr146	0.113223	1	24	14	124.628	0.419941	1	24	13.7711	722.276	0.192377	1	24	13.8856	594.667	138.699	0.233238
ENSMUSG00000034453	Polr3b	0.0729854	1	24	6	25.8094	0.652358	1	24	6.02324	221.243	0.192577	1	24	6.01162	182.667	74.9475	0.410296
ENSMUSG00000103144	Pcdhga1	0.113223	1	24	6	14.4957	0.420965	1	24	2.00007	60.7757	0.192729	1	24	4.00004	32.25	13.4573	0.417281
ENSMUSG00000036513	Commd2	0.141715	1	24	4	12.0208	0.336741	1	24	3.87784	66.4626	0.192907	1	24	3.93892	57.25	14.7551	0.257732
ENSMUSG00000084799	Ino80dos	0.0729854	1	24	6	8.83883	0.65546	1	24	5.97152	42.0651	0.193265	1	24	5.98576	25.4167	25.0079	0.983919
ENSMUSG00000020922	Lsm12	0.0729854	1	24	4	28.9914	0.657767	1	24	22	196.899	0.193777	1	24	0.999979	196.167	33.1937	0.169212
ENSMUSG00000090083	Rnf8	0.0931041	1	24	0	13.435	0.516684	1	24	19.988	30.8059	0.194074	1	24	21.994	19.5	13.6377	0.69937
ENSMUSG00000032411	Tfdp2	0.113223	1	24	14	46.3155	0.426387	1	24	11.6051	394.504	0.194594	1	24	12.8025	330.083	43.1858	0.130833
ENSMUSG00000016018	Skiv2l2	0.0729854	1	24	20	27.2236	0.661542	1	24	9.90431	573.53	0.194613	1	24	14.9522	572.833	10.4989	0.018328
ENSMUSG00000074865	Zfp934	0.141715	1	24	20	11.3137	0.341136	1	24	17.9657	35.7052	0.194798	1	24	18.9828	22.0833	11.3952	0.51601
ENSMUSG00000030255	Sspn	0.113223	1	24	8	22.0971	0.428315	1	24	8.78765	122.375	0.195255	1	24	8.39383	78.25	36.3932	0.465089
ENSMUSG00000067928	Zfp760	0.113223	1	24	0	23.1577	0.429202	1	24	21.9999	123.481	0.195559	1	24	23	100	24.6913	0.246913
ENSMUSG00000041143	Tmco4	0.141715	1	24	14	25.1023	0.343451	1	24	13.6976	84.158	0.195791	1	24	13.8488	56.5833	25.1958	0.445287
ENSMUSG00000026771	Spopl	0.113223	1	24	2	36.0624	0.430383	1	24	18.6442	261.66	0.195963	1	24	22.3221	265	41.8068	0.157762
ENSMUSG00000002064	Sdf2	0.113223	1	24	10	20.1525	0.430618	1	24	13.1915	99.2441	0.196043	1	24	11.5958	84.3333	14.6724	0.173981
ENSMUSG00000031170	Slc38a5	0.113223	1	24	2	83.6154	0.430669	1	24	2.75893	367.054	0.196061	1	24	2.37947	300.833	91.3583	0.303684
ENSMUSG00000083623	Gm7224	0.113223	1	24	2	4.24264	0.431041	1	24	2.00007	17.5177	0.196188	1	24	2.00004	7.16667	5.7931	0.80834
ENSMUSG00000027787	Nmd3	0.141715	1	24	8	34.2947	0.346584	1	24	8.53892	152.68	0.197131	1	24	8.26946	106.333	26.012	0.244627
ENSMUSG00000020190	Mknk2	0.0729854	1	24	14	25.9862	0.674484	1	24	13.9116	540.601	0.197466	1	24	13.9558	466.583	63.674	0.136469
ENSMUSG00000020307	Cdc34	0.0931041	1	24	14	15.5563	0.529248	1	24	13.9331	108.529	0.19761	1	24	13.9666	66.3333	23.5236	0.354626
ENSMUSG00000058440	Nrf1	0.170207	1	24	20	53.5633	0.290988	1	24	19.086	302.732	0.198371	1	24	19.543	260.083	46.2593	0.177863
ENSMUSG00000073131	Vma21	0.113223	1	24	2	35.0018	0.437623	1	24	2.00007	160.899	0.198433	1	24	2.00004	103.333	37.8478	0.366269
ENSMUSG00000022957	Itsn1	0.141715	1	24	14	50.0278	0.351171	1	24	13.3885	939.533	0.199085	1	24	13.6942	844.583	70.9523	0.0840086
ENSMUSG00000091460	Gm7808	0.0931041	1	24	14	6.36396	0.534629	1	24	10.1301	34.5403	0.199115	1	24	12.0651	16.8333	10.0572	0.597458
ENSMUSG00000028031	Dkk2	0.141715	1	24	22	49.1439	0.35146	1	24	9.50052	30.3693	0.199208	1	24	3.75026	51.5833	17.3456	0.336263
ENSMUSG00000022019	Tdrd3	0.113223	1	24	4	40.3051	0.440843	1	24	2.74317	337.85	0.199527	1	24	3.37159	288.583	42.7589	0.148168
ENSMUSG00000078867	Gm14418	0.141715	1	24	20	7.07107	0.3527	1	24	18.4002	15.5912	0.199735	1	24	19.2001	9.66667	7.2646	0.751511
ENSMUSG00000050505	Pcdh20	0.0931041	1	24	14	6.01041	0.538954	1	24	13.7172	24.6474	0.200322	1	24	13.8586	8.75	9.39143	1.07331
ENSMUSG00000027935	Rab13	0.113223	1	24	18	22.2739	0.443518	1	24	15.7986	84.6235	0.200434	1	24	16.8993	57.4167	30.3348	0.528327
ENSMUSG00000028557	Rnf11	0.0931041	1	24	20	51.2652	0.539579	1	24	18.772	466.888	0.200496	1	24	19.386	402.917	62.3259	0.154687
ENSMUSG00000094483	Purb	0.113223	1	24	2	153.442	0.444365	1	24	2.00007	1969.57	0.200721	1	24	2.00003	1778.5	219.176	0.123237
ENSMUSG00000031422	Morf4l2	0.113223	1	24	0	99.7021	0.445285	1	24	8.82181	575.587	0.201032	1	24	4.4109	589.5	84.1868	0.14281
ENSMUSG00000054135	A430110L20Rik	0.113223	1	24	4	10.0763	0.446726	1	24	2.00007	32.5163	0.201519	1	24	3.00004	17.0833	8.81947	0.516262
ENSMUSG00000055296	Tmem245	0.113223	1	24	6	91.9239	0.447567	1	24	13.3572	1239.67	0.201803	1	24	9.67861	1180.75	25.8977	0.0219332
ENSMUSG00000027331	Knstrn	0.113223	1	24	14	8.48528	0.449194	1	24	10.07	20.0087	0.202352	1	24	12.035	7.5	8.07238	1.07632
ENSMUSG00000034255	Arhgap27	0.113223	1	24	14	157.331	0.450441	1	24	13.7221	1122.31	0.202773	1	24	13.861	792.25	205.391	0.25925
ENSMUSG00000006390	Elovl1	0.0931041	1	24	22	37.2999	0.548617	1	24	21.3076	231.086	0.203006	1	24	21.6538	170.667	24.0014	0.140633
ENSMUSG00000020905	Usp43	0.0729854	1	24	16	20.5061	0.700316	1	24	14.5155	97.5467	0.203108	1	24	15.2578	65.1667	23.9941	0.368196
ENSMUSG00000029580	Actb	0.113223	1	24	18	1275.27	0.45207	1	24	17.8357	18465.3	0.203321	1	24	17.9178	16906.5	970.107	0.0573807
ENSMUSG00000025555	Farp1	0.0729854	1	24	14	29.5217	0.703483	1	24	14.1211	464.015	0.203795	1	24	14.0605	431.667	42.0406	0.0973912
ENSMUSG00000090671	Gm5067	0.0931041	1	24	14	3.88909	0.553155	1	24	10.2144	15.5528	0.204261	1	24	12.1072	6.25	5.59342	0.894947
ENSMUSG00000034071	Zfp551	0.0931041	1	24	20	16.2635	0.55343	1	24	19.2989	49.0865	0.204337	1	24	19.6494	28.9167	19.2501	0.665709
ENSMUSG00000074604	Mgst2	0.170207	1	24	4	4.94975	0.302791	1	24	14	2	0.204368	1	24	9	4.33333	2.58263	0.59599
ENSMUSG00000040774	Cept1	0.0931041	1	24	18	16.617	0.553763	1	24	16.8078	235.351	0.204429	1	24	17.4039	217.667	33.7906	0.15524
ENSMUSG00000070808	Bicra	0.170207	1	24	10	91.9239	0.302953	1	24	12.2961	578.403	0.20445	1	24	11.148	476	66.6476	0.140016
ENSMUSG00000071076	Jund	0.113223	1	24	18	431.865	0.457348	1	24	17.9856	2232.41	0.205094	1	24	17.9928	1793.5	10.0868	0.00562406
ENSMUSG00000038712	Mindy1	0.113223	1	24	14	161.22	0.458152	1	24	14.8112	1298.62	0.205364	1	24	14.4056	1030.5	189.841	0.184222
ENSMUSG00000061897	Gm14292	0.113223	1	24	16	3.53553	0.459415	1	24	13.7088	15.0715	0.205786	1	24	14.8544	6.58333	6.40276	0.97257
ENSMUSG00000021510	Zfp729a	0.113223	1	24	4	55.8614	0.459617	1	24	5.44851	315.806	0.205854	1	24	4.72426	264.583	83.1339	0.314207
ENSMUSG00000001786	Fbxo7	0.170207	1	24	14	45.4316	0.306033	1	24	13.4649	199.34	0.206001	1	24	13.7325	162.25	54.4318	0.335481
ENSMUSG00000058070	Eml1	0.113223	1	24	16	63.8164	0.46051	1	24	16.6272	700.07	0.206153	1	24	16.3136	569.25	106.802	0.18762
ENSMUSG00000020741	Cluh	0.113223	1	24	8	33.7643	0.461368	1	24	8.45976	273.277	0.20644	1	24	8.22988	246.167	18.9891	0.077139
ENSMUSG00000018678	Sp2	0.113223	1	24	12	35.5321	0.461555	1	24	6.83429	221.752	0.206502	1	24	9.41714	178.5	42.1008	0.235859
ENSMUSG00000107118	Gm42986	0.113223	1	24	0	15.3796	0.463185	1	24	21.9999	60.7082	0.207047	1	24	23	34.5833	17.7816	0.514166
ENSMUSG00000025647	Shisa5	0.113223	1	24	0	75.4836	0.463225	1	24	19.1922	489.593	0.20706	1	24	21.5961	457.333	93.7086	0.204902
ENSMUSG00000025027	Xpnpep1	0.113223	1	24	16	43.4871	0.464083	1	24	15.7654	494.415	0.207346	1	24	15.8827	396.833	63.8383	0.160869
ENSMUSG00000029036	Atad3a	0.113223	1	24	0	32.5269	0.464552	1	24	9.85693	90.5528	0.207503	1	24	4.92847	98.5	20.7421	0.210579
ENSMUSG00000047719	Ubiad1	0.113223	1	24	12	14.1421	0.464591	1	24	11.3712	51.1864	0.207516	1	24	11.6856	31.0833	16.1102	0.518291
ENSMUSG00000032607	Amt	0.141715	1	24	20	8.48528	0.371487	1	24	21.9999	48.5688	0.207642	1	24	21	35.5	8.28869	0.233484
ENSMUSG00000083270	Gm13498	0.141715	1	24	16	4.59619	0.372495	1	24	17.0941	10.4473	0.208063	1	24	16.5471	6.16667	5.10262	0.827452
ENSMUSG00000029387	Gtf2h3	0.141715	1	24	0	23.3345	0.373445	1	24	20.8233	68.1845	0.208458	1	24	22.4117	54.25	26.9745	0.497226
ENSMUSG00000047215	Rpl9	0.113223	1	24	20	45.2548	0.467978	1	24	17.8404	781.269	0.208644	1	24	18.9202	712.167	118.187	0.165954
ENSMUSG00000106904	Gm43029	0.170207	1	24	2	17.6777	0.311889	1	24	21.9999	36.6395	0.208937	1	24	24	23.5833	15.1554	0.642632
ENSMUSG00000083716	Gm13436	0.170207	1	24	20	9.19239	0.312212	1	24	2.00007	34.0523	0.209098	1	24	23	33.75	8.62096	0.255436
ENSMUSG00000002109	Ddb2	0.113223	1	24	10	22.6274	0.469544	1	24	6.98002	63.173	0.209164	1	24	8.49001	44.5833	28.04	0.628934
ENSMUSG00000001128	Cfp	0.113223	1	24	4	7.77817	0.469895	1	24	14	4.5	0.209281	1	24	9.00001	10.6667	0.412365	0.0386592
ENSMUSG00000030629	Zfand6	0.141715	1	24	22	54.2704	0.376788	1	24	19.0132	384.43	0.209849	1	24	20.5066	339.417	66.9372	0.197212
ENSMUSG00000109585	Gm45358	0.0931041	1	24	18	7.07107	0.573745	1	24	17.4427	32.0497	0.209912	1	24	17.7214	19.1667	24.7271	1.29011
ENSMUSG00000042079	Hnrnpf	0.0729854	1	24	20	48.0833	0.732075	1	24	9.66778	952.088	0.209949	1	24	14.8339	952.75	36.2534	0.0380514
ENSMUSG00000034165	Ccnd3	0.0729854	1	24	16	103.591	0.732744	1	24	16.0144	683.738	0.210092	1	24	16.0072	538.5	129.101	0.239742
ENSMUSG00000003549	Ercc1	0.113223	1	24	16	16.617	0.472433	1	24	15.0363	106.015	0.210123	1	24	15.5181	55.1667	29.6849	0.538096
ENSMUSG00000026276	Sept2	0.113223	1	24	0	98.6414	0.474013	1	24	21.9999	1641.93	0.210647	1	24	23	1460.17	135.863	0.0930462
ENSMUSG00000081094	Rpl19-ps11	0.0931041	1	24	22	3.53553	0.576489	1	24	21.9999	52.8966	0.210659	1	24	22	43.5	4.61782	0.106157
ENSMUSG00000031189	Aff2	0.0931041	1	24	0	10.9602	0.5769	1	24	14.3865	18.1611	0.210772	1	24	19.1932	19.5833	8.65243	0.441826
ENSMUSG00000025812	Pard3	0.0729854	1	24	14	79.0192	0.736847	1	24	14.3132	1264.23	0.210968	1	24	14.1566	955.083	176.483	0.184783
ENSMUSG00000030245	Golt1b	0.0931041	1	24	2	20.5061	0.578489	1	24	2.00007	122.068	0.211204	1	24	2.00004	91.25	22.9627	0.251646
ENSMUSG00000040624	Plekhg1	0.0729854	1	24	16	177.837	0.739866	1	24	15.5851	1688.86	0.211612	1	24	15.7925	1498.58	208.681	0.139252
ENSMUSG00000098439	Hm629797	0.141715	1	24	2	9.19239	0.381055	1	24	14	10	0.211617	1	24	8	13.25	7.67536	0.579273
ENSMUSG00000037720	Tmem33	0.0931041	1	24	0	38.1838	0.580545	1	24	14.7946	266.146	0.211763	1	24	19.3973	259.75	73.692	0.283704
ENSMUSG00000031229	Atrx	0.170207	1	24	2	612.001	0.318118	1	24	5.11062	5228.93	0.212039	1	24	3.55531	4779.83	905.93	0.189532
ENSMUSG00000024614	Tmx3	0.113223	1	24	4	57.9828	0.47823	1	24	2.00007	638.961	0.212041	1	24	3.00004	532.583	58.5652	0.109964
ENSMUSG00000007872	Id3	0.170207	1	24	14	152.912	0.318499	1	24	17.099	889.027	0.212228	1	24	15.5495	670.75	183.331	0.273322
ENSMUSG00000066319	Rtp3	0.113223	1	24	22	31.8198	0.479004	1	24	18.1986	125.009	0.212297	1	24	20.0993	84.75	44.6552	0.526905
ENSMUSG00000041220	Elovl6	0.0931041	1	24	20	15.9099	0.583802	1	24	21.9999	47.6368	0.212647	1	24	21	30.25	3.44999	0.114049
ENSMUSG00000030287	Itpr2	0.0729854	1	24	14	146.371	0.745838	1	24	10.7837	2358.29	0.212883	1	24	12.3918	2115.67	158.714	0.0750185
ENSMUSG00000051705	Senp8	0.113223	1	24	0	7.77817	0.480789	1	24	21.9999	32.1377	0.212885	1	24	23	25.3333	8.28773	0.327147
ENSMUSG00000026688	Mgst3	0.141715	1	24	20	14.8492	0.386421	1	24	17.5383	51.8476	0.213831	1	24	18.7692	33.1667	23.05	0.694973
ENSMUSG00000068220	Lgals1	0.0729854	1	24	16	10.6066	0.750834	1	24	13.7391	46.1125	0.213943	1	24	14.8695	26.8333	13.9966	0.521612
ENSMUSG00000039376	Synpo2l	0.113223	1	24	18	3.88909	0.484079	1	24	10.4579	7.13728	0.213968	1	24	14.229	4.66667	2.0527	0.439864
ENSMUSG00000023027	Atf1	0.0729854	1	24	0	17.5009	0.751208	1	24	14.397	160.845	0.214022	1	24	19.1985	149.167	18.4608	0.123759
ENSMUSG00000015943	Bola1	0.0931041	1	24	12	8.3085	0.590943	1	24	9.5321	33.1437	0.214579	1	24	10.766	20	10.7956	0.53978
ENSMUSG00000025413	Ttc4	0.113223	1	24	6	28.6378	0.486609	1	24	14.7519	129.176	0.214799	1	24	10.3759	150.833	33.8712	0.224561
ENSMUSG00000024130	Abca3	0.113223	1	24	16	97.5807	0.486987	1	24	14.7808	944.352	0.214923	1	24	15.3904	749.833	136.456	0.181982
ENSMUSG00000020918	Kat2a	0.113223	1	24	2	26.6933	0.487093	1	24	9.24563	215.07	0.214958	1	24	5.62282	210.167	14.1591	0.0673708
ENSMUSG00000063531	Sema3e	0.113223	1	24	20	6.36396	0.487408	1	24	18.2781	16.7357	0.215061	1	24	19.1391	8.5	6.56012	0.771778
ENSMUSG00000060012	Kif13b	0.113223	1	24	14	48.6136	0.487959	1	24	13.7634	973.229	0.215242	1	24	13.8817	820.5	75.2402	0.0917004
ENSMUSG00000072974	Gm4787	0.0931041	1	24	2	8.48528	0.593814	1	24	14.4273	10.6277	0.215353	1	24	20.2136	12.25	17.0923	1.39529
ENSMUSG00000008763	Man1a2	0.113223	1	24	2	117.026	0.488372	1	24	9.63847	957.63	0.215377	1	24	5.81923	921.833	104.775	0.113659
ENSMUSG00000079139	Gm4204	0.141715	1	24	0	11.4905	0.391612	1	24	10.0439	31.5014	0.215963	1	24	5.02197	36.4167	8.74741	0.240204
ENSMUSG00000010517	Faf1	0.141715	1	24	8	36.0624	0.393059	1	24	8.70367	327.615	0.216556	1	24	8.35183	279.833	32.1324	0.114827
ENSMUSG00000039195	1110008P14Rik	0.141715	1	24	18	11.844	0.393226	1	24	18.1345	33.9534	0.216624	1	24	18.0673	20.75	7.72833	0.37245
ENSMUSG00000035161	Ints6	0.0729854	1	24	22	14.1421	0.765226	1	24	15.9906	423.328	0.216983	1	24	18.9953	376.083	31.3554	0.0833735
ENSMUSG00000104903	Gm43707	0.113223	1	24	4	10.0763	0.49398	1	24	3.67355	23.6675	0.217212	1	24	3.83678	15.5	12.8485	0.828934
ENSMUSG00000051427	Ccdc157	0.113223	1	24	16	54.9776	0.495499	1	24	14.8973	327.048	0.217708	1	24	15.4486	275.167	57.4403	0.208747
ENSMUSG00000007041	Clic1	0.113223	1	24	16	114.021	0.497498	1	24	10.4251	572.86	0.218359	1	24	13.2125	458.583	93.9464	0.204862
ENSMUSG00000021694	Ercc8	0.113223	1	24	0	27.9307	0.497553	1	24	18.6609	53.2723	0.218377	1	24	21.3305	48.6667	38.8678	0.798654
ENSMUSG00000033430	Terf2ip	0.0729854	1	24	2	19.9758	0.772321	1	24	13.82	191.083	0.218475	1	24	7.90998	199.417	38.7136	0.194134
ENSMUSG00000022024	Sugt1	0.113223	1	24	0	55.8614	0.498385	1	24	19.332	455.298	0.218648	1	24	21.666	422.917	70.6576	0.167072
ENSMUSG00000019916	P4ha1	0.113223	1	24	16	96.6969	0.499432	1	24	15.0261	719.156	0.218989	1	24	15.513	533.667	182.989	0.34289
ENSMUSG00000045319	Proser2	0.113223	1	24	14	74.0694	0.499851	1	24	14.2353	563.066	0.219125	1	24	14.1177	434.333	104.223	0.239962
ENSMUSG00000020608	Smc6	0.0729854	1	24	2	63.9932	0.776018	1	24	4.90744	774.788	0.21925	1	24	3.45372	701.917	112.287	0.159972
ENSMUSG00000104078	Gm37023	0.300911	1	24	18	20.1525	0.190072	1	24	15.2948	40.1033	0.220846	1	24	16.6474	17.6667	16.4518	0.931235
ENSMUSG00000037214	Thap1	0.113223	1	24	0	13.9654	0.506247	1	24	10.3287	39.6796	0.2212	1	24	5.16437	41.25	1.64016	0.0397616
ENSMUSG00000059263	Usp47	0.113223	1	24	4	118.264	0.508095	1	24	2.00007	1298.1	0.221798	1	24	3.00004	1170.58	131.92	0.112696
ENSMUSG00000055172	C1ra	0.113223	1	24	4	12.3744	0.509591	1	24	5.7588	54.0034	0.222281	1	24	4.8794	33.4167	25.8492	0.773541
ENSMUSG00000024524	Gnal	0.0931041	1	24	8	16.7938	0.620978	1	24	9.69078	46.6504	0.222619	1	24	8.84539	29.8333	5.24204	0.175711
ENSMUSG00000038332	Sesn1	0.113223	1	24	16	54.8008	0.512628	1	24	17.3402	583.859	0.223261	1	24	16.6701	523.167	57.3616	0.109643
ENSMUSG00000104292	Gm38042	0.0592039	1	24	6	9.89949	0.983434	1	24	9.66209	73.7886	0.223779	1	24	7.83105	45.75	25.4347	0.55595
ENSMUSG00000035047	Kri1	0.141715	1	24	8	29.8753	0.411102	1	24	5.6668	275.564	0.223881	1	24	6.8334	246.25	17.8855	0.0726315
ENSMUSG00000055024	Ep300	0.0729854	1	24	8	142.482	0.798309	1	24	7.03111	1958.27	0.223898	1	24	7.51555	1669.08	443.162	0.265512
ENSMUSG00000040374	Pex2	0.141715	1	24	18	24.3952	0.411297	1	24	14.2839	117.726	0.22396	1	24	16.1419	78.5	36.2662	0.461989
ENSMUSG00000038127	Ccdc50	0.113223	1	24	0	105.712	0.515503	1	24	2.00007	849.869	0.224187	1	24	1.00003	809.167	131.388	0.162375
ENSMUSG00000060733	Ipmk	0.170207	1	24	0	56.9221	0.343073	1	24	4.85915	332.014	0.224263	1	24	2.42958	331.5	73.931	0.22302
ENSMUSG00000047221	Fam185a	0.113223	1	24	6	13.0815	0.516265	1	24	8.257	38.4872	0.224432	1	24	7.1285	28.0833	6.80494	0.242312
ENSMUSG00000081303	Gm16011	0.113223	1	24	8	10.6066	0.517433	1	24	13.8206	39.1212	0.224807	1	24	10.9103	38.5	0.93865	0.0243805
ENSMUSG00000021709	Erbin	0.113223	1	24	6	294.156	0.517642	1	24	8.44492	2238.06	0.224874	1	24	7.22246	1951.92	218.914	0.112154
ENSMUSG00000030008	Pradc1	0.113223	1	24	20	18.3848	0.518037	1	24	17.6617	74.9054	0.225001	1	24	18.8308	54.4167	26.822	0.492901
ENSMUSG00000046567	4930430F08Rik	0.113223	1	24	6	15.026	0.520134	1	24	6.59641	58.1063	0.225674	1	24	6.2982	37.4167	34.8739	0.932043
ENSMUSG00000097194	9330175E14Rik	0.141715	1	24	22	4.94975	0.416106	1	24	20.1528	11.5644	0.225893	1	24	21.0764	5.91667	5.21887	0.882063
ENSMUSG00000040651	Fam208a	0.113223	1	24	4	168.999	0.52117	1	24	2.77495	1305.2	0.226006	1	24	3.38747	1150.08	216.667	0.188392
ENSMUSG00000032285	Dnaja4	0.141715	1	24	14	37.8302	0.416404	1	24	13.6622	462.338	0.226013	1	24	13.8311	378.917	57.111	0.150722
ENSMUSG00000024081	Cebpz	0.113223	1	24	2	89.449	0.521887	1	24	9.597	536.054	0.226236	1	24	5.7985	467.75	68.1982	0.145801
ENSMUSG00000024613	Tcof1	0.113223	1	24	0	67.8823	0.522964	1	24	2.00007	365.982	0.226581	1	24	1.00004	328.167	75.453	0.229923
ENSMUSG00000002332	Dhrs1	0.170207	1	24	14	38.7141	0.348235	1	24	10.6649	231.414	0.226752	1	24	12.3325	169.25	39.0313	0.230613
ENSMUSG00000024085	Man2a1	0.113223	1	24	12	63.9932	0.524673	1	24	14.5271	650.953	0.227127	1	24	13.2635	595.583	71.3106	0.119732
ENSMUSG00000045934	Mtmr11	0.113223	1	24	0	15.2028	0.524676	1	24	21.9999	110.02	0.227128	1	24	23	82.5	18.4044	0.223083
ENSMUSG00000022385	Gtse1	0.113223	1	24	14	5.48008	0.524736	1	24	9.99999	11	0.227148	1	24	12	5.25	4.6188	0.879772
ENSMUSG00000100309	Gm6644	0.141715	1	24	20	1.41421	0.419616	1	24	20.7618	3.19289	0.227299	1	24	20.3809	1.66667	1.02933	0.617598
ENSMUSG00000059423	Zfp933	0.0931041	1	24	0	14.1421	0.63936	1	24	14.7042	94.4037	0.227472	1	24	19.3521	87.25	28.115	0.322235
ENSMUSG00000024539	Ptpn2	0.170207	1	24	20	13.435	0.350527	1	24	9.7498	98.0986	0.227853	1	24	14.8749	113.667	20.3452	0.17899
ENSMUSG00000024054	Smchd1	0.113223	1	24	2	107.48	0.527303	1	24	3.83937	1131.11	0.227967	1	24	2.91969	1019.75	151.932	0.148989
ENSMUSG00000040351	Ankib1	0.113223	1	24	2	55.6847	0.527753	1	24	9.84708	500.221	0.228111	1	24	5.92354	481.583	11.4665	0.02381
ENSMUSG00000033855	Ston1	0.170207	1	24	14	66.468	0.351097	1	24	17.0165	322.556	0.228127	1	24	15.5083	246.25	92.6944	0.376424
ENSMUSG00000055733	Nap1l3	0.113223	1	24	6	32.7037	0.531896	1	24	2.00007	150.569	0.229431	1	24	4.00004	85.1667	22.627	0.265679
ENSMUSG00000009090	Ap1b1	0.0931041	1	24	14	78.4889	0.646926	1	24	10.4904	575.286	0.229455	1	24	12.2452	449.25	71.8006	0.159823
ENSMUSG00000043091	Tuba1c	0.141715	1	24	22	18.208	0.425223	1	24	2.00007	53.0008	0.229537	1	24	3.68401e-05	57.0833	14.5781	0.255383
ENSMUSG00000080989	Gm14048	0.113223	1	24	10	2.12132	0.532234	1	24	10.1523	8.00943	0.229538	1	24	10.0762	4	2.64368	0.66092
ENSMUSG00000026755	Arpc5l	0.113223	1	24	22	26.8701	0.532383	1	24	18.6285	191.826	0.229586	1	24	20.3142	162.167	42.0295	0.259175
ENSMUSG00000024287	Thoc1	0.0931041	1	24	2	43.1335	0.647478	1	24	2.00007	343.843	0.2296	1	24	2.00004	257.167	65.4857	0.254643
ENSMUSG00000022450	Ndufa6	0.113223	1	24	14	39.2444	0.532673	1	24	15.1338	272.233	0.229678	1	24	14.5669	237.417	39.4856	0.166314
ENSMUSG00000035547	Capn5	0.113223	1	24	0	17.3241	0.533403	1	24	21.9999	57.6044	0.22991	1	24	23	36.0833	18.7761	0.520355
ENSMUSG00000019467	Arhgef25	0.141715	1	24	18	34.6482	0.427031	1	24	10.0622	121.019	0.230256	1	24	14.0311	123.833	10.8109	0.0873023
ENSMUSG00000029657	Hsph1	0.113223	1	24	20	231.931	0.535122	1	24	16.3164	995.411	0.230456	1	24	18.1582	685.667	372.196	0.542823
ENSMUSG00000052557	Gan	0.113223	1	24	6	31.1127	0.536097	1	24	13.76	196.477	0.230765	1	24	9.88001	187.083	12.6381	0.0675535
ENSMUSG00000090674	Gm17082	0.141715	1	24	8	9.72272	0.428485	1	24	9.80488	28.036	0.230833	1	24	8.90244	17.5	4.60042	0.262881
ENSMUSG00000016128	Stard13	0.170207	1	24	18	190.212	0.356799	1	24	16.0886	1476.9	0.230853	1	24	17.0443	1198.67	229.097	0.191127
ENSMUSG00000036781	Rps27l	0.113223	1	24	16	11.3137	0.536792	1	24	14.3691	75.3488	0.230986	1	24	15.1846	44.5833	19.2661	0.432137
ENSMUSG00000091537	Tma7	0.113223	1	24	2	9.89949	0.537529	1	24	9.85205	132.541	0.231219	1	24	5.92602	146.5	35.889	0.244976
ENSMUSG00000019779	Frk	0.141715	1	24	2	9.54594	0.430914	1	24	21.9999	13.2245	0.231797	1	24	24	13.75	8.80459	0.640334
ENSMUSG00000057895	Zfp105	0.0931041	1	24	22	17.6777	0.656555	1	24	17.5352	70.9092	0.231967	1	24	19.7676	56.6667	34.5099	0.608999
ENSMUSG00000031604	Msmo1	0.170207	1	24	8	55.1543	0.35921	1	24	9.27159	291.357	0.232001	1	24	8.63579	197.25	59.5669	0.301987
ENSMUSG00000078184	Rbm8a2	0.113223	1	24	4	10.6066	0.54023	1	24	2.00006	76.2596	0.232075	1	24	3.00003	65.0833	16.78	0.257823
ENSMUSG00000107951	Gm6210	0.0931041	1	24	22	22.2739	0.658021	1	24	17.0705	127.639	0.232349	1	24	19.5353	103.417	41.1059	0.397479
ENSMUSG00000026896	Ifih1	0.113223	1	24	2	124.804	0.541136	1	24	2.00004	769.152	0.232361	1	24	2.00002	649.333	144.903	0.223156
ENSMUSG00000102808	5430420F09Rik	0.0729854	1	24	6	9.19239	0.840692	1	24	9.72787	28.1329	0.232611	1	24	7.86394	12.75	4.98226	0.390766
ENSMUSG00000106427	Gm42820	0.209359	1	24	2	14.8492	0.293113	1	24	2.00007	33.6719	0.232632	1	24	2.00004	14.8333	10.7903	0.727433
ENSMUSG00000018822	Sfrp5	0.141715	1	24	14	8.13173	0.433289	1	24	13.3092	30.2856	0.232737	1	24	13.6546	11.8333	11.2408	0.949925
ENSMUSG00000015120	Ube2i	0.0729854	1	24	4	30.4056	0.843467	1	24	10.0252	543.005	0.233176	1	24	7.0126	539.25	44.1274	0.0818311
ENSMUSG00000052681	Rap1b	0.113223	1	24	0	125.511	0.544436	1	24	21.9999	1580.27	0.233403	1	24	23	1477.75	124.592	0.0843117
ENSMUSG00000037933	Bicd2	0.170207	1	24	20	160.16	0.362375	1	24	16.8906	1328.06	0.233504	1	24	18.4453	1102	216.883	0.196809
ENSMUSG00000090625	Gm20721	0.141715	1	24	0	14.8492	0.435364	1	24	21.9999	37.7058	0.233556	1	24	23	27.8333	14.9409	0.536799
ENSMUSG00000100164	2610306M01Rik	0.170207	1	24	20	8.83883	0.362805	1	24	18.6513	20.7357	0.233708	1	24	19.3257	11.5833	4.46764	0.385696
ENSMUSG00000023087	Noct	0.0931041	1	24	18	102.177	0.664164	1	24	15.9683	376.576	0.233943	1	24	16.9841	258.333	95.1424	0.368293
ENSMUSG00000047694	Yipf6	0.113223	1	24	4	23.8649	0.547155	1	24	8.9819	348.852	0.23426	1	24	6.49095	309.333	33.5591	0.108489
ENSMUSG00000053835	H2-T24	0.141715	1	24	0	78.4889	0.43739	1	24	20.9238	503.767	0.234356	1	24	22.4619	455.583	90.5515	0.19876
ENSMUSG00000030243	Recql	0.113223	1	24	2	22.4506	0.549868	1	24	8.81609	118.07	0.235114	1	24	5.40805	113.417	20.5955	0.181591
ENSMUSG00000044674	Fzd1	0.113223	1	24	16	27.2236	0.550931	1	24	17.4758	101.063	0.235448	1	24	16.7379	71.25	25.8722	0.363119
ENSMUSG00000006024	Napa	0.170207	1	24	12	81.3173	0.366574	1	24	13.472	354.722	0.235491	1	24	12.736	312.667	57.9178	0.185238
ENSMUSG00000106086	Gm43352	0.141715	1	24	20	14.1421	0.440603	1	24	19.7519	54.6917	0.23562	1	24	19.8759	42.75	16.2393	0.379866
ENSMUSG00000105341	Gm43817	0.170207	1	24	12	19.6222	0.367307	1	24	9.27435	97.4728	0.235837	1	24	10.6372	63.5	23.21	0.365512
ENSMUSG00000032121	Tmem218	0.113223	1	24	22	13.0815	0.552561	1	24	22	43.5367	0.23596	1	24	22	26.5	12.9972	0.490459
ENSMUSG00000028291	Akirin2	0.141715	1	24	14	28.6378	0.441892	1	24	13.5003	349.178	0.236126	1	24	13.7501	278	49.2338	0.1771
ENSMUSG00000026663	Atf6	0.113223	1	24	8	37.8302	0.554881	1	24	9.94446	654.51	0.236688	1	24	8.97223	575	80.2401	0.139548
ENSMUSG00000113065	AC131743.1	0.141715	1	24	6	10.6066	0.444425	1	24	13.8826	28.5217	0.23712	1	24	9.94129	34.5833	5.43139	0.157052
ENSMUSG00000027204	Fbn1	0.141715	1	24	0	55.8614	0.445385	1	24	21.1373	253.783	0.237496	1	24	22.5687	201	53.794	0.267632
ENSMUSG00000030890	Ilk	0.113223	1	24	14	76.3675	0.557537	1	24	16.2081	558.743	0.237519	1	24	15.104	465.833	96.0834	0.206261
ENSMUSG00000022856	Tmem41a	0.141715	1	24	20	7.77817	0.446281	1	24	18.6279	31.202	0.237847	1	24	19.3139	20.5	11.0822	0.540595
ENSMUSG00000039463	Slc9a8	0.113223	1	24	8	25.8094	0.558689	1	24	2.00007	150.57	0.237879	1	24	5.00004	121.083	0.273273	0.0022569
ENSMUSG00000031198	Fundc2	0.0931041	1	24	8	7.42462	0.679539	1	24	6.71024	160.079	0.237911	1	24	7.35512	131.667	44.4962	0.337946
ENSMUSG00000102059	Gm20257	0.141715	1	24	2	3.88909	0.447011	1	24	21.9999	7.29338	0.238132	1	24	24	5.08333	5.19617	1.0222
ENSMUSG00000079037	Prnp	0.170207	1	24	6	62.2254	0.372263	1	24	5.41999	539.23	0.23817	1	24	5.71	473.333	83.8188	0.177082
ENSMUSG00000039795	Zfand1	0.0931041	1	24	6	9.19239	0.681188	1	24	5.31163	46.1517	0.238335	1	24	5.65582	35.5833	18.9365	0.532173
ENSMUSG00000020774	Aspa	0.141715	1	24	0	2.12132	0.448661	1	24	21.9999	4.44829	0.238777	1	24	23	1.83333	2.56498	1.39908
ENSMUSG00000004951	Hspb1	0.113223	1	24	18	277.539	0.562434	1	24	17.5892	1093.57	0.239048	1	24	17.7946	668.25	373.948	0.559593
ENSMUSG00000029815	Malsu1	0.141715	1	24	22	28.461	0.449839	1	24	10.3975	55.2383	0.239237	1	24	16.1988	72	20.1826	0.280314
ENSMUSG00000027804	Ppid	0.113223	1	24	0	39.598	0.563453	1	24	18.614	357.368	0.239366	1	24	21.307	320.083	62.8486	0.196351
ENSMUSG00000047412	Zbtb44	0.113223	1	24	8	51.6188	0.563812	1	24	6.10545	505.727	0.239478	1	24	7.05272	460.25	63.6144	0.138217
ENSMUSG00000112067	AC125487.1	0.141715	1	24	8	3.53553	0.450963	1	24	13.6	19.62	0.239675	1	24	10.8	18	3.15456	0.175253
ENSMUSG00000060601	Nr1h2	0.113223	1	24	14	64.3467	0.56457	1	24	14.154	661.615	0.239714	1	24	14.077	577.5	78.8655	0.136564
ENSMUSG00000028234	Rps20	0.113223	1	24	18	79.3727	0.56528	1	24	10.9366	713.575	0.239935	1	24	14.4683	653.667	20.8075	0.031832
ENSMUSG00000030279	C2cd5	0.141715	1	24	8	34.6482	0.451916	1	24	9.13268	234.443	0.240047	1	24	8.56634	192.083	14.0499	0.0731449
ENSMUSG00000015133	Lrrk1	0.141715	1	24	12	73.1856	0.45238	1	24	13.9825	1115.51	0.240227	1	24	12.9913	901.417	112.071	0.124328
ENSMUSG00000097908	4933404O12Rik	0.113223	1	24	14	11.6673	0.566892	1	24	10.1769	32.0763	0.240436	1	24	12.0884	18	9.5291	0.529395
ENSMUSG00000045411	2410002F23Rik	0.113223	1	24	10	23.3345	0.568002	1	24	7.00487	163.378	0.240781	1	24	8.50244	112.333	31.549	0.280851
ENSMUSG00000038876	Rnf146	0.170207	1	24	4	92.2774	0.378711	1	24	21.9999	436.089	0.241189	1	24	0.999963	417.667	74.8026	0.179096
ENSMUSG00000063087	Gm10125	0.113223	1	24	20	6.71751	0.56994	1	24	10.1253	25.0619	0.241383	1	24	15.0626	19.6667	1.63093	0.0829286
ENSMUSG00000115263	AC154683.1	0.141715	1	24	22	7.07107	0.455667	1	24	18.7244	18.1656	0.241505	1	24	20.3622	13.3333	11.6243	0.871821
ENSMUSG00000061207	Stk19	0.0931041	1	24	14	11.3137	0.696321	1	24	14.3224	112.247	0.242205	1	24	14.1612	84.5	17.1209	0.202614
ENSMUSG00000021096	Ppm1a	0.113223	1	24	16	82.7315	0.573752	1	24	10.1291	654.215	0.242564	1	24	13.0646	615.833	52.4939	0.0852405
ENSMUSG00000025001	Hells	0.170207	1	24	4	36.0624	0.381928	1	24	5.70533	96.8953	0.242688	1	24	4.85267	74.75	50.6872	0.678089
ENSMUSG00000081087	Rps15a-ps7	0.113223	1	24	6	9.19239	0.574181	1	24	6.6209	52.8264	0.242697	1	24	6.31045	43.1667	13.9578	0.323347
ENSMUSG00000053483	Usp21	0.141715	1	24	12	33.234	0.460138	1	24	13.4714	232.458	0.243238	1	24	12.7357	185.333	43.4011	0.234179
ENSMUSG00000032363	Adamts7	0.0729854	1	24	22	9.89949	0.898371	1	24	18.2036	26.7561	0.244219	1	24	20.1018	16.25	12.0954	0.744331
ENSMUSG00000017132	Cyth1	0.113223	1	24	14	57.9828	0.579359	1	24	10.6775	705.738	0.244297	1	24	12.3387	592.5	104.004	0.175534
ENSMUSG00000028073	Pear1	0.113223	1	24	12	68.9429	0.579577	1	24	13.9945	598.001	0.244364	1	24	12.9972	507.917	68.9524	0.135755
ENSMUSG00000009406	Elk1	0.141715	1	24	2	22.981	0.463634	1	24	13.8415	79.5439	0.244589	1	24	7.92073	90.8333	16.8063	0.185023
ENSMUSG00000051037	Zfp455	0.141715	1	24	4	4.94975	0.464222	1	24	9.11843	18.1095	0.244815	1	24	6.55922	10.8333	5.18111	0.478256
ENSMUSG00000039994	Timeless	0.170207	1	24	0	82.7315	0.386613	1	24	19.5343	381.403	0.244862	1	24	21.7672	307.083	76.2324	0.248247
ENSMUSG00000040549	Ckap5	0.113223	1	24	2	57.806	0.581534	1	24	2.00007	999.224	0.244967	1	24	2.00004	940.333	84.1639	0.0895044
ENSMUSG00000037190	Cyb561d2	0.141715	1	24	12	12.1976	0.465084	1	24	10.124	35.0154	0.245148	1	24	11.062	20.75	13.8339	0.666694
ENSMUSG00000027357	Crls1	0.113223	1	24	8	7.95495	0.582272	1	24	13.5815	35.891	0.245195	1	24	10.7908	31.0833	2.71309	0.0872845
ENSMUSG00000005034	Prkacb	0.170207	1	24	12	140.891	0.387852	1	24	13.6677	1117.14	0.245435	1	24	12.8338	1034.17	119.758	0.115802
ENSMUSG00000049339	Retreg2	0.170207	1	24	14	32.1734	0.390272	1	24	13.3452	324.07	0.246554	1	24	13.6726	248.333	46.8335	0.188591
ENSMUSG00000028614	Ndc1	0.113223	1	24	6	12.0208	0.586868	1	24	6.60832	55.9202	0.246608	1	24	6.30416	39.0833	28.0245	0.717045
ENSMUSG00000009585	Apobec3	0.170207	1	24	14	41.189	0.390647	1	24	13.9672	358.011	0.246727	1	24	13.9836	293.25	55.8445	0.190433
ENSMUSG00000030815	Phkg2	0.141715	1	24	14	16.617	0.469376	1	24	9.05003	118.182	0.246799	1	24	11.525	97.9167	26.2395	0.267977
ENSMUSG00000057788	Ddx49	0.141715	1	24	12	26.5165	0.47049	1	24	10.7357	151.131	0.247227	1	24	11.3679	107.833	33.2651	0.308487
ENSMUSG00000103845	Gm19026	0.141715	1	24	18	3.53553	0.472554	1	24	17.9485	9.61562	0.248018	1	24	17.9743	5.5	3.17418	0.577124
ENSMUSG00000025591	Tma16	0.113223	1	24	4	15.9099	0.591547	1	24	2.00007	129.16	0.248042	1	24	3.00004	78.75	20.532	0.260724
ENSMUSG00000024747	Aldh1a7	0.113223	1	24	16	4.41942	0.592025	1	24	14.3676	17.101	0.248188	1	24	15.1838	7.16667	7.26056	1.0131
ENSMUSG00000026554	Dcaf8	0.113223	1	24	12	92.9845	0.593491	1	24	10.0323	1026.02	0.248637	1	24	11.0161	867.667	102.806	0.118485
ENSMUSG00000040466	Blvrb	0.113223	1	24	16	10.7834	0.593645	1	24	13.9105	74.5306	0.248684	1	24	14.9552	45.75	12.2483	0.267723
ENSMUSG00000039523	Cep104	0.170207	1	24	18	55.6847	0.395365	1	24	17.4247	409.84	0.248899	1	24	17.7123	334	48.1253	0.144088
ENSMUSG00000024913	Lrp5	0.113223	1	24	14	146.194	0.594459	1	24	14.2018	1906.71	0.248932	1	24	14.1009	1447.75	279.448	0.193022
ENSMUSG00000030603	Psmc4	0.170207	1	24	0	62.2254	0.395609	1	24	21.2776	357.933	0.249011	1	24	22.6388	319.417	67.1625	0.210266
ENSMUSG00000108609	Gm7424	0.170207	1	24	8	2.47487	0.395719	1	24	7.03763	9.34318	0.249061	1	24	7.51882	4.91667	6.43367	1.30854
ENSMUSG00000103506	Gm38376	0.113223	1	24	6	8.13173	0.596264	1	24	2.00007	30.3606	0.249484	1	24	4.00004	15.5833	11.9291	0.765505
ENSMUSG00000026814	Eng	0.170207	1	24	14	731.325	0.398228	1	24	14.5268	6887.31	0.250212	1	24	14.2634	5280.25	1153.56	0.218467
ENSMUSG00000108500	Gm45033	0.141715	1	24	8	6.71751	0.478942	1	24	6.00724	29.1233	0.25046	1	24	7.00362	20.8333	6.60507	0.317044
ENSMUSG00000030763	Lcmt1	0.113223	1	24	8	23.3345	0.59965	1	24	13.8852	100.606	0.250516	1	24	10.9426	96.0833	10.3896	0.108131
ENSMUSG00000018160	Med1	0.113223	1	24	0	47.7297	0.600092	1	24	21.9999	940.156	0.25065	1	24	23	819.75	69.8713	0.0852349
ENSMUSG00000056917	Sipa1	0.113223	1	24	14	64.7003	0.600228	1	24	14.1174	1245.69	0.250692	1	24	14.0587	1086.17	103.598	0.0953794
ENSMUSG00000027499	Pkia	0.170207	1	24	22	34.2947	0.399716	1	24	19.2701	83.8063	0.250893	1	24	20.6351	63.0833	43.759	0.69367
ENSMUSG00000014496	Ankrd28	0.141715	1	24	6	74.9533	0.482196	1	24	6.63787	562.816	0.251699	1	24	6.31893	459.5	152.259	0.331359
ENSMUSG00000056413	Adap1	0.170207	1	24	2	17.6777	0.401827	1	24	2.00007	49.795	0.251858	1	24	2.00004	22.5	18.7443	0.833079
ENSMUSG00000032966	Fkbp1a	0.113223	1	24	22	73.8927	0.604097	1	24	18.4021	620.417	0.251868	1	24	20.2011	542	93.3773	0.172283
ENSMUSG00000032782	Cntrob	0.141715	1	24	12	18.9151	0.483883	1	24	7.4508	70.2562	0.25234	1	24	9.7254	52.5833	20.771	0.395011
ENSMUSG00000037013	Ss18	0.170207	1	24	16	51.0885	0.403079	1	24	15.6206	717.152	0.252429	1	24	15.8103	656.667	50.0977	0.0762909
ENSMUSG00000034235	Usp54	0.170207	1	24	14	226.274	0.404516	1	24	14.6961	1732.75	0.253084	1	24	14.348	1423.58	287.317	0.201827
ENSMUSG00000032375	Aph1b	0.113223	1	24	16	25.8094	0.609819	1	24	14.4105	124.172	0.253603	1	24	15.2052	75.6667	26.2052	0.346324
ENSMUSG00000075706	Gpx4	0.170207	1	24	20	90.6864	0.405743	1	24	15.9274	628.708	0.253643	1	24	17.9637	527	67.34	0.12778
ENSMUSG00000031660	Brd7	0.113223	1	24	4	35.1786	0.610756	1	24	9.4996	589.075	0.253886	1	24	6.7498	544.833	47.3983	0.086996
ENSMUSG00000041598	Cdc42ep4	0.170207	1	24	14	169.706	0.408173	1	24	16.7324	892.056	0.254747	1	24	15.3662	695.917	201.855	0.290056
ENSMUSG00000044147	Arf6	0.113223	1	24	14	60.8112	0.613775	1	24	15.5704	624.498	0.254799	1	24	14.7852	532.417	74.6984	0.140301
ENSMUSG00000020973	Dnaaf2	0.141715	1	24	16	3.88909	0.49098	1	24	13.9229	17.5072	0.255028	1	24	14.9614	8.75	4.22328	0.482661
ENSMUSG00000029407	Uso1	0.170207	1	24	2	82.0244	0.409147	1	24	13.6989	685.094	0.255189	1	24	7.84945	729.333	63.9658	0.0877045
ENSMUSG00000019528	Gyg	0.113223	1	24	6	12.0208	0.615202	1	24	6.00949	96.8139	0.255229	1	24	6.00474	74.4167	27.4984	0.36952
ENSMUSG00000101335	Gm28229	0.0931041	1	24	12	7.07107	0.74861	1	24	9.98927	49.0003	0.255346	1	24	10.9946	17.5833	15.674	0.891412
ENSMUSG00000054199	Gon4l	0.170207	1	24	20	36.7696	0.410284	1	24	14.5829	484.542	0.255704	1	24	17.2914	414.667	55.9149	0.134843
ENSMUSG00000098715	Gm28053	0.141715	1	24	18	4.94975	0.493365	1	24	10.3269	12.1486	0.255928	1	24	14.1634	10	1.01455	0.101455
ENSMUSG00000022023	Wbp4	0.113223	1	24	22	58.6899	0.619637	1	24	20.6778	446.902	0.256565	1	24	21.3389	383.75	58.2628	0.151825
ENSMUSG00000027236	Eif3j1	0.0931041	1	24	0	25.4558	0.754032	1	24	2.00007	356.381	0.256689	1	24	1.00004	311.417	48.2429	0.154914
ENSMUSG00000026791	Slc2a8	0.141715	1	24	14	8.83883	0.496237	1	24	13.691	68.2264	0.257009	1	24	13.8455	50	11.9687	0.239374
ENSMUSG00000037001	Zfp39	0.141715	1	24	8	27.9307	0.496361	1	24	5.13091	129.152	0.257056	1	24	6.56546	98	7.74196	0.0789996
ENSMUSG00000104107	Gm37879	0.170207	1	24	0	21.7435	0.414218	1	24	20.2389	51.0872	0.257483	1	24	22.1194	49.3333	29.129	0.590452
ENSMUSG00000003929	Zfp81	0.170207	1	24	4	24.3952	0.414409	1	24	2.00007	161.155	0.25757	1	24	3.00004	122.333	26.7492	0.218658
ENSMUSG00000020454	Eif4enif1	0.170207	1	24	8	45.0781	0.414826	1	24	6.71218	585.587	0.257758	1	24	7.35609	471.417	171.378	0.363538
ENSMUSG00000020022	Ndufa12	0.113223	1	24	2	17.8544	0.624594	1	24	2.00007	145.841	0.258055	1	24	2.00004	108.167	26.9167	0.248845
ENSMUSG00000042564	Fam227a	0.113223	1	24	8	13.7886	0.626042	1	24	6.96566	70.7446	0.258489	1	24	7.48283	41.9167	38.2624	0.91282
ENSMUSG00000035206	Sppl2b	0.141715	1	24	16	15.5563	0.502848	1	24	14.4095	126.386	0.25949	1	24	15.2048	93.6667	21.838	0.233146
ENSMUSG00000017697	Ada	0.0931041	1	24	14	16.2635	0.765545	1	24	10.1844	57.6077	0.259528	1	24	12.0922	39.75	18.6639	0.469533
ENSMUSG00000031939	Taf1d	0.170207	1	24	4	77.605	0.420849	1	24	2.00007	456.892	0.260467	1	24	3.00004	384.25	105.627	0.274892
ENSMUSG00000038369	Ncoa6	0.170207	1	24	8	91.5703	0.421009	1	24	2.42979	1004.73	0.26054	1	24	5.21489	897.333	99.5288	0.110916
ENSMUSG00000026096	Osgepl1	0.113223	1	24	0	17.8544	0.633716	1	24	21.9999	90.2042	0.260783	1	24	23	70.4167	16.993	0.241321
ENSMUSG00000038119	Cdon	0.141715	1	24	14	28.1075	0.506352	1	24	11.4647	131.614	0.2608	1	24	12.7324	97	33.0061	0.340269
ENSMUSG00000029467	Atp2a2	0.113223	1	24	12	139.83	0.635666	1	24	14.0293	2347.03	0.261364	1	24	13.0147	1996.58	201.767	0.101056
ENSMUSG00000020413	Hus1	0.0729854	1	24	12	9.72272	0.987159	1	24	10.0665	192.525	0.261565	1	24	11.0333	162	3.87965	0.0239484
ENSMUSG00000001767	Crnkl1	0.113223	1	24	2	30.4056	0.636555	1	24	2.00007	448.732	0.261629	1	24	2.00004	398.917	48.6523	0.121961
ENSMUSG00000041671	Pyroxd1	0.113223	1	24	10	12.3744	0.63742	1	24	6.47852	122.594	0.261887	1	24	8.23926	90.5833	19.2738	0.212774
ENSMUSG00000102594	Gm38381	0.209359	1	24	4	18.3848	0.348931	1	24	21.9999	42.7941	0.264198	1	24	0.999963	44.6667	14.5681	0.326152
ENSMUSG00000000568	Hnrnpd	0.113223	1	24	6	108.187	0.645967	1	24	8.64133	985.36	0.264424	1	24	7.32067	816.917	133.629	0.163578
ENSMUSG00000090330	9130221H12Rik	0.141715	1	24	18	13.0815	0.518126	1	24	16.4838	60.8379	0.265177	1	24	17.2419	42.0833	18.697	0.444286
ENSMUSG00000026509	Capn2	0.170207	1	24	14	292.389	0.431528	1	24	16.1117	2731.43	0.265237	1	24	15.0558	2191.92	434.239	0.198109
ENSMUSG00000036372	Tmem258	0.141715	1	24	20	9.19239	0.518716	1	24	21.9999	33.8451	0.265395	1	24	21	24.1667	5.36471	0.221988
ENSMUSG00000020949	Fkbp3	0.170207	1	24	0	55.8614	0.432815	1	24	2.00007	277.327	0.265808	1	24	1.00004	236.167	57.0578	0.2416
ENSMUSG00000038335	Tsr1	0.141715	1	24	0	23.3345	0.519877	1	24	10.0229	25.0014	0.265824	1	24	5.01143	30.1667	3.67799	0.121922
ENSMUSG00000061410	Zcchc14	0.141715	1	24	12	133.466	0.523914	1	24	7.71649	979.317	0.267314	1	24	9.85824	878.25	134.867	0.153564
ENSMUSG00000023150	Ivns1abp	0.113223	1	24	10	320.673	0.655877	1	24	10.0397	3126.09	0.26735	1	24	10.0198	2527.25	310.231	0.122755
ENSMUSG00000003033	Ap1m1	0.141715	1	24	10	31.8198	0.526065	1	24	9.86252	381.149	0.268106	1	24	9.93126	293.75	43.1702	0.146962
ENSMUSG00000111877	Gm6477	0.0931041	1	24	4	6.01041	0.801323	1	24	8.12021	44.2168	0.26825	1	24	6.06011	33.6667	8.45625	0.251176
ENSMUSG00000072949	Acot1	0.113223	1	24	4	9.36916	0.659152	1	24	2.00006	20.7762	0.268313	1	24	3.00003	14.1667	15.2593	1.07712
ENSMUSG00000041406	BC055324	0.0931041	1	24	22	9.19239	0.804531	1	24	18.1807	25.5264	0.269024	1	24	20.0904	16	19.5628	1.22267
ENSMUSG00000103000	Gm37900	0.141715	1	24	2	8.13173	0.530792	1	24	9.78242	21.0663	0.269842	1	24	5.89121	17.3333	1.8707	0.107925
ENSMUSG00000069893	9930111J21Rik1	0.170207	1	24	6	59.5737	0.443476	1	24	9.00587	409.839	0.270519	1	24	7.50294	329.25	50.8276	0.154374
ENSMUSG00000049488	Tmem67	0.170207	1	24	10	13.0815	0.444619	1	24	10.0577	105.52	0.271021	1	24	10.0289	66.25	22.2257	0.335483
ENSMUSG00000020453	Patz1	0.113223	1	24	12	60.4576	0.668808	1	24	13.8157	369.511	0.271142	1	24	12.9079	284.917	49.666	0.174318
ENSMUSG00000064090	Vrk2	0.248511	1	24	2	38.1838	0.305344	1	24	10.4035	72.939	0.271548	1	24	6.20174	89.6667	21.4807	0.239562
ENSMUSG00000036097	Slf2	0.170207	1	24	2	67.3519	0.44606	1	24	2.00007	705.644	0.271654	1	24	2.00003	630	81.8537	0.129926
ENSMUSG00000006014	Prg4	0.170207	1	24	4	9.01561	0.446188	1	24	16.484	5.15555	0.27171	1	24	22.242	9	6.25191	0.694657
ENSMUSG00000027881	Prpf38b	0.113223	1	24	2	183.848	0.672617	1	24	5.1831	1471.54	0.272254	1	24	3.59155	1340.08	273.168	0.203844
ENSMUSG00000038095	Sbno1	0.113223	1	24	4	155.563	0.67565	1	24	6.05689	1859.48	0.273138	1	24	5.02844	1722.08	376.462	0.218609
ENSMUSG00000019990	Pde7b	0.170207	1	24	6	78.3121	0.449574	1	24	6.31594	441.679	0.273193	1	24	6.15797	305.917	176.559	0.577146
ENSMUSG00000028957	Per3	0.113223	1	24	10	42.78	0.678039	1	24	7.04837	146.541	0.273833	1	24	8.52418	88.3333	65.831	0.745257
ENSMUSG00000055676	Gm5069	0.141715	1	24	20	9.01561	0.542677	1	24	15.7987	21.2654	0.274182	1	24	17.8993	14.6667	5.83309	0.397711
ENSMUSG00000022941	Ripply3	0.170207	1	24	18	21.9203	0.452546	1	24	16.0882	81.3529	0.274492	1	24	17.0441	43.4167	42.9761	0.989852
ENSMUSG00000053012	Krcc1	0.170207	1	24	4	37.8302	0.452548	1	24	8.16095	369.091	0.274493	1	24	6.08047	310.833	47.3553	0.152349
ENSMUSG00000000827	Tpd52l2	0.0931041	1	24	22	19.0919	0.830232	1	24	21.9999	308.775	0.275188	1	24	22	264	19.7528	0.0748213
ENSMUSG00000030034	Ino80b	0.170207	1	24	16	27.5772	0.454701	1	24	14.2771	145.043	0.275431	1	24	15.1386	120.75	26.6243	0.220491
ENSMUSG00000032712	2810474O19Rik	0.113223	1	24	6	63.6396	0.683918	1	24	7.10782	539.551	0.275538	1	24	6.55391	470.583	141.937	0.301618
ENSMUSG00000008305	Tle1	0.170207	1	24	12	48.26	0.455104	1	24	13.9075	832.799	0.275607	1	24	12.9537	623.5	102.472	0.16435
ENSMUSG00000041716	Gm20604	0.209359	1	24	20	21.9203	0.371789	1	24	10.0618	42.0115	0.276566	1	24	15.0309	49.0833	1.89606	0.0386294
ENSMUSG00000056429	Tgoln1	0.209359	1	24	22	173.595	0.372643	1	24	21.5888	1931.44	0.277023	1	24	21.7944	1750	156.148	0.0892276
ENSMUSG00000113687	AC123705.3	0.141715	1	24	0	4.94975	0.550802	1	24	21.9999	15.1383	0.277127	1	24	23	8.16667	7.33164	0.897752
ENSMUSG00000103132	Gm37978	0.113223	1	24	22	10.7834	0.689514	1	24	15.5589	28.5908	0.277157	1	24	18.7794	19	18.7872	0.988797
ENSMUSG00000110605	Gm32856	0.209359	1	24	4	17.3241	0.373166	1	24	21.9999	25.4318	0.277302	1	24	0.999963	29.6667	12.2728	0.41369
ENSMUSG00000025041	Nt5c2	0.170207	1	24	16	94.3988	0.459895	1	24	16.7903	689.866	0.277688	1	24	16.3952	570.667	137.851	0.241562
ENSMUSG00000063796	Slc22a8	0.170207	1	24	10	143.189	0.459955	1	24	13.7689	1425.29	0.277715	1	24	11.8844	1402.08	89.9096	0.0641257
ENSMUSG00000029229	Chic2	0.113223	1	24	6	16.617	0.692458	1	24	13.8206	308.32	0.278006	1	24	9.91031	307	16.3441	0.053238
ENSMUSG00000006599	Gtf2h1	0.141715	1	24	20	27.7539	0.554271	1	24	10.006	200	0.278379	1	24	15.003	211.75	14.0509	0.0663561
ENSMUSG00000037525	Bcdin3d	0.113223	1	24	16	7.77817	0.694372	1	24	10.3494	18.2325	0.278557	1	24	13.1747	12.1667	6.12749	0.503629
ENSMUSG00000032293	Ireb2	0.170207	1	24	2	69.65	0.462342	1	24	9.58745	461.851	0.278748	1	24	5.79373	419.417	45.0069	0.107308
ENSMUSG00000033634	Nat8f2	0.248511	1	24	2	13.435	0.316695	1	24	13.6879	23.6045	0.278769	1	24	7.84396	29.5833	18.5017	0.625409
ENSMUSG00000089857	Zfp882	0.170207	1	24	0	12.7279	0.465221	1	24	21.9999	46.4475	0.279992	1	24	23	37.5	13.3094	0.354917
ENSMUSG00000047242	Taf9b	0.141715	1	24	4	28.2843	0.559854	1	24	2.00006	253.485	0.280388	1	24	3.00003	210.667	27.5136	0.130603
ENSMUSG00000114995	AC137842.1	0.170207	1	24	4	6.89429	0.466662	1	24	19.3586	9.29141	0.280614	1	24	23.6793	13.0833	4.96553	0.379531
ENSMUSG00000022433	Csnk1e	0.170207	1	24	14	79.9031	0.467485	1	24	12.2922	738.026	0.280969	1	24	13.1461	680	58.8077	0.086482
ENSMUSG00000085733	Arhgap27os1	0.113223	1	24	20	3.53553	0.703107	1	24	14.9322	9.13197	0.281066	1	24	17.4661	6.5	3.56894	0.549067
ENSMUSG00000020109	Dnajb12	0.170207	1	24	14	35.0018	0.468511	1	24	14.1771	398.235	0.281411	1	24	14.0886	312.333	49.5349	0.158596
ENSMUSG00000008730	Hipk1	0.113223	1	24	14	100.763	0.704412	1	24	13.7708	3043.26	0.28144	1	24	13.8854	2683.17	278.191	0.10368
ENSMUSG00000073684	Faap20	0.170207	1	24	20	10.253	0.469958	1	24	21.9999	38.0493	0.282033	1	24	21	24.9167	6.94689	0.278805
ENSMUSG00000070305	Mpzl3	0.141715	1	24	6	8.83883	0.564639	1	24	6.28562	38.75	0.282103	1	24	6.14281	20.6667	19.0538	0.921959
ENSMUSG00000079083	Jrkl	0.170207	1	24	22	26.5165	0.470485	1	24	6.38133	112.419	0.28226	1	24	2.19067	126.417	18.4863	0.146233
ENSMUSG00000027952	Pmvk	0.170207	1	24	12	25.1023	0.471845	1	24	8.85705	116.489	0.282844	1	24	10.4285	91.5	27.5311	0.300886
ENSMUSG00000013787	Ehmt2	0.170207	1	24	16	62.9325	0.47215	1	24	13.8662	509.625	0.282975	1	24	14.9331	427.917	52.264	0.122136
ENSMUSG00000052395	Rft1	0.113223	1	24	8	15.026	0.710331	1	24	7.23295	86.4826	0.283132	1	24	7.61648	63.6667	33.0149	0.518558
ENSMUSG00000074165	Zfp788	0.113223	1	24	4	22.981	0.710889	1	24	5.61302	103.39	0.283291	1	24	4.80651	68.4167	44.9316	0.656735
ENSMUSG00000018906	P4ha2	0.248511	1	24	16	60.4576	0.324023	1	24	15.05	281.31	0.283378	1	24	15.525	147.917	96.1157	0.649796
ENSMUSG00000044022	Pcdhb21	0.113223	1	24	22	6.71751	0.71407	1	24	21.9999	32.6548	0.284198	1	24	22	21.5	7.80173	0.362871
ENSMUSG00000037979	Ccdc92	0.170207	1	24	16	22.2739	0.475128	1	24	13.9203	98.0496	0.284251	1	24	14.9601	43.8333	28.1763	0.642805
ENSMUSG00000081887	Gm12097	0.170207	1	24	2	15.5563	0.475219	1	24	14.5792	27.2897	0.28429	1	24	20.2896	32.5	29.4593	0.906439
ENSMUSG00000112639	AC134329.1	0.113223	1	24	4	4.24264	0.71521	1	24	9.43761	9.16593	0.284523	1	24	6.7188	5.16667	1.17047	0.226542
ENSMUSG00000021684	Pde8b	0.170207	1	24	6	67.8823	0.47579	1	24	5.37944	375.04	0.284534	1	24	5.68972	285.25	60.7688	0.213037
ENSMUSG00000041959	S100a10	0.170207	1	24	20	44.1942	0.476462	1	24	17.7349	167.748	0.284822	1	24	18.8674	112.25	24.1905	0.215506
ENSMUSG00000020048	Hsp90b1	0.170207	1	24	2	608.465	0.476747	1	24	2.00007	6971.56	0.284944	1	24	2.00004	6335.17	996.032	0.157223
ENSMUSG00000061759	Armt1	0.141715	1	24	4	20.5061	0.572831	1	24	2.70432	69.3382	0.285027	1	24	3.35216	54	24.0149	0.44472
ENSMUSG00000092051	Gm17229	0.248511	1	24	6	40.6586	0.328087	1	24	5.17989	145.639	0.285916	1	24	5.58994	86.9167	46.0042	0.529291
ENSMUSG00000020308	Tpgs1	0.113223	1	24	14	15.9099	0.722831	1	24	13.7006	93.9949	0.286687	1	24	13.8503	52.0833	20.4234	0.392129
ENSMUSG00000052125	F730043M19Rik	0.141715	1	24	4	8.3085	0.579235	1	24	21.9999	15.8443	0.2873	1	24	0.999971	19.25	8.87625	0.461104
ENSMUSG00000064325	Hhip	0.141715	1	24	2	2.82843	0.580064	1	24	21.9999	9.60386	0.287594	1	24	24	4.58333	5.91783	1.29116
ENSMUSG00000024772	Ehd1	0.170207	1	24	18	96.8736	0.483091	1	24	17.8498	474.735	0.287648	1	24	17.9249	349.083	96.8429	0.277421
ENSMUSG00000022160	Mettl3	0.113223	1	24	16	38.5373	0.726684	1	24	14.3215	158.306	0.287778	1	24	15.1607	107.417	46.5634	0.433484
ENSMUSG00000063760	Rnf217	0.0931041	1	24	2	16.4402	0.884645	1	24	11.8609	124.884	0.287995	1	24	6.93043	126.917	7.96616	0.0627668
ENSMUSG00000104103	Gm9517	0.209359	1	24	20	3.88909	0.394133	1	24	17.7337	16.5028	0.288372	1	24	18.8668	10.9167	7.86366	0.720335
ENSMUSG00000037885	Stk35	0.209359	1	24	14	44.5477	0.394652	1	24	15.8429	275.291	0.288643	1	24	14.9214	204.917	59.4617	0.290175
ENSMUSG00000037730	Mynn	0.141715	1	24	20	20.5061	0.58538	1	24	17.801	304.311	0.289473	1	24	18.9005	252.583	70.8394	0.28046
ENSMUSG00000024935	Slc1a1	0.170207	1	24	14	126.926	0.487536	1	24	13.9599	1732.55	0.289535	1	24	13.98	1519.92	248.079	0.163219
ENSMUSG00000110834	Gm39469	0.113223	1	24	4	12.7279	0.732958	1	24	2.00006	53.8302	0.289549	1	24	3.00003	35.6667	14.2527	0.399609
ENSMUSG00000059820	AU019823	0.141715	1	24	2	31.8198	0.585772	1	24	2.00006	306.916	0.289611	1	24	2.00003	273.667	32.888	0.120175
ENSMUSG00000007655	Cav1	0.113223	1	24	22	164.049	0.733521	1	24	18.2048	1355.01	0.289708	1	24	20.1024	1134.83	213.05	0.187737
ENSMUSG00000032254	Kif23	0.170207	1	24	18	34.1179	0.488852	1	24	16.7855	121.369	0.290092	1	24	17.3928	77.3333	38.8894	0.50288
ENSMUSG00000002345	Borcs8	0.0931041	1	24	20	16.617	0.893809	1	24	19.4466	75.2323	0.29012	1	24	19.7233	62.4167	27.5834	0.441924
ENSMUSG00000031256	Cstf2	0.170207	1	24	4	36.0624	0.488967	1	24	8.46089	364.063	0.290141	1	24	6.23045	315.25	67.8088	0.215095
ENSMUSG00000030589	Rasgrp4	0.113223	1	24	8	23.3345	0.735403	1	24	13.7494	157.666	0.290237	1	24	10.8747	138.167	11.7431	0.0849926
ENSMUSG00000099931	Gm29358	0.141715	1	24	8	6.18718	0.587951	1	24	7.04528	47.3461	0.290379	1	24	7.52264	30.8333	27.7344	0.899495
ENSMUSG00000102060	1700061E17Rik	0.141715	1	24	6	6.36396	0.588411	1	24	6.53287	21.8388	0.290541	1	24	6.26643	11.6667	14.343	1.2294
ENSMUSG00000102664	Gm38380	0.170207	1	24	8	13.0815	0.490182	1	24	6.22314	52.4684	0.290655	1	24	7.11157	34.5833	16.9679	0.490639
ENSMUSG00000068039	Tcp1	0.170207	1	24	22	115.435	0.491491	1	24	20.0461	1026.97	0.291208	1	24	21.0231	951.833	127.96	0.134435
ENSMUSG00000014470	Rnf166	0.141715	1	24	6	35.3553	0.590535	1	24	9.75412	207.452	0.291288	1	24	7.87706	141	24.9425	0.176897
ENSMUSG00000037400	Atp11b	0.141715	1	24	2	50.3814	0.591029	1	24	2.37536	811.712	0.291462	1	24	2.18768	750	91.0659	0.121421
ENSMUSG00000000600	Krit1	0.141715	1	24	2	27.9307	0.592629	1	24	2.00005	415.142	0.292024	1	24	2.00002	337.917	41.6092	0.123135
ENSMUSG00000025373	Rnf41	0.113223	1	24	18	26.5165	0.741872	1	24	10.58	279.586	0.292055	1	24	14.29	262.833	31.7958	0.120973
ENSMUSG00000021224	Numb	0.113223	1	24	18	122.86	0.743329	1	24	13.8937	1256.07	0.292463	1	24	15.9469	1130.83	96.0907	0.0849733
ENSMUSG00000104994	Gm42989	0.170207	1	24	10	3.53553	0.494488	1	24	6.99699	13.4141	0.292472	1	24	8.4985	4.91667	8.03506	1.63425
ENSMUSG00000025503	Taldo1	0.113223	1	24	18	49.6743	0.74605	1	24	17.9391	498.132	0.293225	1	24	17.9695	425	43.0375	0.101265
ENSMUSG00000031931	Ankrd49	0.170207	1	24	6	26.5165	0.498019	1	24	4.49093	89.7102	0.293957	1	24	5.24547	65.4167	17.9821	0.274885
ENSMUSG00000021188	Trip11	0.113223	1	24	6	175.009	0.748948	1	24	6.95904	1960.11	0.294036	1	24	6.47952	1718.58	392.019	0.228106
ENSMUSG00000026960	Arl6ip6	0.141715	1	24	18	15.5563	0.598428	1	24	17.7969	69.5465	0.294056	1	24	17.8984	48	22.6766	0.472428
ENSMUSG00000032860	P2ry2	0.170207	1	24	20	43.8406	0.49839	1	24	17.8045	151.407	0.294113	1	24	18.9023	89.9167	39.2198	0.436179
ENSMUSG00000030499	Kctd15	0.141715	1	24	18	4.59619	0.599105	1	24	16.6186	11.1146	0.294292	1	24	17.3093	5.41667	8.56494	1.58122
ENSMUSG00000052676	Zmat1	0.170207	1	24	4	28.9914	0.499168	1	24	3.48866	137.443	0.29444	1	24	3.74433	102	38.2056	0.374564
ENSMUSG00000046605	B3gntl1	0.170207	1	24	14	12.7279	0.499634	1	24	12.6574	93.4075	0.294635	1	24	13.3287	68.5	21.0935	0.307934
ENSMUSG00000019487	Trip10	0.170207	1	24	18	57.9828	0.500777	1	24	17.6297	399.153	0.295114	1	24	17.8148	325.5	45.2844	0.139123
ENSMUSG00000112918	Gm18120	0.248511	1	24	6	4.94975	0.343168	1	24	5.69359	9.0575	0.295226	1	24	5.84679	4.41667	6.00686	1.36004
ENSMUSG00000040151	Hs2st1	0.209359	1	24	8	36.7696	0.407406	1	24	2.00007	251.205	0.295258	1	24	5.00004	213.75	12.2456	0.0572894
ENSMUSG00000112280	AC153962.3	0.170207	1	24	8	14.1421	0.50274	1	24	9.87754	50.5227	0.295936	1	24	8.93877	37.0833	2.35813	0.0635901
ENSMUSG00000044244	Il20rb	0.141715	1	24	0	11.3137	0.604016	1	24	21.9999	38.669	0.296006	1	24	23	22.75	11.5996	0.509874
ENSMUSG00000054405	Dnajc8	0.170207	1	24	4	61.8718	0.503064	1	24	7.64839	783.953	0.296072	1	24	5.82419	709.667	101.548	0.143093
ENSMUSG00000032679	Cd59a	0.170207	1	24	16	74.9533	0.503497	1	24	15.8374	524.235	0.296253	1	24	15.9187	416.25	96.6537	0.232201
ENSMUSG00000026991	Pkp4	0.113223	1	24	14	105.182	0.758357	1	24	14.006	1786.5	0.296658	1	24	14.003	1577.58	106.779	0.067685
ENSMUSG00000041992	Rapgef5	0.113223	1	24	22	162.988	0.758921	1	24	10.1065	1520.49	0.296814	1	24	16.0532	1455.17	75.6141	0.0519625
ENSMUSG00000026701	Prdx6	0.170207	1	24	14	54.4472	0.506888	1	24	13.1274	372.487	0.297669	1	24	13.5637	257.75	67.251	0.260916
ENSMUSG00000103937	Gm37186	0.170207	1	24	6	16.9706	0.507661	1	24	2.00007	90.9825	0.297992	1	24	4.00004	66.3333	13.933	0.210045
ENSMUSG00000025064	Col17a1	0.209359	1	24	14	6.71751	0.412755	1	24	10.4134	19.2255	0.298007	1	24	12.2067	9.16667	6.0118	0.655832
ENSMUSG00000038042	Ptpdc1	0.209359	1	24	10	38.5373	0.413338	1	24	12.9893	148.688	0.298306	1	24	11.4947	117	30.6087	0.261612
ENSMUSG00000021559	Dapk1	0.141715	1	24	16	33.234	0.612244	1	24	14.203	414.056	0.298864	1	24	15.1015	279.25	67.6869	0.242388
ENSMUSG00000104877	Gm42651	0.170207	1	24	8	9.54594	0.511222	1	24	6.3247	32.7677	0.299474	1	24	7.16235	21.0833	8.46934	0.401708
ENSMUSG00000054626	Xlr	0.113223	1	24	2	6.71751	0.768888	1	24	9.62151	34.1823	0.299577	1	24	5.81076	32.6667	3.02877	0.0927174
ENSMUSG00000033713	Foxn3	0.170207	1	24	8	171.827	0.511749	1	24	8.68575	1392.73	0.299693	1	24	8.34288	1167.42	181.721	0.155661
ENSMUSG00000102670	Gm37436	0.141715	1	24	8	4.24264	0.61518	1	24	5.33181	10.3255	0.29988	1	24	6.66591	5.66667	3.75046	0.661846
ENSMUSG00000115381	AC102847.2	0.209359	1	24	6	11.6673	0.417548	1	24	2.00007	64.4306	0.300459	1	24	4.00004	30.25	10.5026	0.347193
ENSMUSG00000111594	Gm3365	0.170207	1	24	8	15.2028	0.515747	1	24	6.59334	52.2212	0.301351	1	24	7.29667	29.6667	24.5619	0.827928
ENSMUSG00000078619	Smarcd2	0.141715	1	24	18	15.2028	0.619787	1	24	13.6005	318.702	0.301471	1	24	15.8003	277.333	44.9033	0.161911
ENSMUSG00000050944	Efcab5	0.0931041	1	24	8	7.77817	0.943548	1	24	6.89147	21.3759	0.301508	1	24	7.44574	11.0833	13.9307	1.2569
ENSMUSG00000026202	Tuba4a	0.170207	1	24	14	25.8094	0.516695	1	24	13.5205	146.849	0.301743	1	24	13.7602	101.583	22.4294	0.220798
ENSMUSG00000043458	Pcdhb12	0.141715	1	24	22	5.65685	0.621181	1	24	18.3427	15.1358	0.301951	1	24	20.1714	8.08333	6.67775	0.826113
ENSMUSG00000003269	Cyth2	0.170207	1	24	16	38.5373	0.517454	1	24	15.3217	436.943	0.302057	1	24	15.6609	337.25	56.7137	0.168165
ENSMUSG00000000184	Ccnd2	0.170207	1	24	0	164.049	0.518808	1	24	21.9999	933.04	0.302617	1	24	23	741.417	167.303	0.225653
ENSMUSG00000025374	Nabp2	0.170207	1	24	20	26.8701	0.518868	1	24	17.4874	225.475	0.302642	1	24	18.7437	177.583	74.8996	0.421771
ENSMUSG00000037761	Actr5	0.170207	1	24	14	15.9099	0.519943	1	24	14.0443	119.504	0.303085	1	24	14.0222	90.5833	21.7997	0.24066
ENSMUSG00000029361	Nos1	0.170207	1	24	0	51.2652	0.520648	1	24	21.9628	241.547	0.303376	1	24	22.9814	197.583	60.2111	0.304738
ENSMUSG00000050390	C77080	0.141715	1	24	18	22.2739	0.627329	1	24	15.2916	182.123	0.304064	1	24	16.6458	152.917	45.0969	0.294912
ENSMUSG00000015671	Psma2	0.170207	1	24	20	32.5269	0.522837	1	24	21.9999	238.1	0.304279	1	24	21	201.083	1.2266	0.00609993
ENSMUSG00000013822	Elof1	0.141715	1	24	14	15.7331	0.628135	1	24	13.4899	97.5881	0.30434	1	24	13.745	70.9167	18.8542	0.265864
ENSMUSG00000029101	Rgs12	0.170207	1	24	14	245.012	0.523877	1	24	15.1583	1716.64	0.304707	1	24	14.5792	1336	331.554	0.248169
ENSMUSG00000029111	Nelfa	0.170207	1	24	8	30.4056	0.524725	1	24	13.6685	176.67	0.305055	1	24	10.8343	183.667	5.83916	0.0317921
ENSMUSG00000003848	Nob1	0.170207	1	24	20	13.435	0.525007	1	24	18.5043	66.8938	0.305171	1	24	19.2521	53.4167	8.02401	0.150215
ENSMUSG00000025144	Cenpx	0.209359	1	24	18	21.39	0.427389	1	24	16.129	70.1047	0.305456	1	24	17.0645	49.5	13.2591	0.26786
ENSMUSG00000004791	Pgf	0.170207	1	24	22	11.6673	0.526185	1	24	7.11111	9.17361	0.305655	1	24	2.55556	14.5	5.61196	0.387032
ENSMUSG00000048007	Timm8a1	0.209359	1	24	14	3.53553	0.428382	1	24	10.6618	13.7581	0.305957	1	24	12.3309	6.41667	5.17149	0.805946
ENSMUSG00000022718	Dgcr8	0.170207	1	24	0	53.7401	0.527264	1	24	18.5272	303.23	0.306098	1	24	21.2636	273.167	75.0618	0.274784
ENSMUSG00000095123	Gm21781	0.141715	1	24	6	19.0919	0.633309	1	24	2.00007	105.345	0.306111	1	24	4.00004	70.75	15.8432	0.223932
ENSMUSG00000031813	Mvb12a	0.141715	1	24	12	19.9758	0.633405	1	24	10.2161	123.746	0.306144	1	24	11.1081	83.25	23.0426	0.276788
ENSMUSG00000026604	Ptpn14	0.113223	1	24	14	194.985	0.793622	1	24	14.004	1585	0.306368	1	24	14.002	1262.83	259.274	0.205311
ENSMUSG00000037533	Rapgef6	0.170207	1	24	10	126.926	0.530659	1	24	6.69149	978.542	0.30749	1	24	8.34574	877.083	134.428	0.153267
ENSMUSG00000031715	Smarca5	0.170207	1	24	0	97.5807	0.530727	1	24	8.21437	962.209	0.307517	1	24	4.10718	938.75	184.098	0.19611
ENSMUSG00000027429	Sec23b	0.209359	1	24	18	47.3762	0.431935	1	24	14.1545	295.162	0.307748	1	24	16.0773	220.083	50.3733	0.228883
ENSMUSG00000051177	Plcb1	0.170207	1	24	10	203.293	0.532177	1	24	8.39968	2223.62	0.30811	1	24	9.19984	1964.33	237.483	0.120897
ENSMUSG00000022754	Tmem45a	0.209359	1	24	22	28.9914	0.432793	1	24	10.0951	39.5265	0.308179	1	24	16.0476	53.5833	2.04941	0.0382472
ENSMUSG00000053916	Nanp	0.209359	1	24	2	5.3033	0.432813	1	24	2.00007	7.67287	0.308189	1	24	2.00004	5.66667	7.00003	1.2353
ENSMUSG00000039840	Epg5	0.170207	1	24	8	39.9515	0.532781	1	24	13.7149	378.9	0.308357	1	24	10.8574	310	40.8787	0.131867
ENSMUSG00000084193	Gm6823	0.170207	1	24	22	2.12132	0.532993	1	24	21.9999	10.9482	0.308444	1	24	22	3	2.56033	0.853445
ENSMUSG00000053604	Rpia	0.113223	1	24	2	14.8492	0.801263	1	24	21.9999	83.1016	0.308449	1	24	24	80.75	15.7328	0.194833
ENSMUSG00000072915	Gm12258	0.170207	1	24	6	34.2947	0.535251	1	24	2.00007	123.17	0.309365	1	24	4.00004	79.0833	9.6366	0.121854
ENSMUSG00000063108	Zfp26	0.170207	1	24	8	47.3762	0.535524	1	24	2.00008	340.227	0.309476	1	24	5.00004	271.833	5.47442	0.0201389
ENSMUSG00000074766	Ism1	0.113223	1	24	14	85.5599	0.807642	1	24	13.9816	371.506	0.310179	1	24	13.9908	268.833	86.3908	0.321354
ENSMUSG00000059552	Trp53	0.170207	1	24	10	18.3848	0.538116	1	24	9.68482	198.865	0.310532	1	24	9.84241	156.5	18.0291	0.115202
ENSMUSG00000030602	Pak4	0.170207	1	24	20	61.5183	0.53981	1	24	10.1642	255.732	0.311221	1	24	15.0821	270.917	3.87818	0.014315
ENSMUSG00000070509	Rgma	0.170207	1	24	14	17.3241	0.540405	1	24	7.93418	135.238	0.311463	1	24	10.9671	107.75	29.2316	0.27129
ENSMUSG00000013858	Tmem259	0.170207	1	24	16	55.5079	0.542584	1	24	16.8678	411.946	0.312347	1	24	16.4339	361	79.1654	0.219295
ENSMUSG00000014077	Chp1	0.170207	1	24	20	40.3051	0.543033	1	24	17.7857	424.001	0.312529	1	24	18.8928	352.667	64.4847	0.182849
ENSMUSG00000028136	Snx27	0.141715	1	24	22	51.6188	0.652486	1	24	15.0847	389.785	0.312622	1	24	18.5424	344.5	97.4973	0.283011
ENSMUSG00000107290	Gm43282	0.0931041	1	24	2	3.71231	0.993198	1	24	9.80293	31.5788	0.312631	1	24	5.90146	14.25	10.3653	0.727392
ENSMUSG00000105081	Gm43110	0.141715	1	24	22	4.24264	0.6527	1	24	21.9999	10.5352	0.312694	1	24	22	6	4.42818	0.738031
ENSMUSG00000036676	Tmtc3	0.113223	1	24	0	22.8042	0.819174	1	24	21.9999	305.895	0.313293	1	24	23	266.667	37.1356	0.139259
ENSMUSG00000106648	Gm43176	0.170207	1	24	22	8.48528	0.545944	1	24	21.1202	22.0859	0.313708	1	24	21.5601	13.4167	8.40523	0.626476
ENSMUSG00000026042	Col5a2	0.170207	1	24	2	71.4178	0.546571	1	24	3.36419	257.19	0.313961	1	24	2.6821	224.167	82.8702	0.369681
ENSMUSG00000050953	Gja1	0.170207	1	24	8	81.4941	0.546978	1	24	6.89242	823.899	0.314126	1	24	7.44621	698.667	147.23	0.21073
ENSMUSG00000003308	Keap1	0.113223	1	24	16	49.1439	0.823076	1	24	14.9948	328.185	0.314343	1	24	15.4974	290	53.9604	0.18607
ENSMUSG00000063954	Hist2h2aa2	0.170207	1	24	20	6.89429	0.547792	1	24	15.219	39.1537	0.314454	1	24	17.6095	34.4167	8.42097	0.244677
ENSMUSG00000029787	Avl9	0.209359	1	24	12	49.4975	0.445969	1	24	7.56149	593.905	0.314761	1	24	9.78074	542.667	57.8667	0.106634
ENSMUSG00000026766	Mmadhc	0.170207	1	24	20	36.416	0.549097	1	24	19.6102	142.525	0.314981	1	24	19.8051	108.667	25.4161	0.233891
ENSMUSG00000068823	Csde1	0.170207	1	24	0	236.881	0.551535	1	24	2.00006	2860.15	0.315964	1	24	1.00003	2926	286.799	0.0980175
ENSMUSG00000025507	Pidd1	0.209359	1	24	6	2.12132	0.44865	1	24	14.1459	4.50898	0.316091	1	24	10.073	5.91667	3.02122	0.510628
ENSMUSG00000000823	Zfp512b	0.248511	1	24	8	58.3363	0.378235	1	24	9.18076	361.356	0.316248	1	24	8.59038	302.583	12.531	0.0414134
ENSMUSG00000038859	Baiap2l1	0.170207	1	24	22	20.6829	0.552404	1	24	15.8686	186.277	0.316313	1	24	18.9343	157.167	55.2502	0.351539
ENSMUSG00000097577	6230400D17Rik	0.113223	1	24	22	3.53553	0.831232	1	24	10.1236	5.51527	0.316529	1	24	16.0618	5.5	1.51359	0.275199
ENSMUSG00000009013	Dynll1	0.170207	1	24	0	189.505	0.553257	1	24	18.4053	1358.1	0.316656	1	24	21.2026	1105.83	213.792	0.193332
ENSMUSG00000042745	Id1	0.170207	1	24	18	397.04	0.554003	1	24	17.3206	2053.86	0.316957	1	24	17.6603	1382.75	554.169	0.400773
ENSMUSG00000018858	Mrpl58	0.170207	1	24	0	5.65685	0.555765	1	24	14.2003	77.5612	0.317664	1	24	19.1002	79.3333	0.767195	0.00967053
ENSMUSG00000031639	Tlr3	0.170207	1	24	6	65.2306	0.555946	1	24	9.44155	330.693	0.317737	1	24	7.72078	252.667	34.7822	0.13766
ENSMUSG00000097230	Gm26853	0.170207	1	24	6	12.7279	0.556026	1	24	6.10302	39.5536	0.317769	1	24	6.05151	20.5	26.0494	1.2707
ENSMUSG00000101892	9130401M01Rik	0.141715	1	24	20	6.36396	0.667925	1	24	18.3537	42.2662	0.317805	1	24	19.1768	33.4167	20.2369	0.605594
ENSMUSG00000033453	Adamts15	0.113223	1	24	22	9.54594	0.837584	1	24	21.9999	41.1896	0.318226	1	24	22	14.6667	8.47696	0.577975
ENSMUSG00000000976	Heatr6	0.170207	1	24	18	25.4558	0.559091	1	24	17.8187	127.545	0.318998	1	24	17.9093	98.5833	21.0624	0.213651
ENSMUSG00000043313	Pcdhb19	0.170207	1	24	8	16.0867	0.559595	1	24	6.86833	77.4517	0.319199	1	24	7.43417	42.25	34.6819	0.820872
ENSMUSG00000066415	Msl2	0.170207	1	24	2	113.844	0.560155	1	24	3.941	684.143	0.319423	1	24	2.9705	606.167	131.613	0.217123
ENSMUSG00000114003	Gm9616	0.170207	1	24	20	6.01041	0.561042	1	24	21.9999	21.5164	0.319778	1	24	21	14.5833	5.85715	0.401633
ENSMUSG00000093954	Gm16867	0.113223	1	24	0	2.12132	0.843558	1	24	21.9999	4.06881	0.319817	1	24	23	3.25	5.50928	1.69516
ENSMUSG00000040723	Rcsd1	0.170207	1	24	16	68.9429	0.561168	1	24	10.5484	944.121	0.319828	1	24	13.2742	877.333	52.6277	0.0599859
ENSMUSG00000009681	Bcr	0.113223	1	24	14	63.9932	0.844512	1	24	14.0179	604.502	0.320071	1	24	14.0089	521.917	71.5163	0.137026
ENSMUSG00000039873	Neurl2	0.113223	1	24	2	6.01041	0.846987	1	24	2.00007	113.797	0.320728	1	24	2.00004	77.4167	17.0286	0.21996
ENSMUSG00000027206	Cops2	0.170207	1	24	2	76.014	0.565576	1	24	5.24863	475.885	0.321587	1	24	3.62432	420.417	99.6693	0.237073
ENSMUSG00000022969	Il10rb	0.209359	1	24	0	82.0244	0.460076	1	24	14.7524	565.913	0.321719	1	24	19.3762	540	171.132	0.31691
ENSMUSG00000005417	Mprip	0.170207	1	24	18	525.027	0.567306	1	24	16.9144	5478.64	0.322276	1	24	17.4572	4642.42	535.787	0.115411
ENSMUSG00000016356	Col20a1	0.170207	1	24	0	2.47487	0.568054	1	24	21.9999	5.34427	0.322574	1	24	23	2.66667	3.09833	1.16187
ENSMUSG00000026727	Rsu1	0.113223	1	24	18	63.2861	0.854165	1	24	17.7051	774.611	0.32263	1	24	17.8525	664	60.2084	0.0906752
ENSMUSG00000017713	Tha1	0.170207	1	24	4	9.36916	0.568436	1	24	13.9636	19.5023	0.322726	1	24	8.98181	20.6667	7.25933	0.351258
ENSMUSG00000038126	Mphosph9	0.141715	1	24	2	21.5668	0.683014	1	24	2.00007	201.054	0.322823	1	24	2.00004	167.25	25.3392	0.151505
ENSMUSG00000034269	Setd5	0.170207	1	24	6	145.664	0.56875	1	24	6.12155	2092.87	0.322851	1	24	6.06077	1848.67	310.498	0.167958
ENSMUSG00000014158	Trpv4	0.209359	1	24	20	92.4542	0.462778	1	24	16.7904	394.135	0.323041	1	24	18.3952	274.25	164.342	0.599241
ENSMUSG00000035919	Bbs9	0.170207	1	24	0	33.9411	0.569825	1	24	21.9999	182.417	0.323277	1	24	23	149.083	39.1675	0.262722
ENSMUSG00000062116	Zfp954	0.113223	1	24	16	13.435	0.856906	1	24	17.1985	83.2741	0.323355	1	24	16.5993	62.75	27.7341	0.441978
ENSMUSG00000040359	Ufl1	0.170207	1	24	2	89.449	0.570579	1	24	3.92777	412.414	0.323577	1	24	2.96389	348.667	90.0824	0.258362
ENSMUSG00000025037	Maoa	0.170207	1	24	2	359.741	0.570724	1	24	4.60483	2120.9	0.323634	1	24	3.30242	1807.42	412.867	0.228429
ENSMUSG00000028096	Gpr89	0.170207	1	24	20	23.6881	0.571153	1	24	21.9999	190.172	0.323805	1	24	21	152.167	9.01022	0.0592128
ENSMUSG00000029602	Rasal1	0.248511	1	24	14	2.82843	0.391616	1	24	11.178	11.6579	0.324053	1	24	12.589	3.91667	5.69732	1.45464
ENSMUSG00000032194	Kank2	0.170207	1	24	14	94.3988	0.571965	1	24	16.1289	964.205	0.324127	1	24	15.0645	800.417	125.256	0.156488
ENSMUSG00000049624	Slc17a5	0.170207	1	24	0	13.0815	0.572686	1	24	14.349	46.6997	0.324413	1	24	19.1745	46.8333	20.5721	0.439263
ENSMUSG00000020085	Aifm2	0.170207	1	24	16	10.6066	0.573928	1	24	17.3174	37.2474	0.324904	1	24	16.6587	26.9167	10.3447	0.384324
ENSMUSG00000114172	Gm36298	0.141715	1	24	8	6.54074	0.689401	1	24	9.41065	24.6924	0.324932	1	24	8.70533	18.0833	2.34641	0.129756
ENSMUSG00000036743	Psma8	0.209359	1	24	6	13.9654	0.467045	1	24	3.85082	43.4871	0.325122	1	24	4.92541	30.4167	24.7531	0.813802
ENSMUSG00000025779	Ly96	0.170207	1	24	12	7.77817	0.575106	1	24	10.3628	33.2434	0.325371	1	24	11.1814	16.5	9.43225	0.571651
ENSMUSG00000030621	Me3	0.141715	1	24	12	16.617	0.692392	1	24	10.2043	106.689	0.325917	1	24	11.1021	73.9167	20.5075	0.277441
ENSMUSG00000081965	Gm11620	0.170207	1	24	2	2.12132	0.577399	1	24	2.00007	24.1725	0.326277	1	24	2.00004	5.33333	6.11205	1.14601
ENSMUSG00000101795	Gm5835	0.141715	1	24	2	14.1421	0.693979	1	24	9.64276	164.005	0.326439	1	24	5.82138	156.5	10.5375	0.0673323
ENSMUSG00000071645	Tut1	0.209359	1	24	8	16.9706	0.469806	1	24	6.22248	99.3736	0.326464	1	24	7.11124	78.1667	16.7538	0.214334
ENSMUSG00000035620	Ric8b	0.209359	1	24	0	30.7591	0.469968	1	24	21.9999	245.812	0.326543	1	24	23	198.667	30.0692	0.151355
ENSMUSG00000103657	Gm37204	0.248511	1	24	8	16.617	0.396225	1	24	9.6543	56.7415	0.326714	1	24	8.82715	34.9167	8.69136	0.248917
ENSMUSG00000035476	Tab3	0.248511	1	24	8	40.1283	0.396522	1	24	7.37671	180.241	0.326886	1	24	7.68836	131.333	35.8488	0.272961
ENSMUSG00000036636	Clcn7	0.170207	1	24	10	42.2496	0.579152	1	24	11.9097	324.546	0.326968	1	24	10.9549	279.667	33.7753	0.12077
ENSMUSG00000073468	Sft2d1	0.248511	1	24	4	42.4264	0.396936	1	24	2.00007	149.152	0.327124	1	24	3.00004	118.917	44.3585	0.373022
ENSMUSG00000024007	Ppil1	0.170207	1	24	2	14.4957	0.580309	1	24	2.00007	47.3261	0.327425	1	24	2.00004	33.1667	13.9799	0.421506
ENSMUSG00000006356	Crip2	0.170207	1	24	18	225.567	0.580365	1	24	17.204	1596.21	0.327447	1	24	17.602	1234.58	314.604	0.254826
ENSMUSG00000089704	Galnt2	0.170207	1	24	18	13.435	0.581433	1	24	17.3256	57.6629	0.327867	1	24	17.6628	39.4167	16.8972	0.428681
ENSMUSG00000024238	Zeb1	0.170207	1	24	4	155.033	0.583551	1	24	6.15267	1533.82	0.328701	1	24	5.07634	1344.67	373.768	0.277963
ENSMUSG00000030512	Snrpa1	0.170207	1	24	2	22.2739	0.58464	1	24	2.00007	162.467	0.329128	1	24	2.00004	112.25	31.6379	0.281852
ENSMUSG00000026799	Med27	0.170207	1	24	20	16.4402	0.584849	1	24	17.91	83.5006	0.32921	1	24	18.955	62.9167	31.3791	0.498741
ENSMUSG00000032855	Pkd1	0.170207	1	24	14	132.759	0.585618	1	24	14.0826	2039.41	0.329512	1	24	14.0413	1464.25	274.619	0.187549
ENSMUSG00000025856	Pdgfa	0.170207	1	24	20	19.4454	0.585839	1	24	17.8661	171.871	0.329599	1	24	18.933	133.833	40.9368	0.305879
ENSMUSG00000036199	Ndufa13	0.300911	1	24	20	27.2236	0.331735	1	24	10.5325	219.261	0.32985	1	24	15.2662	220.167	3.01686	0.0137026
ENSMUSG00000028398	Dmac1	0.248511	1	24	2	18.0312	0.401887	1	24	4.59904	87.8942	0.329966	1	24	3.29952	78.4167	27.0744	0.345264
ENSMUSG00000073680	Tmem88b	0.113223	1	24	20	21.5668	0.88238	1	24	18.6849	72.5732	0.330041	1	24	19.3424	60	38.9688	0.64948
ENSMUSG00000029569	Tmem168	0.248511	1	24	22	41.8961	0.402432	1	24	19.2292	289.19	0.330278	1	24	20.6146	248.75	50.8912	0.204588
ENSMUSG00000054364	Rhob	0.170207	1	24	16	683.595	0.589626	1	24	17.7464	5498.78	0.331083	1	24	16.8732	4699.42	404.709	0.0861191
ENSMUSG00000031378	Abcd1	0.170207	1	24	12	32.5269	0.590045	1	24	12.8034	216.72	0.331247	1	24	12.4017	165.5	33.188	0.200532
ENSMUSG00000054091	1810037I17Rik	0.209359	1	24	2	30.4056	0.48026	1	24	21.0091	103.595	0.331516	1	24	23.5046	100.833	28.5786	0.283424
ENSMUSG00000021550	2210016F16Rik	0.209359	1	24	0	21.9203	0.48039	1	24	22	65.398	0.331578	1	24	23	44.8333	23.5871	0.526105
ENSMUSG00000074151	Nlrc5	0.113223	1	24	6	28.6378	0.888947	1	24	2.00007	310.154	0.331751	1	24	4.00004	167.083	28.0603	0.167942
ENSMUSG00000035051	Dhx57	0.170207	1	24	4	50.2046	0.591612	1	24	5.08895	331.462	0.33186	1	24	4.54447	283.833	56.2828	0.198295
ENSMUSG00000026698	Pigc	0.209359	1	24	22	16.7938	0.482274	1	24	20.4963	98.3133	0.332483	1	24	21.2482	85.6667	18.4976	0.215925
ENSMUSG00000111017	AC061963.2	0.141715	1	24	8	10.253	0.714723	1	24	2.00007	43.2078	0.333213	1	24	5.00004	26.5	3.7151	0.140192
ENSMUSG00000020132	Rab21	0.141715	1	24	10	48.7904	0.715152	1	24	10.3696	512.2	0.333352	1	24	10.1848	457.667	42.5568	0.0929864
ENSMUSG00000024194	Cuta	0.141715	1	24	12	6.71751	0.71547	1	24	10.4686	82.4648	0.333456	1	24	11.2343	68	11.1782	0.164385
ENSMUSG00000073436	Eme2	0.170207	1	24	12	15.5563	0.595861	1	24	10.1751	136.135	0.333517	1	24	11.0875	101.917	19.3387	0.18975
ENSMUSG00000030751	Psma1	0.170207	1	24	18	31.643	0.597157	1	24	17.0604	264.002	0.334022	1	24	17.5302	221.167	63.0831	0.285229
ENSMUSG00000103133	Gm37303	0.209359	1	24	10	13.435	0.486138	1	24	8.23648	36.2667	0.334335	1	24	9.11824	17.0833	18.2362	1.06749
ENSMUSG00000113403	Gm9315	0.170207	1	24	20	8.48528	0.598739	1	24	14.5785	19.8443	0.334637	1	24	17.2893	9.58333	6.51448	0.679772
ENSMUSG00000029713	Gnb2	0.170207	1	24	16	58.3363	0.599232	1	24	16.0057	759.276	0.334829	1	24	16.0029	669.417	68.3755	0.102142
ENSMUSG00000015094	Npdc1	0.248511	1	24	20	29.3449	0.410469	1	24	17.7752	255.141	0.334857	1	24	18.8876	189.417	76.2774	0.402696
ENSMUSG00000007656	Arpp19	0.141715	1	24	2	38.1838	0.721422	1	24	2.00008	445.953	0.335383	1	24	2.00004	368.25	51.8908	0.140912
ENSMUSG00000106499	Gm9403	0.170207	1	24	2	19.2687	0.60109	1	24	2.00007	79.2097	0.33555	1	24	2.00004	40.6667	18.9856	0.46686
ENSMUSG00000084845	Tmem240	0.170207	1	24	16	5.3033	0.601744	1	24	13.8932	17.0066	0.335804	1	24	14.9466	8.41667	7.26532	0.863207
ENSMUSG00000030672	Mylpf	0.209359	1	24	2	12.3744	0.489298	1	24	19.6856	23.5388	0.335845	1	24	22.8428	25.3333	10.4193	0.411289
ENSMUSG00000102145	Gm38056	0.141715	1	24	2	13.7886	0.72302	1	24	4.09245	36.225	0.335899	1	24	3.04622	24.8333	18.2913	0.736563
ENSMUSG00000036764	Dnajc12	0.170207	1	24	0	6.36396	0.60209	1	24	21.9999	26.9647	0.335938	1	24	23	21.5833	9.88351	0.457923
ENSMUSG00000027438	Napb	0.170207	1	24	6	24.3952	0.604805	1	24	13.1967	87.968	0.33699	1	24	9.59833	79.9167	8.95035	0.111996
ENSMUSG00000028580	Pum1	0.113223	1	24	14	48.7904	0.909501	1	24	14.3665	904.261	0.337068	1	24	14.1833	822.417	60.2195	0.0732226
ENSMUSG00000046873	Mbtps2	0.209359	1	24	6	29.3449	0.491928	1	24	2.00006	144.346	0.337098	1	24	4.00003	109.083	34.794	0.318967
ENSMUSG00000052934	Fbxo31	0.170207	1	24	10	33.0572	0.605135	1	24	10.0882	145.547	0.337117	1	24	10.0441	94.5	30.6549	0.324391
ENSMUSG00000030884	Uqcrc2	0.248511	1	24	18	38.8909	0.415567	1	24	15.7431	299.066	0.337741	1	24	16.8716	258.75	43.1565	0.166788
ENSMUSG00000027692	Tnik	0.141715	1	24	14	44.5477	0.73046	1	24	13.7196	392.637	0.338296	1	24	13.8598	210.917	85.2809	0.404335
ENSMUSG00000020153	Ndufs7	0.209359	1	24	16	44.5477	0.49507	1	24	15.4632	229.026	0.338591	1	24	15.7316	185.083	60.9965	0.329563
ENSMUSG00000026586	Prrx1	0.209359	1	24	10	24.0416	0.495215	1	24	6.9422	87.0969	0.33866	1	24	8.4711	58.4167	28.2299	0.483251
ENSMUSG00000109434	Gm44937	0.141715	1	24	10	60.8112	0.732213	1	24	13.8497	171.291	0.338859	1	24	11.9249	153.167	35.8383	0.233982
ENSMUSG00000065979	Cpped1	0.248511	1	24	6	45.2548	0.417839	1	24	2.00008	285.141	0.339022	1	24	4.00004	211.25	31.024	0.146859
ENSMUSG00000024440	Pcdh12	0.170207	1	24	2	75.6604	0.610583	1	24	2.00007	602.033	0.339221	1	24	2.00004	428.083	97.8647	0.228611
ENSMUSG00000082776	Gm7061	0.248511	1	24	4	5.65685	0.418653	1	24	21.9999	6.9139	0.339479	1	24	0.999963	6.41667	4.3121	0.672015
ENSMUSG00000032842	Abcc10	0.113223	1	24	14	10.9602	0.920953	1	24	15.9592	70.2634	0.340007	1	24	14.9796	53	15.1012	0.284928
ENSMUSG00000060636	Rpl35a	0.248511	1	24	22	38.3605	0.4196	1	24	10.3807	309.906	0.340012	1	24	16.1903	314.833	1.46378	0.00464939
ENSMUSG00000038425	Poli	0.141715	1	24	14	15.2028	0.739572	1	24	14.6909	56.6224	0.341216	1	24	14.3455	42.25	20.7267	0.490572
ENSMUSG00000027306	Nusap1	0.141715	1	24	6	8.13173	0.739827	1	24	8.89045	26.4978	0.341298	1	24	7.44522	20.0833	4.5201	0.225067
ENSMUSG00000020692	Nle1	0.141715	1	24	0	3.53553	0.742292	1	24	14.5084	19.6646	0.342085	1	24	19.2542	19.1667	7.74592	0.404135
ENSMUSG00000031143	Ccdc22	0.170207	1	24	8	15.9099	0.618223	1	24	9.97606	49.0015	0.342157	1	24	8.98803	26.8333	6.31491	0.235338
ENSMUSG00000046562	Unc119b	0.170207	1	24	18	150.083	0.618925	1	24	17.3093	850.814	0.342426	1	24	17.6547	656.083	157.615	0.240236
ENSMUSG00000028521	Slc35d1	0.170207	1	24	2	20.5061	0.619349	1	24	5.40919	176.683	0.342588	1	24	3.7046	153.667	37.9964	0.247265
ENSMUSG00000001785	Pwp1	0.248511	1	24	4	35.1786	0.424822	1	24	14.067	90.0104	0.342938	1	24	9.03352	100.833	16.9126	0.167728
ENSMUSG00000041360	Pum3	0.141715	1	24	2	51.9723	0.746076	1	24	8.97723	270.318	0.343291	1	24	5.48861	256.75	51.2289	0.199528
ENSMUSG00000112816	AC156952.1	0.209359	1	24	6	7.77817	0.505821	1	24	5.57001	19.7723	0.343669	1	24	5.78501	9.41667	5.37404	0.570695
ENSMUSG00000043411	Usp48	0.113223	1	24	2	63.1093	0.935334	1	24	2.00007	950.538	0.343675	1	24	2.00004	819.417	67.6263	0.0825298
ENSMUSG00000093559	Gm20705	0.209359	1	24	8	21.2132	0.507042	1	24	9.24051	44.6256	0.344242	1	24	8.62026	33.1667	4.39989	0.13266
ENSMUSG00000026349	Ccnt2	0.170207	1	24	2	91.9239	0.624013	1	24	13.9563	533.545	0.344372	1	24	7.97815	544.917	17.7686	0.0326079
ENSMUSG00000027324	Rpusd2	0.113223	1	24	20	12.3744	0.93859	1	24	17.8768	32.1079	0.344502	1	24	18.9384	22	29	1.31818
ENSMUSG00000022751	Nit2	0.141715	1	24	6	6.36396	0.750617	1	24	6.241	34.9991	0.344735	1	24	6.1205	20.9167	25.2541	1.20737
ENSMUSG00000021958	Pinx1	0.248511	1	24	2	12.0208	0.428072	1	24	2.00004	67.2941	0.34475	1	24	2.00002	45.75	12.9627	0.283337
ENSMUSG00000024766	Lipo3	0.209359	1	24	2	14.8492	0.509296	1	24	9.97372	44.5016	0.3453	1	24	5.98686	47.5833	3.14043	0.0659984
ENSMUSG00000026640	Plxna2	0.170207	1	24	12	581.772	0.627213	1	24	14.145	3880.08	0.345591	1	24	13.0725	2609.08	673.679	0.258205
ENSMUSG00000043881	Kbtbd7	0.209359	1	24	10	17.6777	0.510359	1	24	8.03538	161.8	0.345797	1	24	9.01769	134.833	20.3481	0.150913
ENSMUSG00000009927	Rps25	0.170207	1	24	0	47.3762	0.628944	1	24	14.9223	403.13	0.34625	1	24	19.4612	396.083	93.8715	0.236999
ENSMUSG00000044145	1810024B03Rik	0.209359	1	24	8	9.19239	0.511433	1	24	7.83634	23.4858	0.3463	1	24	7.91817	13.3333	8.56486	0.642365
ENSMUSG00000046572	Zfp518b	0.170207	1	24	6	16.2635	0.629549	1	24	2.00007	130.001	0.34648	1	24	4.00004	115.25	13.8311	0.12001
ENSMUSG00000061315	Naca	0.170207	1	24	20	49.1439	0.630922	1	24	10.0854	1075.59	0.347002	1	24	15.0427	1112.33	0.840257	0.000755401
ENSMUSG00000021318	Gli3	0.170207	1	24	14	6.01041	0.631197	1	24	12.624	52.1314	0.347106	1	24	13.312	31.6667	14.9714	0.472782
ENSMUSG00000005583	Mef2c	0.170207	1	24	4	177.484	0.632628	1	24	8.80882	1503.48	0.347649	1	24	6.40441	1301	166.634	0.128081
ENSMUSG00000026484	Rnf2	0.141715	1	24	4	28.2843	0.760646	1	24	4.69219	254.34	0.34791	1	24	4.3461	214.417	45.088	0.210282
ENSMUSG00000028108	Ecm1	0.248511	1	24	18	129.047	0.434371	1	24	16.4508	766.398	0.348247	1	24	17.2254	574.333	257.612	0.44854
ENSMUSG00000044005	Gls2	0.170207	1	24	2	2.82843	0.634706	1	24	14	2	0.348437	1	24	8	3.66667	7.03858	1.91961
ENSMUSG00000097463	4930448E22Rik	0.300911	1	24	2	3.53553	0.359535	1	24	21.9999	5.18933	0.348786	1	24	24	3.75	3.31976	0.88527
ENSMUSG00000037266	Rsrp1	0.170207	1	24	14	116.673	0.636894	1	24	14.9123	1736.98	0.349265	1	24	14.4561	1472.75	186.356	0.126536
ENSMUSG00000036452	Arhgap26	0.170207	1	24	12	164.756	0.638109	1	24	13.8868	1026.79	0.349724	1	24	12.9434	711.833	156.856	0.220355
ENSMUSG00000039130	Zc3hc1	0.248511	1	24	20	13.435	0.437842	1	24	21.9999	64.5696	0.350164	1	24	21	50.25	4.36525	0.0868707
ENSMUSG00000031377	Bmx	0.170207	1	24	0	55.5079	0.63949	1	24	3.66535	243.903	0.350246	1	24	1.83267	251.417	78.8697	0.313701
ENSMUSG00000007989	Fzd3	0.141715	1	24	4	30.7591	0.768684	1	24	21.71	166.305	0.350442	1	24	0.855	160.25	27.4288	0.171163
ENSMUSG00000022620	Arsa	0.170207	1	24	18	18.3848	0.64041	1	24	16.9207	152.43	0.350593	1	24	17.4604	112.667	75.0244	0.665897
ENSMUSG00000068747	Sort1	0.248511	1	24	14	186.676	0.43899	1	24	13.4979	1503.62	0.350796	1	24	13.7489	1057.75	261.744	0.247453
ENSMUSG00000032192	Gnb5	0.113223	1	24	8	8.3085	0.966032	1	24	13.4583	54.516	0.351423	1	24	10.7291	48.4167	3.33834	0.0689501
ENSMUSG00000021215	Net1	0.248511	1	24	12	618.895	0.440805	1	24	7.84044	2829.29	0.351794	1	24	9.92022	2178.42	761.596	0.34961
ENSMUSG00000050144	Slc25a44	0.170207	1	24	10	19.9758	0.644947	1	24	9.7616	235.329	0.352302	1	24	9.8808	174.5	30.0525	0.172221
ENSMUSG00000023088	Abcc1	0.170207	1	24	8	35.3553	0.645153	1	24	9.59716	199.928	0.352379	1	24	8.79858	134.583	32.7006	0.242977
ENSMUSG00000047036	Zfp445	0.170207	1	24	6	77.9585	0.64531	1	24	6.88473	849.682	0.352438	1	24	6.44237	738.25	150.484	0.203839
ENSMUSG00000020130	Tbc1d15	0.170207	1	24	8	45.9619	0.645357	1	24	7.93813	436.695	0.352456	1	24	7.96907	377.25	40.5075	0.107376
ENSMUSG00000050035	Fhl4	0.170207	1	24	2	4.24264	0.645668	1	24	2.00007	18.0687	0.352573	1	24	2.00004	9	5.4885	0.609833
ENSMUSG00000048200	Cracr2b	0.170207	1	24	16	65.0538	0.647368	1	24	15.3229	362.088	0.353212	1	24	15.6615	260.667	103.273	0.396186
ENSMUSG00000102461	Gm37166	0.141715	1	24	16	10.253	0.777649	1	24	14.0556	27.5035	0.353251	1	24	15.0278	12.5833	12.3333	0.980132
ENSMUSG00000003762	Coq8b	0.113223	1	24	20	20.8597	0.974331	1	24	14.3073	107.912	0.353498	1	24	17.1537	70.9167	34.1242	0.481187
ENSMUSG00000038838	Vars2	0.170207	1	24	20	18.9151	0.648591	1	24	10.4172	107.304	0.353671	1	24	15.2086	90.8333	13.4916	0.148531
ENSMUSG00000084968	Gm12743	0.248511	1	24	6	9.54594	0.444509	1	24	2.00007	16.3114	0.353826	1	24	4.00004	8.25	5.23015	0.633957
ENSMUSG00000040097	Flywch1	0.170207	1	24	18	36.7696	0.649598	1	24	17.3133	467.62	0.354048	1	24	17.6566	407.917	80.2556	0.196745
ENSMUSG00000001053	N4bp3	0.209359	1	24	20	110.485	0.528124	1	24	17.4431	642.111	0.354051	1	24	18.7216	468.833	198.575	0.423551
ENSMUSG00000027281	Slx4ip	0.113223	1	24	4	3.35876	0.979085	1	24	9.69301	54.6957	0.354683	1	24	6.8465	43.8333	1.50525	0.0343403
ENSMUSG00000057982	Zfp809	0.170207	1	24	6	34.825	0.65152	1	24	6.71798	186.244	0.354768	1	24	6.35899	146.917	37.5335	0.255475
ENSMUSG00000033047	Eif3l	0.170207	1	24	14	30.5824	0.651717	1	24	13.5659	411.728	0.354842	1	24	13.783	347.833	34.8195	0.100104
ENSMUSG00000001349	Cnn1	0.141715	1	24	22	7.77817	0.786464	1	24	18.1187	24.2324	0.355999	1	24	20.0593	10.75	10.5509	0.981476
ENSMUSG00000000320	Alox12	0.248511	1	24	2	46.1387	0.448724	1	24	2.20982	171.886	0.356129	1	24	2.10491	143.75	54.5538	0.379504
ENSMUSG00000001227	Sema6b	0.170207	1	24	12	63.2861	0.6553	1	24	14.5907	310.025	0.356181	1	24	13.2953	226	71.9611	0.318412
ENSMUSG00000034254	Agpat1	0.353312	1	24	20	33.234	0.315725	1	24	14.9542	240.678	0.35621	1	24	17.4771	190.417	50.5401	0.265419
ENSMUSG00000025610	Map3k7cl	0.353312	1	24	20	18.7383	0.315902	1	24	21.9999	38.464	0.356347	1	24	21	17	6.90741	0.406318
ENSMUSG00000000555	Itga5	0.170207	1	24	20	87.3277	0.657073	1	24	17.9165	513.846	0.356843	1	24	18.9582	381.833	117.432	0.307549
ENSMUSG00000071253	Slc25a16	0.209359	1	24	0	16.0867	0.535151	1	24	21.9999	73.9825	0.357281	1	24	23	55.4167	20.3558	0.367323
ENSMUSG00000098206	A430106G13Rik	0.170207	1	24	20	4.41942	0.658307	1	24	19.2539	8.74424	0.357303	1	24	19.627	4.5	4.28543	0.952318
ENSMUSG00000044694	2010007H06Rik	0.300911	1	24	2	14.8492	0.372696	1	24	15.3424	25.834	0.357522	1	24	20.6712	32.0833	15.922	0.496272
ENSMUSG00000040725	Hnrnpul1	0.170207	1	24	4	115.612	0.659295	1	24	7.93728	1724.98	0.357671	1	24	5.96864	1623.17	259.394	0.159807
ENSMUSG00000025912	Mybl1	0.170207	1	24	6	9.19239	0.661268	1	24	13.6357	31.3186	0.358404	1	24	9.81784	32.75	1.51432	0.0462387
ENSMUSG00000030400	Ercc2	0.170207	1	24	16	12.0208	0.661579	1	24	13.9132	157.035	0.35852	1	24	14.9566	127	12.4784	0.0982552
ENSMUSG00000028890	Mtf1	0.170207	1	24	22	26.5165	0.66199	1	24	21.9999	293.626	0.358673	1	24	22	255.167	34.9772	0.137076
ENSMUSG00000082110	Gm11196	0.113223	1	24	20	2.12132	0.996767	1	24	10.1013	8.51255	0.359069	1	24	15.0506	5.33333	0.178892	0.0335422
ENSMUSG00000028899	Taf12	0.141715	1	24	22	15.7331	0.797019	1	24	14.5305	156.779	0.359271	1	24	18.2653	120	23.2116	0.19343
ENSMUSG00000037410	Tbc1d2b	0.209359	1	24	18	46.669	0.540172	1	24	16.5107	375.769	0.359577	1	24	17.2553	282.833	111.661	0.394796
ENSMUSG00000028261	Ndufaf4	0.170207	1	24	2	23.3345	0.66486	1	24	2.00007	113.531	0.359738	1	24	2.00004	80.75	25.4109	0.314686
ENSMUSG00000031077	Fadd	0.113223	1	24	18	8.13173	1	1	24	17.3934	67.8638	0.359867	1	24	17.6967	60.6667	13.2856	0.218993
ENSMUSG00000015568	Lpl	0.170207	1	24	14	22.981	0.665867	1	24	14.0111	158.501	0.360112	1	24	14.0056	98.0833	36.7988	0.375179
ENSMUSG00000047434	Xxylt1	0.248511	1	24	10	36.0624	0.456755	1	24	7.17653	146.042	0.360489	1	24	8.58826	106.417	42.4904	0.399284
ENSMUSG00000047126	Cltc	0.170207	1	24	2	412.95	0.67091	1	24	9.47903	5229.91	0.361978	1	24	5.73951	4968.17	586.274	0.118006
ENSMUSG00000030766	Arhgap17	0.170207	1	24	14	68.4126	0.670997	1	24	13.8145	1096.52	0.36201	1	24	13.9073	901.5	112.279	0.124547
ENSMUSG00000042377	Fam83g	0.141715	1	24	10	4.41942	0.807555	1	24	6.52255	21.2206	0.362518	1	24	8.26128	11.9167	8.22753	0.690422
ENSMUSG00000079470	Utp14b	0.248511	1	24	2	95.4594	0.461688	1	24	9.29465	866.274	0.36315	1	24	5.64732	702.167	166.662	0.237355
ENSMUSG00000047583	Tyw3	0.353312	1	24	2	29.6985	0.324909	1	24	2.00007	73.3949	0.36328	1	24	2.00004	46	26.1064	0.567531
ENSMUSG00000050855	Zfp940	0.248511	1	24	2	15.7331	0.462245	1	24	18.4527	23.3758	0.363449	1	24	22.2264	27.1667	15.4922	0.570264
ENSMUSG00000005813	Metap1	0.248511	1	24	2	29.6985	0.462424	1	24	21.9999	175.775	0.363545	1	24	24	164	31.3213	0.190984
ENSMUSG00000028419	Chmp5	0.248511	1	24	0	77.4282	0.462834	1	24	5.59508	470.13	0.363766	1	24	2.79754	496.167	65.3505	0.131711
ENSMUSG00000010554	Mettl16	0.170207	1	24	0	28.6378	0.676386	1	24	21.9999	248.095	0.363996	1	24	23	208.083	24.3421	0.116983
ENSMUSG00000008690	Ncaph2	0.209359	1	24	18	47.5529	0.550029	1	24	17.126	425.712	0.364056	1	24	17.563	370.667	49.5316	0.133628
ENSMUSG00000072244	Trim6	0.170207	1	24	22	19.9758	0.676808	1	24	7.61819	64.6155	0.364151	1	24	2.8091	70.5833	11.6413	0.16493
ENSMUSG00000033799	Fam208b	0.170207	1	24	4	97.9343	0.677464	1	24	2.00007	770.932	0.364393	1	24	3.00004	637.417	143.425	0.225011
ENSMUSG00000002007	Srpk3	0.209359	1	24	14	4.94975	0.551196	1	24	13.6335	25.79	0.364584	1	24	13.8167	9.58333	9.05965	0.945354
ENSMUSG00000034473	Sec22a	0.170207	1	24	20	16.617	0.679278	1	24	17.5995	112.746	0.365059	1	24	18.7998	78.3333	59.5152	0.759768
ENSMUSG00000004356	Utp20	0.248511	1	24	4	30.9359	0.465261	1	24	7.71693	318.02	0.365069	1	24	5.85847	250.917	90.4716	0.360564
ENSMUSG00000049922	Slc35c1	0.300911	1	24	2	18.0312	0.385088	1	24	13.6706	62.6901	0.365619	1	24	7.83531	70.4167	19.05	0.270533
ENSMUSG00000024370	Cdc23	0.209359	1	24	2	24.3952	0.553576	1	24	21.9999	299.534	0.365659	1	24	24	283.667	29.3006	0.103292
ENSMUSG00000027763	Mbnl1	0.170207	1	24	2	174.125	0.681039	1	24	9.65163	2033.74	0.365705	1	24	5.82581	1968.17	145.585	0.0739699
ENSMUSG00000025026	Add3	0.170207	1	24	14	149.907	0.682296	1	24	9.37759	1948.24	0.366166	1	24	11.6888	1759.58	156.751	0.0890843
ENSMUSG00000021967	Mrpl57	0.209359	1	24	20	10.6066	0.554974	1	24	10.2938	51.3038	0.366289	1	24	15.1469	47	1.77087	0.0376781
ENSMUSG00000017550	Atad5	0.170207	1	24	6	15.2028	0.683242	1	24	6.46697	108.113	0.366513	1	24	6.23348	68.9167	61.7643	0.896218
ENSMUSG00000035764	Fbxo45	0.248511	1	24	0	38.5373	0.468111	1	24	19.4053	230.878	0.366595	1	24	21.7026	208.25	40.7994	0.195916
ENSMUSG00000032702	Kank1	0.170207	1	24	22	52.5027	0.683981	1	24	18.8316	535.557	0.366783	1	24	20.4158	450.5	83.4455	0.185229
ENSMUSG00000030834	Abcc6	0.170207	1	24	8	61.1647	0.686508	1	24	13.7784	350.39	0.367707	1	24	10.8892	305.917	12.2496	0.0400423
ENSMUSG00000056260	Lrif1	0.170207	1	24	6	31.643	0.688498	1	24	8.95223	226.309	0.368434	1	24	7.47612	177.417	24.2753	0.136826
ENSMUSG00000046691	Chtf8	0.170207	1	24	18	41.8961	0.689451	1	24	14.0582	541.027	0.368782	1	24	16.0291	474.167	26.807	0.0565351
ENSMUSG00000084235	Gm15421	0.170207	1	24	8	6.36396	0.690178	1	24	10.1445	21.0358	0.369047	1	24	9.07223	9.33333	4.5175	0.484017
ENSMUSG00000097715	Gpr137b-ps	0.170207	1	24	20	21.0364	0.691084	1	24	10.6002	122.652	0.369377	1	24	15.3001	102.167	16.5968	0.162449
ENSMUSG00000051695	Pcbp1	0.248511	1	24	16	88.7419	0.473369	1	24	15.1283	821.296	0.369399	1	24	15.5642	676.333	115.389	0.170609
ENSMUSG00000026615	Eprs	0.170207	1	24	6	112.96	0.692391	1	24	7.21946	1107.28	0.369853	1	24	6.60973	958.583	156.225	0.162975
ENSMUSG00000042099	Kank3	0.248511	1	24	14	369.64	0.47562	1	24	14.2881	3281.06	0.370594	1	24	14.144	2530.75	543.326	0.21469
ENSMUSG00000034040	Galnt17	0.209359	1	24	0	21.39	0.564962	1	24	21.9999	76.1355	0.370772	1	24	23	39.3333	25.8879	0.658167
ENSMUSG00000105867	Gm42517	0.170207	1	24	20	4.24264	0.695637	1	24	14.6843	13.2846	0.371033	1	24	17.3421	5.75	6.37462	1.10863
ENSMUSG00000017491	Rarb	0.141715	1	24	12	7.77817	0.835598	1	24	10.2164	37.5797	0.371064	1	24	11.1082	26	11.7588	0.45226
ENSMUSG00000027132	Katnbl1	0.248511	1	24	2	12.1976	0.476722	1	24	21.9999	78.4655	0.371178	1	24	24	81.9167	14.5781	0.177963
ENSMUSG00000021474	Sfxn1	0.141715	1	24	22	23.1577	0.837651	1	24	10.3621	81.4932	0.371684	1	24	16.1811	82.5833	1.16084	0.0140566
ENSMUSG00000032410	Xrn1	0.170207	1	24	4	94.0452	0.698402	1	24	2.72048	783.969	0.372036	1	24	3.36024	717.667	127.25	0.177311
ENSMUSG00000038151	Prdm1	0.209359	1	24	6	70.0036	0.568626	1	24	5.47731	309.964	0.372407	1	24	5.73865	235.417	71.6484	0.304347
ENSMUSG00000093686	Gm4705	0.209359	1	24	22	7.95495	0.569789	1	24	21.9999	47.8957	0.372925	1	24	22	27.25	6.4224	0.235684
ENSMUSG00000114104	CT009757.6	0.141715	1	24	20	7.42462	0.842291	1	24	14.0302	30.5009	0.373084	1	24	17.0151	26	1.96016	0.0753909
ENSMUSG00000030236	Slco1b2	0.248511	1	24	20	7.07107	0.4806	1	24	18.063	13.9605	0.37323	1	24	19.0315	6.08333	5.04048	0.828572
ENSMUSG00000038028	Tigar	0.170207	1	24	18	22.4506	0.702138	1	24	14.2084	80.1216	0.373389	1	24	16.1042	53.5833	11.8679	0.221485
ENSMUSG00000039308	Ndst2	0.248511	1	24	14	33.0572	0.48338	1	24	13.8687	174.557	0.374696	1	24	13.9343	136.5	38.4187	0.281456
ENSMUSG00000087408	Cers1	0.248511	1	24	10	6.36396	0.483494	1	24	10.0334	26.5031	0.374757	1	24	10.0167	8.41667	8.73082	1.03733
ENSMUSG00000022637	Cblb	0.248511	1	24	12	40.3051	0.484174	1	24	9.38586	241.283	0.375115	1	24	10.6929	175.667	46.5475	0.264976
ENSMUSG00000068742	Cry2	0.248511	1	24	20	47.7297	0.484283	1	24	17.5316	421.674	0.375172	1	24	18.7658	349.083	69.0901	0.197919
ENSMUSG00000022515	Anks3	0.170207	1	24	16	23.6881	0.707312	1	24	14.6267	163.695	0.375257	1	24	15.3134	121.917	21.5868	0.177062
ENSMUSG00000035828	Pim3	0.248511	1	24	16	140.007	0.484699	1	24	10.1107	447.613	0.375391	1	24	13.0553	404.75	111.365	0.275146
ENSMUSG00000097059	Fam120aos	0.170207	1	24	6	9.19239	0.707899	1	24	9.78741	28.5324	0.375468	1	24	7.8937	23.6667	2.5396	0.107307
ENSMUSG00000036894	Rap2b	0.248511	1	24	16	16.2635	0.485519	1	24	13.7639	142.399	0.375822	1	24	14.882	83.5833	35.7587	0.427821
ENSMUSG00000022272	Myo10	0.170207	1	24	8	247.487	0.709762	1	24	6.30724	5440.32	0.376138	1	24	7.15362	4653.75	753.459	0.161904
ENSMUSG00000005534	Insr	0.248511	1	24	12	503.99	0.486238	1	24	13.991	3159.01	0.3762	1	24	12.9955	2571.92	443.957	0.172617
ENSMUSG00000082088	Gm15753	0.248511	1	24	6	4.94975	0.487979	1	24	7.54343	12.4017	0.377113	1	24	6.77171	6.58333	6.41298	0.974123
ENSMUSG00000036435	Exoc1	0.248511	1	24	2	27.9307	0.488212	1	24	2.00006	317.766	0.377235	1	24	2.00003	283.5	47.3679	0.167083
ENSMUSG00000033953	Ppp3r1	0.170207	1	24	6	42.0729	0.713098	1	24	12.9974	394.137	0.377337	1	24	9.49869	392.333	32.5835	0.0830505
ENSMUSG00000001156	Mxd1	0.170207	1	24	18	46.8458	0.713225	1	24	17.02	343.471	0.377383	1	24	17.51	270	48.9363	0.181246
ENSMUSG00000073639	Rab18	0.170207	1	24	4	64.1699	0.714554	1	24	2.00006	565.498	0.37786	1	24	3.00003	477.667	68.0854	0.142538
ENSMUSG00000004561	Mettl17	0.248511	1	24	10	14.1421	0.490006	1	24	6.52112	54.321	0.378175	1	24	8.26056	33.75	16.9622	0.502584
ENSMUSG00000038582	Pptc7	0.248511	1	24	20	31.9966	0.490197	1	24	17.5541	202.64	0.378275	1	24	18.777	169.167	26.6817	0.157725
ENSMUSG00000020658	Efr3b	0.170207	1	24	2	328.451	0.716687	1	24	19.0963	3208.32	0.378624	1	24	22.5481	3103.92	483.3	0.155707
ENSMUSG00000000355	Mcts1	0.209359	1	24	4	13.6118	0.582996	1	24	2.00007	82.8641	0.378772	1	24	3.00003	49.5	19.6985	0.39795
ENSMUSG00000002797	Ggct	0.170207	1	24	22	9.89949	0.717217	1	24	17.7309	32.0287	0.378814	1	24	19.8654	23.8333	13.9735	0.586302
ENSMUSG00000025584	Pde8a	0.248511	1	24	12	91.5703	0.491514	1	24	13.4503	652.56	0.378963	1	24	12.7251	588.333	76.3914	0.129844
ENSMUSG00000031539	Ap3m2	0.209359	1	24	6	36.416	0.58355	1	24	8.9668	216.713	0.379016	1	24	7.4834	175	46.4148	0.265227
ENSMUSG00000042737	Dpm3	0.209359	1	24	0	13.7886	0.584154	1	24	9.7897	20.0385	0.379282	1	24	4.89485	23.8333	3.4427	0.144449
ENSMUSG00000027329	Spef1	0.248511	1	24	2	28.461	0.492157	1	24	21.9999	66.6407	0.3793	1	24	24	63.9167	25.1148	0.39293
ENSMUSG00000055320	Tead1	0.141715	1	24	8	7.42462	0.863628	1	24	13.7946	366.212	0.379473	1	24	10.8973	312.417	49.2929	0.15778
ENSMUSG00000044496	2510039O18Rik	0.170207	1	24	12	27.0468	0.71965	1	24	13.99	250.001	0.379684	1	24	12.995	186.583	32.2106	0.172634
ENSMUSG00000025195	Dnmbp	0.300911	1	24	2	73.3623	0.407956	1	24	5.23972	425.305	0.380249	1	24	3.61986	384.75	104.302	0.27109
ENSMUSG00000102503	Gm37370	0.209359	1	24	4	9.89949	0.587544	1	24	13.6288	13.6458	0.380771	1	24	8.8144	15.5	6.27469	0.404819
ENSMUSG00000104002	Gm38336	0.209359	1	24	8	13.7886	0.587809	1	24	6.11301	46.4619	0.380887	1	24	7.05651	26.5	15.5971	0.588572
ENSMUSG00000022724	Riox2	0.209359	1	24	6	42.78	0.587875	1	24	8.47503	134.928	0.380916	1	24	7.23751	100.167	15.9877	0.159611
ENSMUSG00000105976	Gm42782	0.248511	1	24	0	3.53553	0.495487	1	24	14.7391	4.62629	0.381035	1	24	19.3695	4.66667	5.23433	1.12164
ENSMUSG00000023032	Slc4a8	0.248511	1	24	8	14.4957	0.495701	1	24	9.2906	49.6341	0.381147	1	24	8.6453	29.8333	13.6108	0.456227
ENSMUSG00000069899	Gm12166	0.209359	1	24	2	3.18198	0.588475	1	24	14.3011	7.01817	0.381179	1	24	20.1505	7.75	5.21037	0.672306
ENSMUSG00000054752	Fsd1l	0.248511	1	24	2	26.163	0.496778	1	24	13.798	72.1239	0.381707	1	24	7.899	80.0833	19.2361	0.240201
ENSMUSG00000097728	Gm26840	0.248511	1	24	16	13.2583	0.497874	1	24	14.2315	68.6495	0.382277	1	24	15.1158	36.25	20.1638	0.556242
ENSMUSG00000026196	Bard1	0.209359	1	24	18	7.77817	0.591232	1	24	15.7473	18.1897	0.382386	1	24	16.8736	8.25	9.72075	1.17827
ENSMUSG00000047022	Mipol1	0.170207	1	24	4	30.4056	0.728312	1	24	3.79181	108.466	0.382771	1	24	3.8959	85.0833	48.0621	0.564882
ENSMUSG00000020681	Ace	0.170207	1	24	20	249.255	0.729091	1	24	14.0764	1373.31	0.383048	1	24	17.0382	946	192.016	0.202977
ENSMUSG00000027994	Mcub	0.170207	1	24	8	8.83883	0.729515	1	24	13.706	67.9655	0.383198	1	24	10.853	49.8333	12.7073	0.254995
ENSMUSG00000020810	Cygb	0.248511	1	24	10	16.2635	0.5005	1	24	7.97537	47.8979	0.383638	1	24	8.98769	35.4167	16.9092	0.477437
ENSMUSG00000027419	Pcsk2	0.170207	1	24	18	4.77297	0.732957	1	24	17.2067	32.3299	0.384419	1	24	17.6034	19.3333	25.3113	1.3092
ENSMUSG00000043940	Wdfy3	0.248511	1	24	12	325.269	0.502863	1	24	13.684	2918.23	0.384861	1	24	12.842	2374.42	288.423	0.121471
ENSMUSG00000102697	Pcdhac2	0.300911	1	24	6	6.36396	0.415324	1	24	4.21299	16.7617	0.38488	1	24	5.10649	8.08333	6.24961	0.773148
ENSMUSG00000005882	Uqcc1	0.170207	1	24	20	30.9359	0.735619	1	24	15.1593	167.4	0.385361	1	24	17.5796	116	54.4206	0.469143
ENSMUSG00000058153	Sez6l	0.248511	1	24	8	16.617	0.503882	1	24	10.3257	42.1009	0.385387	1	24	9.16283	26.5	7.64386	0.288448
ENSMUSG00000103696	Gm37531	0.170207	1	24	6	15.9099	0.736584	1	24	13.8896	111.085	0.385702	1	24	9.9448	105.667	5.03026	0.047605
ENSMUSG00000020088	Sar1a	0.170207	1	24	20	53.033	0.739031	1	24	9.87184	483.107	0.386566	1	24	14.9359	469.583	16.8789	0.0359444
ENSMUSG00000019773	Fbxo5	0.248511	1	24	0	9.54594	0.506424	1	24	2.00007	26.0687	0.386698	1	24	1.00004	17.0833	9.60417	0.562195
ENSMUSG00000024942	Capn1	0.209359	1	24	20	19.799	0.601141	1	24	17.4479	191.771	0.386703	1	24	18.7239	146.167	58.008	0.396862
ENSMUSG00000027465	Tbc1d20	0.170207	1	24	2	19.2687	0.73961	1	24	21.9999	299.95	0.386771	1	24	24	282.417	21.9393	0.0776842
ENSMUSG00000020847	Rph3al	0.170207	1	24	0	15.3796	0.741606	1	24	21.8013	89.7951	0.387474	1	24	22.9006	76.6667	15.7103	0.204917
ENSMUSG00000021037	Ahsa1	0.248511	1	24	20	81.3173	0.508116	1	24	15.0554	472.766	0.387569	1	24	17.5277	344.083	165.942	0.482274
ENSMUSG00000021427	Ssr1	0.300911	1	24	6	135.411	0.420009	1	24	9.46816	1281.86	0.387804	1	24	7.73408	1167.08	24.4797	0.0209751
ENSMUSG00000027534	Snx16	0.209359	1	24	0	17.3241	0.603762	1	24	2.00007	78.4834	0.387839	1	24	1.00004	81.8333	8.66639	0.105903
ENSMUSG00000023805	Synj2	0.209359	1	24	2	32.5269	0.604286	1	24	21.9999	169.38	0.388066	1	24	24	136.083	37.0947	0.272588
ENSMUSG00000031822	Gse1	0.170207	1	24	14	82.0244	0.744084	1	24	14.6584	799.504	0.388347	1	24	14.3292	640.5	90.4742	0.141256
ENSMUSG00000026028	Trak2	0.170207	1	24	16	33.234	0.744195	1	24	14.1958	1440.76	0.388386	1	24	15.0979	1322.42	98.5463	0.0745198
ENSMUSG00000029234	Tmem165	0.209359	1	24	16	18.0312	0.60571	1	24	15.0462	200.798	0.388682	1	24	15.5231	169.333	24.6419	0.145523
ENSMUSG00000036019	Tmtc2	0.170207	1	24	2	95.9897	0.745838	1	24	3.69655	1280.31	0.388963	1	24	2.84828	1072.17	125.378	0.116938
ENSMUSG00000004633	Chn2	0.170207	1	24	8	29.6985	0.746034	1	24	6.50622	414.817	0.389032	1	24	7.25311	371.333	75.6084	0.203613
ENSMUSG00000036333	Kidins220	0.170207	1	24	4	84.1457	0.747207	1	24	8.71596	1597.16	0.389444	1	24	6.35798	1501.08	138.874	0.0925155
ENSMUSG00000030754	Copb1	0.248511	1	24	0	60.4576	0.51244	1	24	19.1637	597.249	0.389788	1	24	21.5819	566.25	66.7124	0.117814
ENSMUSG00000001056	Nhp2	0.141715	1	24	10	2.82843	0.898829	1	24	9.77061	81.1899	0.389851	1	24	9.88531	51.75	4.3288	0.0836484
ENSMUSG00000026035	Ppil3	0.248511	1	24	2	16.0867	0.513425	1	24	14.7563	39.3701	0.390292	1	24	20.3781	46.6667	23.5106	0.503798
ENSMUSG00000040852	Plekhh2	0.248511	1	24	2	75.6604	0.51345	1	24	4.3867	1127.09	0.390305	1	24	3.19335	958.917	105.414	0.10993
ENSMUSG00000023067	Cdkn1a	0.248511	1	24	14	451.134	0.514536	1	24	17.1494	1760.04	0.39086	1	24	15.5747	1168.5	560.066	0.479304
ENSMUSG00000026019	Wdr12	0.170207	1	24	2	18.7383	0.754807	1	24	13.985	98.5005	0.392105	1	24	7.99251	104.5	20.3869	0.19509
ENSMUSG00000091478	Gm10039	0.248511	1	24	16	2.82843	0.517167	1	24	13.303	7.58581	0.392204	1	24	14.6515	4	2.5398	0.63495
ENSMUSG00000053040	Aph1c	0.209359	1	24	0	4.59619	0.615226	1	24	21.9999	19.2761	0.392781	1	24	23	12.1667	5.22169	0.42918
ENSMUSG00000025982	Sf3b1	0.248511	1	24	2	160.513	0.518506	1	24	4.49893	2700.6	0.392886	1	24	3.24946	2513.33	191.263	0.0760993
ENSMUSG00000114193	AC122828.3	0.248511	1	24	2	56.9221	0.519623	1	24	21.9999	246.293	0.393455	1	24	24	215.75	62.4981	0.289679
ENSMUSG00000020838	Slc6a4	0.209359	1	24	2	4.41942	0.616926	1	24	15.0245	4.17028	0.39351	1	24	20.5123	6.58333	9.63724	1.46388
ENSMUSG00000025935	Tram1	0.248511	1	24	4	73.1856	0.519828	1	24	13.0625	545.933	0.393559	1	24	8.53126	595.083	155.004	0.260474
ENSMUSG00000008373	Prpf31	0.248511	1	24	8	47.1994	0.519972	1	24	7.91886	303.906	0.393632	1	24	7.95943	249.167	36.9369	0.148242
ENSMUSG00000055639	Dach1	0.170207	1	24	8	37.8302	0.760204	1	24	13.8284	317.901	0.393987	1	24	10.9142	319.75	7.64496	0.0239092
ENSMUSG00000034252	Senp6	0.209359	1	24	6	106.42	0.618426	1	24	2.21252	845.54	0.394152	1	24	4.10626	743.5	37.9275	0.0510121
ENSMUSG00000033581	Igf2bp2	0.209359	1	24	0	10.253	0.618776	1	24	21.9999	34.5871	0.394302	1	24	23	17.8333	11.5707	0.648825
ENSMUSG00000012519	Mlkl	0.170207	1	24	2	15.2028	0.762206	1	24	2.00007	141.4	0.394683	1	24	2.00004	106.417	26.181	0.246024
ENSMUSG00000028885	Smpdl3b	0.248511	1	24	10	4.94975	0.522518	1	24	9.77414	16.5417	0.394925	1	24	9.88707	6.08333	5.97148	0.981613
ENSMUSG00000033938	Ndufb7	0.209359	1	24	2	27.9307	0.621728	1	24	14.5729	194.132	0.395564	1	24	20.2865	196	33.2006	0.169391
ENSMUSG00000090015	Gm15446	0.248511	1	24	4	16.2635	0.523929	1	24	2.00007	58.258	0.39564	1	24	3.00004	36.1667	16.3947	0.453309
ENSMUSG00000020520	Galnt10	0.248511	1	24	14	48.4368	0.524502	1	24	14.0791	307.569	0.395931	1	24	14.0396	191.167	60.6352	0.317185
ENSMUSG00000030168	Adipor2	0.248511	1	24	14	404.819	0.524535	1	24	16.2896	2052.96	0.395948	1	24	15.1448	1581.08	493.287	0.311993
ENSMUSG00000037014	Sstr4	0.209359	1	24	20	11.3137	0.623246	1	24	15.0245	59.1287	0.396211	1	24	17.5122	39.3333	22.3952	0.56937
ENSMUSG00000022032	Scara5	0.248511	1	24	20	5.3033	0.526176	1	24	19.0764	12.4991	0.396778	1	24	19.5382	8.41667	3.85262	0.457737
ENSMUSG00000006215	Zbtb17	0.170207	1	24	2	10.253	0.768893	1	24	21.9999	193.826	0.397003	1	24	24	182.083	18.9083	0.103844
ENSMUSG00000045752	Tssc4	0.141715	1	24	20	10.4298	0.925626	1	24	10.1271	100.094	0.39762	1	24	15.0635	83.75	6.83819	0.0816501
ENSMUSG00000071180	Smim15	0.248511	1	24	0	31.9966	0.528194	1	24	21.9999	167.824	0.397797	1	24	23	135.5	26.7834	0.197664
ENSMUSG00000108388	Gm44673	0.209359	1	24	18	4.24264	0.630076	1	24	15.0285	13.9539	0.399115	1	24	16.5142	6.5	7.11768	1.09503
ENSMUSG00000017831	Rab5a	0.248511	1	24	20	46.4923	0.530864	1	24	10.1382	306.606	0.399143	1	24	15.0691	312.083	5.56428	0.0178295
ENSMUSG00000057069	Ero1lb	0.300911	1	24	4	24.7487	0.440665	1	24	2.00007	97.8603	0.40051	1	24	3.00004	67.9167	24.1517	0.355608
ENSMUSG00000044813	Shb	0.170207	1	24	18	10.6066	0.779218	1	24	17.4057	146.222	0.400564	1	24	17.7028	113.583	46.7527	0.411616
ENSMUSG00000107286	Gm43788	0.209359	1	24	8	21.2132	0.635107	1	24	6.2168	96.1358	0.401245	1	24	7.1084	56.8333	40.0897	0.705391
ENSMUSG00000021519	Mterf3	0.300911	1	24	22	17.3241	0.442736	1	24	21.9999	108.085	0.401767	1	24	22	85.4167	14.7616	0.172818
ENSMUSG00000021379	Id4	0.170207	1	24	14	31.643	0.783227	1	24	10.5538	157.963	0.401941	1	24	12.2769	112.667	31.6547	0.280959
ENSMUSG00000021764	Ndufs4	0.170207	1	24	2	30.7591	0.784898	1	24	21.9999	258.03	0.402514	1	24	24	238.417	43.4457	0.182226
ENSMUSG00000064145	Arih2	0.248511	1	24	22	76.1908	0.538349	1	24	21.9999	452.615	0.402897	1	24	22	364.667	58.1756	0.159531
ENSMUSG00000050555	Hyls1	0.170207	1	24	20	11.844	0.786151	1	24	18.9472	36.0376	0.402943	1	24	19.4736	26	26.0637	1.00245
ENSMUSG00000020955	Ap4s1	0.170207	1	24	22	14.1421	0.786157	1	24	17.6153	54.0955	0.402945	1	24	19.8077	43.1667	35.2004	0.815452
ENSMUSG00000025289	Prdx4	0.248511	1	24	18	22.8042	0.538498	1	24	14.4508	92.0718	0.402972	1	24	16.2254	58.8333	23.946	0.407014
ENSMUSG00000057156	Homez	0.248511	1	24	4	17.1473	0.53923	1	24	2.96122	83.9885	0.403337	1	24	3.48061	65.75	18.5482	0.282101
ENSMUSG00000058301	Upf1	0.248511	1	24	14	47.3762	0.539713	1	24	14.0573	1024.56	0.403578	1	24	14.0287	832.583	101.083	0.121409
ENSMUSG00000037849	Ifi206	0.170207	1	24	6	6.36396	0.78831	1	24	6.00225	17.1345	0.403682	1	24	6.00112	9.41667	12.6485	1.34321
ENSMUSG00000102157	Gm37470	0.209359	1	24	10	5.65685	0.642487	1	24	8.42573	29.2984	0.404353	1	24	9.21287	17.5833	7.59704	0.432059
ENSMUSG00000108414	Snhg1	0.209359	1	24	0	11.6673	0.643308	1	24	21.9999	147.224	0.404698	1	24	23	130.583	26.8783	0.205833
ENSMUSG00000066735	Vkorc1l1	0.248511	1	24	20	24.3952	0.543755	1	24	17.3099	201.163	0.405593	1	24	18.655	174.167	53.893	0.309434
ENSMUSG00000072845	Tmprss11a	0.353312	1	24	0	8.48528	0.382466	1	24	14	5	0.405595	1	24	19	8.33333	7.60289	0.912347
ENSMUSG00000043719	Col6a6	0.170207	1	24	2	74.2462	0.794282	1	24	6.04729	185.899	0.40572	1	24	4.02364	123.667	122.52	0.990726
ENSMUSG00000020114	Cand1	0.170207	1	24	2	49.851	0.79596	1	24	2.00007	664.612	0.406291	1	24	2.00004	609.167	57.181	0.0938675
ENSMUSG00000034247	Plekhm1	0.248511	1	24	16	71.9481	0.545798	1	24	14.0665	768.562	0.406608	1	24	15.0332	599.75	116.043	0.193485
ENSMUSG00000020903	Stx8	0.170207	1	24	8	32.7037	0.79783	1	24	9.37449	172	0.406927	1	24	8.68725	138.917	12.5522	0.0903578
ENSMUSG00000025616	Usp16	0.248511	1	24	2	38.007	0.547359	1	24	2.00007	474.874	0.407382	1	24	2.00004	426.917	55.4827	0.129962
ENSMUSG00000023806	Rsph3b	0.209359	1	24	18	12.3744	0.649879	1	24	14.5082	36.3499	0.407449	1	24	16.2541	22.5	5.93872	0.263943
ENSMUSG00000030612	Mrpl46	0.209359	1	24	4	27.9307	0.650007	1	24	2.00007	133.465	0.407502	1	24	3.00004	96.75	29.1073	0.300851
ENSMUSG00000091183	Gm5141	0.209359	1	24	2	15.3796	0.651043	1	24	2.00007	56.0702	0.407935	1	24	2.00004	37.25	13.0116	0.349304
ENSMUSG00000048612	Myof	0.209359	1	24	16	161.22	0.651964	1	24	14.1594	967.884	0.408319	1	24	15.0797	764.083	127.903	0.167394
ENSMUSG00000059751	Rps3a3	0.248511	1	24	2	4.94975	0.550594	1	24	2.72398	13.3613	0.408984	1	24	2.36199	10	5.19464	0.519464
ENSMUSG00000028069	Gpatch4	0.170207	1	24	0	25.9862	0.80405	1	24	2.00007	95.6411	0.409036	1	24	1.00004	75.25	27.5156	0.365656
ENSMUSG00000030704	Rab6a	0.248511	1	24	20	50.2046	0.550821	1	24	17.9007	779.007	0.409096	1	24	18.9504	699.167	102.585	0.146724
ENSMUSG00000033237	Arid2	0.170207	1	24	14	60.8112	0.804232	1	24	8.49391	892.357	0.409098	1	24	11.247	794.25	109.581	0.137968
ENSMUSG00000022773	Ypel1	0.300911	1	24	10	3.53553	0.455171	1	24	9.6009	32.7912	0.409258	1	24	9.80045	11.75	9.88103	0.840939
ENSMUSG00000025006	Sorbs1	0.248511	1	24	14	212.486	0.551877	1	24	13.9381	2316.82	0.409617	1	24	13.969	1832.83	309.444	0.168834
ENSMUSG00000020463	Ppp4r3b	0.248511	1	24	4	82.0244	0.552495	1	24	5.61609	599.161	0.409922	1	24	4.80805	520.167	150.631	0.289582
ENSMUSG00000003429	Rps11	0.248511	1	24	20	68.5894	0.552577	1	24	14.411	442.82	0.409963	1	24	17.2055	378	47.416	0.125439
ENSMUSG00000027896	Slc16a4	0.209359	1	24	0	58.6899	0.656027	1	24	18.3702	592.458	0.41001	1	24	21.1851	547.583	121.682	0.222217
ENSMUSG00000112317	AC153526.2	0.248511	1	24	2	8.48528	0.552912	1	24	21.9999	10.8795	0.410129	1	24	24	12.3333	10.1036	0.819214
ENSMUSG00000100033	Gm8337	0.209359	1	24	18	9.19239	0.656796	1	24	18.4904	19.1801	0.41033	1	24	18.2452	8.83333	9.35992	1.05961
ENSMUSG00000019055	Plod1	0.248511	1	24	16	94.3988	0.553374	1	24	15.3362	675.008	0.410356	1	24	15.6681	577.667	86.533	0.149797
ENSMUSG00000021065	Fut8	0.170207	1	24	2	153.442	0.808662	1	24	19.1118	1365.34	0.410595	1	24	22.5559	1335.25	158.073	0.118385
ENSMUSG00000000916	Nsun5	0.209359	1	24	8	18.3848	0.658238	1	24	13.7414	83.4981	0.410928	1	24	10.8707	63	0.189895	0.00301421
ENSMUSG00000070056	Mfhas1	0.141715	1	24	14	52.3259	0.972536	1	24	14.3227	766.044	0.410958	1	24	14.1613	697.25	56.6327	0.0812229
ENSMUSG00000029512	Ulk1	0.170207	1	24	16	46.8458	0.809848	1	24	14.422	479.845	0.410996	1	24	15.211	383	58.9476	0.15391
ENSMUSG00000040464	Gtpbp10	0.209359	1	24	2	22.981	0.658423	1	24	21.9999	91.5002	0.411005	1	24	24	76.4167	20.2072	0.264435
ENSMUSG00000111531	Gm32688	0.209359	1	24	14	9.19239	0.659288	1	24	15.5969	38.2069	0.411364	1	24	14.7985	23.8333	13.1842	0.553185
ENSMUSG00000074220	Zfp382	0.209359	1	24	8	9.54594	0.660027	1	24	13.8721	47.0435	0.41167	1	24	10.936	44	0.825672	0.0187653
ENSMUSG00000061104	Sap18b	0.170207	1	24	22	4.59619	0.812384	1	24	14	11	0.41185	1	24	18	10.6667	1.18942	0.111508
ENSMUSG00000030486	Zfp108	0.170207	1	24	8	8.3085	0.812523	1	24	8.74411	52.941	0.411897	1	24	8.37205	39	14.1542	0.362928
ENSMUSG00000056004	9330182L06Rik	0.300911	1	24	14	12.3744	0.461179	1	24	11.6391	29.9449	0.41284	1	24	12.8195	16.5833	11.726	0.707098
ENSMUSG00000099681	1700052K11Rik	0.209359	1	24	10	11.4905	0.662976	1	24	13.5138	48.1588	0.412891	1	24	11.7569	41.9167	10.8117	0.257933
ENSMUSG00000020038	Cry1	0.248511	1	24	20	51.2652	0.562344	1	24	17.5451	580.884	0.414761	1	24	18.7725	485.833	110.991	0.228455
ENSMUSG00000091764	Zfp964	0.170207	1	24	4	15.2028	0.821767	1	24	13.9505	43.5031	0.415001	1	24	8.97523	50.9167	9.27413	0.182143
ENSMUSG00000026889	Rbm18	0.170207	1	24	18	15.7331	0.822469	1	24	10.6889	227.079	0.415236	1	24	14.3445	211.667	12.2401	0.0578271
ENSMUSG00000018599	Mief2	0.248511	1	24	14	10.7834	0.564182	1	24	10.5983	58.6338	0.415659	1	24	12.2991	34.9167	14.4242	0.413103
ENSMUSG00000020368	Canx	0.170207	1	24	2	197.636	0.824341	1	24	9.91551	4170.2	0.415862	1	24	5.95775	3829.42	30.9598	0.00808473
ENSMUSG00000021219	Rgs6	0.248511	1	24	12	19.0919	0.56496	1	24	9.88156	86.5037	0.416039	1	24	10.9408	68.75	18.2142	0.264934
ENSMUSG00000102950	Gm37018	0.141715	1	24	20	4.59619	0.99208	1	24	15.3242	17.4691	0.416419	1	24	17.6621	8.5	15.9831	1.88036
ENSMUSG00000041203	Trir	0.170207	1	24	14	53.2098	0.826036	1	24	9.37146	499.406	0.416428	1	24	11.6857	449.833	52.2838	0.116229
ENSMUSG00000095789	Nupr1l	0.248511	1	24	8	6.36396	0.565849	1	24	9.64882	17.5855	0.416472	1	24	8.82441	9.41667	4.17433	0.443291
ENSMUSG00000084024	Gm15937	0.248511	1	24	10	6.36396	0.566144	1	24	8.49144	23.0579	0.416616	1	24	9.24572	12.0833	7.06902	0.585022
ENSMUSG00000046785	Epm2aip1	0.170207	1	24	6	21.5668	0.827122	1	24	13.9086	392.113	0.416791	1	24	9.9543	388.417	14.8052	0.0381169
ENSMUSG00000074794	Arrdc3	0.248511	1	24	2	73.8927	0.566576	1	24	9.76127	270.356	0.416826	1	24	5.88063	261	61.3495	0.235056
ENSMUSG00000104612	Gm42449	0.209359	1	24	2	28.2843	0.673069	1	24	14.3927	99.6033	0.417047	1	24	20.1963	88.4167	43.2202	0.488824
ENSMUSG00000030735	Gm9755	0.248511	1	24	10	7.42462	0.567378	1	24	6.69573	49.4711	0.417217	1	24	8.34787	35.0833	10.3947	0.296287
ENSMUSG00000024420	Zfp521	0.353312	1	24	4	58.5131	0.399122	1	24	6.50078	297.724	0.417247	1	24	5.25039	231.083	120.956	0.523429
ENSMUSG00000110411	Gm45457	0.209359	1	24	4	28.6378	0.673786	1	24	2.00007	215.755	0.417342	1	24	3.00004	172.667	27.8118	0.161072
ENSMUSG00000003437	Paf1	0.248511	1	24	12	46.669	0.567649	1	24	9.34281	657.526	0.417349	1	24	10.6714	573.583	70.3207	0.122599
ENSMUSG00000047394	Odf3b	0.170207	1	24	12	17.3241	0.829541	1	24	10.2504	57.1694	0.417597	1	24	11.1252	31.5833	14.6041	0.462399
ENSMUSG00000074826	Gm10767	0.248511	1	24	6	2.82843	0.568287	1	24	3.19488	6.41072	0.41766	1	24	4.59744	3.5	1.66968	0.477051
ENSMUSG00000030380	Mzf1	0.300911	1	24	4	6.71751	0.46958	1	24	13.7109	9.06169	0.41781	1	24	8.85543	11.5833	9.99359	0.862756
ENSMUSG00000037262	Kin	0.248511	1	24	4	31.9966	0.569254	1	24	5.04057	155.322	0.41813	1	24	4.52029	128.75	45.889	0.356419
ENSMUSG00000050621	Rps27rt	0.248511	1	24	12	8.3085	0.569515	1	24	10.762	47.4782	0.418257	1	24	11.381	28.1667	10.7693	0.382342
ENSMUSG00000020534	Shmt1	0.209359	1	24	20	4.24264	0.676549	1	24	21.9999	10.2762	0.418473	1	24	21	4.5	1.92717	0.428261
ENSMUSG00000020648	Dus4l	0.170207	1	24	14	8.3085	0.832357	1	24	9.60621	28.5971	0.418535	1	24	11.8031	19.8333	6.8451	0.345131
ENSMUSG00000066151	Fkbp15	0.353312	1	24	6	111.546	0.401048	1	24	9.50532	976.736	0.418579	1	24	7.75266	886.75	29.8609	0.0336746
ENSMUSG00000019710	Mrpl24	0.209359	1	24	12	26.5165	0.676824	1	24	9.77992	221.076	0.418586	1	24	10.89	178.167	40.5985	0.227868
ENSMUSG00000061684	Rpl21-ps8	0.141715	1	24	6	4.24264	0.999969	1	24	2.00007	21.7244	0.418608	1	24	4.00004	14.0833	0.501021	0.0355755
ENSMUSG00000051243	Islr2	0.209359	1	24	14	14.1421	0.677369	1	24	14.3101	104.294	0.418809	1	24	14.155	69	21.1604	0.306672
ENSMUSG00000046798	Cldn12	0.209359	1	24	4	11.6673	0.678887	1	24	2.00005	112.1	0.419429	1	24	3.00002	95.4167	11.8781	0.124486
ENSMUSG00000058761	Rnf169	0.170207	1	24	12	50.3814	0.838584	1	24	13.8481	758.54	0.420602	1	24	12.924	612	86.0119	0.140542
ENSMUSG00000063439	B9d2	0.209359	1	24	16	6.01041	0.682079	1	24	14.2651	32.0895	0.420731	1	24	15.1326	17.1667	9.5833	0.55825
ENSMUSG00000079038	D130040H23Rik	0.209359	1	24	6	14.8492	0.682212	1	24	9.53214	59.8206	0.420786	1	24	7.76607	49.25	3.59134	0.0729205
ENSMUSG00000061536	Sec22c	0.209359	1	24	8	11.3137	0.682232	1	24	10.4091	79.3509	0.420794	1	24	9.20457	52.4167	16.6422	0.317498
ENSMUSG00000004815	Dgkq	0.248511	1	24	14	29.6985	0.575057	1	24	14.1974	178.043	0.420943	1	24	14.0987	144.417	36.0529	0.249645
ENSMUSG00000086682	Gm16023	0.300911	1	24	12	4.59619	0.475036	1	24	10.0493	22.5046	0.421013	1	24	11.0246	9.25	6.33289	0.684637
ENSMUSG00000102571	Gm37967	0.209359	1	24	20	2.12132	0.683208	1	24	17.574	10.5216	0.421191	1	24	18.787	6.5	8.85634	1.36251
ENSMUSG00000051786	Tubgcp6	0.248511	1	24	12	76.3675	0.57559	1	24	13.7374	371.068	0.421201	1	24	12.8687	279.5	66.1926	0.236825
ENSMUSG00000002205	Vrk3	0.248511	1	24	0	24.0416	0.575882	1	24	21.9193	132.707	0.421341	1	24	22.9596	114.417	20.9204	0.182844
ENSMUSG00000050428	Fbxo46	0.248511	1	24	10	19.799	0.575884	1	24	13.6284	105.496	0.421343	1	24	11.8142	83.4167	15.4361	0.185049
ENSMUSG00000001525	Tubb5	0.248511	1	24	20	155.563	0.576162	1	24	17.9264	2059.95	0.421477	1	24	18.9632	1774.42	306.956	0.17299
ENSMUSG00000056394	Lig1	0.170207	1	24	4	17.3241	0.841516	1	24	9.34667	190.853	0.421573	1	24	6.67334	161.833	23.8343	0.147277
ENSMUSG00000108181	C030015A19Rik	0.248511	1	24	16	13.9654	0.578485	1	24	11.122	59.346	0.422597	1	24	13.561	47.3333	8.65439	0.182839
ENSMUSG00000014932	Yes1	0.170207	1	24	4	63.4628	0.844769	1	24	6.21841	640.233	0.422648	1	24	5.10921	537.833	156.949	0.291816
ENSMUSG00000071176	Arhgef10	0.170207	1	24	20	49.851	0.845086	1	24	17.2756	734.103	0.422752	1	24	18.6378	656	137.602	0.209759
ENSMUSG00000055184	Fam72a	0.300911	1	24	8	13.6118	0.478213	1	24	7.52829	44.052	0.422869	1	24	7.76414	23.5	21.4902	0.914476
ENSMUSG00000054836	Elp6	0.248511	1	24	0	9.36916	0.579436	1	24	21.9999	33.8598	0.423056	1	24	23	18.3333	9.0261	0.492333
ENSMUSG00000030889	Vwa3a	0.248511	1	24	16	75.6604	0.579436	1	24	14.317	565.055	0.423056	1	24	15.1585	323	152.996	0.473671
ENSMUSG00000037060	Cavin3	0.170207	1	24	18	47.7297	0.84693	1	24	17.7394	401.122	0.423361	1	24	17.8697	292.25	78.3352	0.268042
ENSMUSG00000049090	Zadh2	0.248511	1	24	2	21.9203	0.5801	1	24	2.00007	260.763	0.423375	1	24	2.00004	224.083	37.2184	0.166092
ENSMUSG00000027796	Smad9	0.170207	1	24	16	8.48528	0.847425	1	24	14.0932	82.0231	0.423524	1	24	15.0466	56.5	12.1209	0.21453
ENSMUSG00000043311	D17H6S53E	0.209359	1	24	6	16.2635	0.689525	1	24	2.00007	94.7248	0.423757	1	24	4.00004	58.5	9.00828	0.153988
ENSMUSG00000112346	AC153504.1	0.209359	1	24	0	13.435	0.68987	1	24	21.4352	49.1002	0.423897	1	24	22.7176	43.0833	12.8989	0.299393
ENSMUSG00000027589	Pcmtd2	0.209359	1	24	6	28.2843	0.690964	1	24	14.0377	285.506	0.42434	1	24	10.0189	298.333	41.5351	0.139224
ENSMUSG00000008200	Fnbp4	0.353312	1	24	2	99.7021	0.409799	1	24	3.36694	742.545	0.424587	1	24	2.68347	662.833	92.5935	0.139693
ENSMUSG00000029463	Fam216a	0.353312	1	24	12	14.8492	0.410192	1	24	11.4786	102.128	0.424855	1	24	11.7393	79.4167	17.5971	0.221579
ENSMUSG00000057229	Dmac2	0.248511	1	24	10	16.7938	0.583941	1	24	10.8332	83.9374	0.425221	1	24	10.4166	59.9167	14.3447	0.239411
ENSMUSG00000021263	Degs2	0.170207	1	24	16	51.7956	0.853404	1	24	14.7432	408.374	0.425491	1	24	15.3716	292.333	97.8995	0.33489
ENSMUSG00000071266	Zfp946	0.248511	1	24	8	20.8597	0.586027	1	24	6.15521	88.5101	0.426221	1	24	7.07761	62	21.5062	0.346873
ENSMUSG00000027522	Stx16	0.248511	1	24	4	44.0174	0.586267	1	24	2.00007	324.668	0.426336	1	24	3.00004	271.167	38.3704	0.141501
ENSMUSG00000002489	Tiam1	0.248511	1	24	8	103.238	0.586586	1	24	6.9003	1861.36	0.426488	1	24	7.45015	1668.83	204.729	0.122678
ENSMUSG00000037022	Mmaa	0.300911	1	24	2	18.3848	0.484452	1	24	2.00004	87.8113	0.426497	1	24	2.00002	71.8333	14.4483	0.201137
ENSMUSG00000022013	Dnajc15	0.248511	1	24	4	24.9255	0.586759	1	24	2.00006	110.141	0.426571	1	24	3.00003	90.6667	36.8422	0.406348
ENSMUSG00000025034	Trim8	0.170207	1	24	16	107.48	0.857468	1	24	12.6924	1210.63	0.426824	1	24	14.3462	1028.08	111.001	0.107969
ENSMUSG00000084915	C230037L18Rik	0.248511	1	24	6	8.3085	0.587291	1	24	13.9626	13.0023	0.426826	1	24	9.98128	15.8333	5.54713	0.350345
ENSMUSG00000031585	Gtf2e2	0.209359	1	24	18	28.6378	0.699516	1	24	17.7687	176.411	0.42779	1	24	17.8844	128.25	33.9814	0.264962
ENSMUSG00000058355	Abce1	0.353312	1	24	2	71.4178	0.41507	1	24	2.00007	629.172	0.428174	1	24	2.00004	574.333	80.9572	0.140959
ENSMUSG00000075000	Nrbf2	0.209359	1	24	20	10.253	0.701151	1	24	10.2916	90.3277	0.428447	1	24	15.1458	91.5833	1.36856	0.0149433
ENSMUSG00000022855	Senp2	0.248511	1	24	0	43.8406	0.590954	1	24	13.7479	323.209	0.428575	1	24	18.874	338.083	49.8049	0.147315
ENSMUSG00000016257	Prelid3b	0.170207	1	24	18	35.7089	0.864085	1	24	14.7482	160.365	0.428987	1	24	16.3741	125.917	25.6311	0.203556
ENSMUSG00000024975	Pdcd4	0.248511	1	24	8	86.267	0.591869	1	24	9.35787	524.821	0.429011	1	24	8.67894	406	60.4791	0.148963
ENSMUSG00000059248	Sept9	0.248511	1	24	14	104.298	0.592065	1	24	16.5008	910.349	0.429104	1	24	15.2504	801.083	116.339	0.145228
ENSMUSG00000115662	AC125311.2	0.170207	1	24	18	3.88909	0.864451	1	24	17.5417	38.8263	0.429106	1	24	17.7709	29.8333	15.3338	0.513983
ENSMUSG00000037362	Nov	0.248511	1	24	22	51.9723	0.593199	1	24	17.9363	239.078	0.429644	1	24	19.9682	156.167	88.1481	0.564449
ENSMUSG00000079942	Rpl28-ps3	0.209359	1	24	20	8.83883	0.705258	1	24	17.6351	47.968	0.430095	1	24	18.8176	33.9167	18.8504	0.555785
ENSMUSG00000114709	AC157650.3	0.248511	1	24	22	14.3189	0.594206	1	24	21.9999	52.8784	0.430123	1	24	22	35	11.3793	0.325124
ENSMUSG00000058966	Fam57b	0.248511	1	24	10	33.0572	0.594273	1	24	13.6567	91.7282	0.430155	1	24	11.8283	66	21.753	0.329591
ENSMUSG00000016619	Nup50	0.248511	1	24	16	43.3103	0.594674	1	24	17.2743	413.708	0.430345	1	24	16.6372	357	71.9089	0.201425
ENSMUSG00000050106	Tmc8	0.300911	1	24	14	4.24264	0.491915	1	24	12.1333	8.47185	0.430804	1	24	13.0667	4.16667	3.04514	0.730833
ENSMUSG00000062937	Mtap	0.248511	1	24	2	37.8302	0.595641	1	24	5.49553	168.577	0.430804	1	24	3.74776	125.5	62.7685	0.500148
ENSMUSG00000022427	Tomm22	0.300911	1	24	16	32.5269	0.491945	1	24	10.9532	119.166	0.430821	1	24	13.4766	81.3333	25.3154	0.311256
ENSMUSG00000014850	Msh3	0.248511	1	24	6	25.4558	0.595753	1	24	2.00006	308.467	0.430858	1	24	4.00003	276.583	29.1309	0.105324
ENSMUSG00000038503	Mesd	0.248511	1	24	4	44.1942	0.595798	1	24	3.62146	316.64	0.430879	1	24	3.81073	266.167	72.144	0.271048
ENSMUSG00000025265	Fgd1	0.248511	1	24	14	18.3848	0.595882	1	24	10.8201	99.6809	0.430919	1	24	12.4101	78.75	14.4375	0.183334
ENSMUSG00000059970	Hspa2	0.248511	1	24	12	34.2947	0.596744	1	24	7.99414	288.895	0.431328	1	24	9.99707	241.917	45.4147	0.187729
ENSMUSG00000055302	Mrfap1	0.248511	1	24	20	81.8476	0.597056	1	24	10.3256	1289.65	0.431476	1	24	15.1628	1242.33	47.011	0.0378409
ENSMUSG00000019158	Tmem160	0.300911	1	24	14	10.253	0.493418	1	24	13.8342	45.0052	0.431667	1	24	13.9171	35.6667	10.9064	0.305788
ENSMUSG00000037754	Ppp1r16b	0.170207	1	24	20	204	0.873787	1	24	17.9279	1850.74	0.432143	1	24	18.964	1574.33	177.14	0.112517
ENSMUSG00000062683	Atp5g2	0.248511	1	24	18	20.8597	0.599057	1	24	11.0315	81.9159	0.432424	1	24	14.5157	67	9.15847	0.136694
ENSMUSG00000065254	Gm23973	0.209359	1	24	16	2.82843	0.711133	1	24	16.4882	12.3739	0.432443	1	24	16.2441	6.58333	4.7267	0.717979
ENSMUSG00000105434	Gm43359	0.248511	1	24	0	12.7279	0.599528	1	24	10.0345	64.5021	0.432646	1	24	5.01724	66.4167	3.72912	0.0561474
ENSMUSG00000050132	Sarm1	0.248511	1	24	14	11.3137	0.600014	1	24	10.7326	28.6973	0.432877	1	24	12.3663	14.5	9.63868	0.664736
ENSMUSG00000054150	Syne3	0.209359	1	24	12	65.9377	0.71231	1	24	13.5524	181.593	0.432912	1	24	12.7762	121.833	42.5966	0.34963
ENSMUSG00000083512	Gm12749	0.209359	1	24	14	4.24264	0.714462	1	24	10.059	18.5055	0.433768	1	24	12.0295	7.83333	6.04827	0.772119
ENSMUSG00000028803	Nipal3	0.248511	1	24	20	78.4889	0.602847	1	24	17.9713	742.637	0.434215	1	24	18.9856	622.833	87.0717	0.139799
ENSMUSG00000062825	Actg1	0.248511	1	24	18	609.349	0.603127	1	24	17.8273	5537.96	0.434347	1	24	17.9136	4597	484.569	0.10541
ENSMUSG00000039202	Abhd2	0.170207	1	24	12	231.577	0.881659	1	24	6.69963	9162.61	0.43469	1	24	9.34981	8610.33	565.953	0.0657295
ENSMUSG00000073987	Ggh	0.248511	1	24	2	27.9307	0.604682	1	24	21.9999	166.503	0.43508	1	24	24	143.083	36.3731	0.254209
ENSMUSG00000045038	Prkce	0.248511	1	24	14	50.3814	0.604719	1	24	9.89771	511.133	0.435097	1	24	11.9489	370.833	71.1388	0.191835
ENSMUSG00000002661	Alkbh7	0.248511	1	24	18	9.89949	0.605355	1	24	14.8443	21.3923	0.435396	1	24	16.4221	12.1667	6.1133	0.502463
ENSMUSG00000057522	Spop	0.248511	1	24	0	119.147	0.606526	1	24	3.39398	712.384	0.435947	1	24	1.69699	725	111.193	0.15337
ENSMUSG00000111291	AC124577.2	0.209359	1	24	20	6.36396	0.719976	1	24	18.1108	22.9913	0.435957	1	24	19.0554	15.4167	7.20898	0.467609
ENSMUSG00000025730	Rab40c	0.209359	1	24	18	20.8597	0.72016	1	24	10.2259	122.742	0.43603	1	24	14.113	107.333	17.9782	0.167499
ENSMUSG00000108591	Particl	0.248511	1	24	8	9.54594	0.607787	1	24	6.27314	35.2178	0.43654	1	24	7.13657	24	11.7968	0.491535
ENSMUSG00000034903	Cobll1	0.248511	1	24	2	510.354	0.607886	1	24	21.9999	3320.16	0.436587	1	24	24	3005.83	474.581	0.157887
ENSMUSG00000068882	Ssb	0.248511	1	24	4	84.4993	0.610179	1	24	5.56078	910.884	0.437662	1	24	4.78039	753.917	163.249	0.216535
ENSMUSG00000026174	Cnot9	0.209359	1	24	18	8.83883	0.724311	1	24	16.7942	122.036	0.437672	1	24	17.3971	100.167	46.9618	0.468837
ENSMUSG00000039461	Tcta	0.248511	1	24	20	25.8094	0.610236	1	24	17.8553	108.57	0.437689	1	24	18.9276	74.25	31.9055	0.429703
ENSMUSG00000037646	Vps13b	0.248511	1	24	4	112.43	0.612038	1	24	13.8865	1135.02	0.438533	1	24	8.94324	1066.67	43.1603	0.0404628
ENSMUSG00000018740	Slc25a35	0.248511	1	24	0	10.6066	0.612139	1	24	21.9999	41.9303	0.438581	1	24	23	38.5	13.3939	0.347895
ENSMUSG00000035027	Map2k2	0.248511	1	24	12	52.8562	0.61245	1	24	10.2039	557.159	0.438726	1	24	11.102	438.833	68.5309	0.156166
ENSMUSG00000114871	AC238811.3	0.353312	1	24	4	8.13173	0.431216	1	24	14.2234	9.02737	0.439015	1	24	9.11169	11.0833	6.73262	0.607455
ENSMUSG00000020629	Adi1	0.248511	1	24	18	12.0208	0.613187	1	24	16.241	79.4094	0.439071	1	24	17.1205	58.25	38.2365	0.65642
ENSMUSG00000104571	Gm43010	0.248511	1	24	6	8.48528	0.614066	1	24	6.41896	42.5092	0.439481	1	24	6.20948	27.3333	21.6837	0.793305
ENSMUSG00000015656	Hspa8	0.248511	1	24	18	1954.8	0.614309	1	24	17.1549	13041.1	0.439595	1	24	17.5775	10415.1	2916.69	0.280045
ENSMUSG00000020364	Zfp354a	0.248511	1	24	8	16.0867	0.615036	1	24	9.55379	62.4603	0.439935	1	24	8.77689	31.5	20.991	0.666381
ENSMUSG00000112254	AC124414.1	0.300911	1	24	16	4.77297	0.507959	1	24	14.5365	30.7582	0.439949	1	24	15.2683	19.0833	6.68399	0.350252
ENSMUSG00000029394	Cdk2ap1	0.209359	1	24	14	25.1023	0.731103	1	24	11.4661	224.084	0.440348	1	24	12.733	188.417	28.2643	0.150009
ENSMUSG00000025128	Bhlhe22	0.209359	1	24	20	12.0208	0.73131	1	24	21.9999	34.7769	0.440429	1	24	21	20.5	5.65661	0.275932
ENSMUSG00000065954	Tacc1	0.248511	1	24	14	156.624	0.617975	1	24	10.1456	3054.14	0.441305	1	24	12.0728	2624.5	265.077	0.101001
ENSMUSG00000021713	Ppwd1	0.300911	1	24	0	34.2947	0.510733	1	24	20.2076	172.064	0.441515	1	24	22.1038	147.417	36.9903	0.250923
ENSMUSG00000032867	Fbxw8	0.248511	1	24	14	37.6534	0.618518	1	24	14.0924	495.115	0.441558	1	24	14.0462	363.75	70.3577	0.193423
ENSMUSG00000107726	Gm44037	0.248511	1	24	2	8.13173	0.619069	1	24	14	9.5	0.441814	1	24	8	8.58333	9.53477	1.11085
ENSMUSG00000020149	Rab1a	0.353312	1	24	0	116.319	0.436024	1	24	10.3348	788.095	0.442202	1	24	5.1674	857.833	32.1143	0.0374366
ENSMUSG00000099471	Gm8451	0.170207	1	24	12	11.3137	0.906861	1	24	9.2008	142.397	0.442765	1	24	10.6004	120.833	11.4169	0.0944847
ENSMUSG00000069206	Zfp874a	0.248511	1	24	4	20.1525	0.621334	1	24	9.98489	71.5005	0.442867	1	24	6.99244	70.5833	19.3884	0.274688
ENSMUSG00000040389	Wdr47	0.248511	1	24	22	27.2236	0.621611	1	24	10.0389	173.01	0.442995	1	24	16.0195	169.667	18.1903	0.107212
ENSMUSG00000055334	Snupn	0.353312	1	24	20	18.3848	0.437432	1	24	21.9999	66.3621	0.443132	1	24	21	47.3333	5.71076	0.12065
ENSMUSG00000029629	Phf14	0.248511	1	24	2	36.0624	0.622186	1	24	8.88966	969.536	0.443262	1	24	5.44483	936.75	48.1162	0.051365
ENSMUSG00000028412	Slc44a1	0.248511	1	24	12	50.9117	0.623239	1	24	13.4203	922.372	0.44375	1	24	12.7102	834.833	83.1308	0.0995777
ENSMUSG00000030822	Prr14	0.209359	1	24	14	22.4506	0.741365	1	24	14.0062	378.5	0.444365	1	24	14.0031	283.167	47.9839	0.169454
ENSMUSG00000022263	Trio	0.248511	1	24	8	167.584	0.624567	1	24	9.93338	1937.6	0.444365	1	24	8.96669	1683.75	135.26	0.0803328
ENSMUSG00000090626	Tex9	0.248511	1	24	8	19.4454	0.624717	1	24	9.68028	83.8509	0.444435	1	24	8.84014	49.9167	13.7531	0.27552
ENSMUSG00000020513	Tubd1	0.300911	1	24	20	15.9099	0.515955	1	24	18.9345	49.5467	0.44445	1	24	19.4673	35.0833	10.6991	0.304962
ENSMUSG00000102929	Gm37154	0.209359	1	24	20	2.82843	0.741697	1	24	17.9353	10.8566	0.444494	1	24	18.9676	7.41667	9.99231	1.34728
ENSMUSG00000087119	Atg4a-ps	0.248511	1	24	18	8.13173	0.624864	1	24	20.0785	31.0259	0.444503	1	24	19.0393	21.6667	0.152933	0.00705845
ENSMUSG00000057691	Zfp746	0.170207	1	24	8	13.7886	0.91348	1	24	13.8679	327.872	0.444866	1	24	10.934	236.25	38.8817	0.164579
ENSMUSG00000078202	Nrarp	0.248511	1	24	20	9.89949	0.626106	1	24	17.9058	140.175	0.445077	1	24	18.9529	114.333	46.0595	0.402852
ENSMUSG00000024231	Cul2	0.248511	1	24	0	54.0937	0.627003	1	24	19.5525	228.248	0.445492	1	24	21.7763	197.667	63.0076	0.318757
ENSMUSG00000006638	Abhd1	0.209359	1	24	22	5.65685	0.744345	1	24	17.2174	19.2201	0.445526	1	24	19.6087	10.8333	11.5554	1.06665
ENSMUSG00000107529	Gm44291	0.248511	1	24	6	4.94975	0.627138	1	24	13.5648	25.7347	0.445554	1	24	9.78239	28.8333	6.44297	0.223456
ENSMUSG00000037447	Arid5a	0.248511	1	24	20	282.489	0.628374	1	24	17.938	1633.39	0.446125	1	24	18.969	1194	182.475	0.152827
ENSMUSG00000036957	Lrfn3	0.209359	1	24	14	7.07107	0.746198	1	24	14.2908	28.0626	0.446247	1	24	14.1454	16.3333	8.70507	0.532964
ENSMUSG00000084957	Bbip1	0.248511	1	24	6	20.5061	0.629714	1	24	6.07674	106.03	0.446743	1	24	6.03837	80.3333	47.0985	0.586288
ENSMUSG00000019984	Med23	0.170207	1	24	8	27.2236	0.919501	1	24	14.316	221.176	0.44677	1	24	11.158	213	10.3887	0.0487731
ENSMUSG00000031712	Il15	0.421631	1	24	4	13.0815	0.37157	1	24	4.02141	61.9599	0.447067	1	24	4.0107	44.25	11.8265	0.267264
ENSMUSG00000097915	A330009N23Rik	0.209359	1	24	0	11.3137	0.748347	1	24	14.1532	30.5283	0.447081	1	24	19.0766	29.0833	12.7367	0.437939
ENSMUSG00000028978	Nos3	0.248511	1	24	18	390.853	0.630846	1	24	17.4385	3104.36	0.447264	1	24	17.7193	2449.67	673.299	0.274853
ENSMUSG00000027671	Actl6a	0.300911	1	24	2	26.8701	0.521642	1	24	19.1108	196.816	0.447628	1	24	22.5554	191.917	29.4293	0.153344
ENSMUSG00000034424	Gcsh	0.248511	1	24	0	28.8146	0.632435	1	24	10.0454	59.0057	0.447996	1	24	5.02272	66.5	10.2915	0.15476
ENSMUSG00000001552	Jup	0.170207	1	24	16	179.959	0.923504	1	24	15.2004	1585.02	0.448033	1	24	15.6002	1273.67	223.882	0.175777
ENSMUSG00000020460	Rps27a	0.248511	1	24	20	94.0452	0.633061	1	24	10.5689	926.631	0.448283	1	24	15.2844	869.667	30.1235	0.0346379
ENSMUSG00000017929	B4galt5	0.248511	1	24	16	37.4767	0.634056	1	24	14.3704	298.426	0.448741	1	24	15.1852	212.583	55.8582	0.262759
ENSMUSG00000026798	Coq4	0.300911	1	24	20	11.844	0.525267	1	24	17.5237	44.8164	0.449644	1	24	18.7619	28.8333	22.0772	0.765685
ENSMUSG00000030814	Bcl7c	0.353312	1	24	14	15.5563	0.449834	1	24	8.20373	112.242	0.451252	1	24	11.1019	94.1667	25.0863	0.266404
ENSMUSG00000034430	Zxdc	0.248511	1	24	14	27.5772	0.641381	1	24	15.6944	212.37	0.452094	1	24	14.8472	168.583	32.5996	0.193374
ENSMUSG00000061477	Rps7	0.248511	1	24	14	207.006	0.641477	1	24	10.6566	1520.46	0.452138	1	24	12.3283	1283.92	153.704	0.119715
ENSMUSG00000021374	Nup153	0.170207	1	24	2	23.3345	0.937226	1	24	2.00007	662.346	0.452337	1	24	2.00004	626.75	37.7758	0.0602725
ENSMUSG00000029231	Pdgfra	0.209359	1	24	6	16.617	0.761969	1	24	7.06242	79.3762	0.452342	1	24	6.53121	52.9167	41.4564	0.783428
ENSMUSG00000083692	Gm9575	0.209359	1	24	18	8.48528	0.762709	1	24	17.8584	38.2154	0.452626	1	24	17.9292	28.1667	6.16193	0.218767
ENSMUSG00000022779	Top3b	0.300911	1	24	18	47.0226	0.531445	1	24	14.5735	339.784	0.453063	1	24	16.2868	274.667	43.7367	0.159236
ENSMUSG00000029328	Hnrnpdl	0.300911	1	24	4	99.3485	0.532639	1	24	9.08598	1416.28	0.453721	1	24	6.54299	1171.58	176.745	0.15086
ENSMUSG00000028796	Phc2	0.248511	1	24	18	73.7159	0.645286	1	24	14.7223	590.926	0.453873	1	24	16.3611	452.833	97.8816	0.216154
ENSMUSG00000020015	Cdk17	0.248511	1	24	20	79.196	0.645427	1	24	17.7577	1007.66	0.453937	1	24	18.8788	868	201.564	0.232216
ENSMUSG00000031273	Col4a6	0.170207	1	24	18	12.7279	0.942991	1	24	17.2938	31.4643	0.454135	1	24	17.6469	18.8333	7.12828	0.378493
ENSMUSG00000089662	Gm14057	0.209359	1	24	16	4.24264	0.766698	1	24	10.2919	9.58878	0.454156	1	24	13.1459	6.33333	3.40429	0.53752
ENSMUSG00000040433	Zbtb38	0.170207	1	24	18	72.832	0.944803	1	24	17.3266	1086.65	0.454699	1	24	17.6633	965.75	39.7467	0.0411563
ENSMUSG00000029638	Glcci1	0.170207	1	24	14	9.19239	0.945161	1	24	15.2632	85.5185	0.45481	1	24	14.6316	68.5833	9.71287	0.141621
ENSMUSG00000001517	Foxm1	0.170207	1	24	0	6.01041	0.945916	1	24	21.9999	36.4489	0.455045	1	24	23	24.75	8.58766	0.346976
ENSMUSG00000032435	Dync1li1	0.248511	1	24	20	57.806	0.647866	1	24	18.2946	431.825	0.455045	1	24	19.1473	378.917	40.3272	0.106428
ENSMUSG00000028367	Txn1	0.248511	1	24	22	14.8492	0.647944	1	24	21.9999	174.427	0.45508	1	24	22	129.25	19.5287	0.151093
ENSMUSG00000060126	Tpt1	0.248511	1	24	20	277.539	0.648475	1	24	9.94686	4594.13	0.455322	1	24	14.9734	4562.25	49.4334	0.0108353
ENSMUSG00000066000	Zfp979	0.209359	1	24	2	32.5269	0.769884	1	24	20.6449	140.295	0.455375	1	24	23.3225	132.667	29.1898	0.220023
ENSMUSG00000007415	Gatad1	0.248511	1	24	18	20.1525	0.649193	1	24	17.6378	343.578	0.455647	1	24	17.8189	294.833	92.7322	0.314524
ENSMUSG00000092837	Rpph1	0.353312	1	24	16	1278.98	0.456973	1	24	16.6056	6354.62	0.455871	1	24	16.3028	5285.75	1729.63	0.327226
ENSMUSG00000073016	Uprt	0.248511	1	24	6	12.0208	0.649744	1	24	4.82071	54.197	0.455897	1	24	5.41035	41.1667	15.0221	0.36491
ENSMUSG00000021990	Spata13	0.248511	1	24	2	65.4074	0.649901	1	24	13.6465	740.041	0.455968	1	24	7.82327	746.25	14.4802	0.0194039
ENSMUSG00000038132	Rbm24	0.209359	1	24	20	7.77817	0.771681	1	24	17.8944	46.2777	0.456061	1	24	18.9472	20.25	22.5459	1.11338
ENSMUSG00000032114	Slc37a4	0.353312	1	24	10	21.5668	0.457339	1	24	10.351	85.1217	0.456107	1	24	10.1755	38.0833	28.7771	0.755636
ENSMUSG00000042901	Aida	0.248511	1	24	0	76.1908	0.651692	1	24	18.6719	385.333	0.456779	1	24	21.336	354.333	98.661	0.278441
ENSMUSG00000092116	Gm10320	0.353312	1	24	14	5.3033	0.45886	1	24	10.7132	18.531	0.457086	1	24	12.3566	8.25	5.95709	0.722072
ENSMUSG00000025255	Zfhx4	0.209359	1	24	16	19.9758	0.774725	1	24	13.3222	72.926	0.457221	1	24	14.6611	45.1667	25.4142	0.562677
ENSMUSG00000018677	Slc25a39	0.248511	1	24	20	39.598	0.653936	1	24	14.2181	257.267	0.457793	1	24	17.109	207	34.6342	0.167315
ENSMUSG00000025066	Sfr1	0.248511	1	24	2	51.6188	0.654395	1	24	2.00005	654.435	0.458	1	24	2.00002	577.917	59.2213	0.102474
ENSMUSG00000082186	Gm12403	0.170207	1	24	22	2.12132	0.955637	1	24	18.3923	4.64644	0.458058	1	24	20.1961	3.91667	8.17778	2.08794
ENSMUSG00000038274	Fau	0.248511	1	24	18	89.6258	0.654602	1	24	10.759	988.403	0.458094	1	24	14.3795	891.417	89.3366	0.100219
ENSMUSG00000031059	Ndufb11	0.248511	1	24	16	37.6534	0.655184	1	24	16.9328	269.909	0.458356	1	24	16.4664	226.333	54.0082	0.238622
ENSMUSG00000024404	Riok3	0.248511	1	24	4	27.4004	0.65734	1	24	2.00007	603.669	0.459328	1	24	3.00004	534.25	32.2095	0.0602893
ENSMUSG00000108080	Gm10209	0.248511	1	24	22	2.82843	0.658307	1	24	10.2047	4.01882	0.459763	1	24	16.1023	4.5	0.616879	0.137084
ENSMUSG00000040710	St8sia4	0.170207	1	24	0	92.1007	0.961848	1	24	21.9999	2329.24	0.459975	1	24	23	2132.75	131.912	0.0618505
ENSMUSG00000010362	Rdm1	0.248511	1	24	20	16.2635	0.659024	1	24	18.2627	80.0855	0.460086	1	24	19.1314	62.0833	26.0812	0.4201
ENSMUSG00000026077	Npas2	0.248511	1	24	18	55.5079	0.659029	1	24	15.2548	274.689	0.460088	1	24	16.6274	204.167	69.3992	0.339914
ENSMUSG00000029196	Tada2b	0.353312	1	24	8	56.9221	0.464039	1	24	7.8707	502.702	0.460405	1	24	7.93535	393.167	120.453	0.306367
ENSMUSG00000024359	Hspa9	0.248511	1	24	2	70.1803	0.660493	1	24	9.59348	1115.88	0.460746	1	24	5.79674	1072.83	39.1064	0.0364515
ENSMUSG00000047496	Rnf152	0.248511	1	24	0	21.9203	0.660589	1	24	21.9999	268.536	0.460789	1	24	23	221.333	46.8026	0.211457
ENSMUSG00000026219	Trip12	0.248511	1	24	0	112.784	0.661597	1	24	2.00007	2724.38	0.461242	1	24	1.00004	2700.92	170.395	0.0630879
ENSMUSG00000027221	Chst1	0.209359	1	24	22	17.6777	0.78556	1	24	14.3263	57.7175	0.461331	1	24	18.1632	44.5833	22.0084	0.493647
ENSMUSG00000021748	Pdhb	0.248511	1	24	8	47.3762	0.661971	1	24	9.14128	248.092	0.461409	1	24	8.57064	210.833	22.0742	0.1047
ENSMUSG00000115249	AC122291.1	0.353312	1	24	0	4.59619	0.465695	1	24	14.7596	11.3101	0.461461	1	24	19.3798	6.75	8.36408	1.23912
ENSMUSG00000022568	Scrib	0.248511	1	24	14	41.8961	0.662429	1	24	13.8479	480.73	0.461615	1	24	13.924	397	61.9067	0.155936
ENSMUSG00000027506	Tpd52	0.170207	1	24	0	51.7956	0.968336	1	24	7.50502	773.83	0.461969	1	24	3.75251	757.417	101.159	0.133558
ENSMUSG00000029401	Rilpl2	0.170207	1	24	20	26.8701	0.969958	1	24	10.1842	101.732	0.462467	1	24	15.0921	82.1667	2.53202	0.0308156
ENSMUSG00000042272	Sestd1	0.170207	1	24	18	49.1439	0.971568	1	24	17.8858	532.75	0.46296	1	24	17.9429	472.5	11.6879	0.0247363
ENSMUSG00000030421	Uri1	0.248511	1	24	2	29.3449	0.665478	1	24	2.00007	253.417	0.46298	1	24	2.00004	192	38.7586	0.201868
ENSMUSG00000073437	D330041H03Rik	0.248511	1	24	12	7.95495	0.665965	1	24	12.3757	35.6003	0.463198	1	24	12.1878	23.4167	9.65327	0.412239
ENSMUSG00000078995	Zfp456	0.248511	1	24	4	23.3345	0.666121	1	24	9.25448	54.7504	0.463267	1	24	6.62724	39.75	15.8395	0.398479
ENSMUSG00000042066	Tmcc2	0.300911	1	24	16	47.1994	0.551477	1	24	16.7922	300.202	0.464	1	24	16.3961	234.5	89.4232	0.381336
ENSMUSG00000055148	Klf2	0.248511	1	24	18	1504.72	0.668162	1	24	17.2455	7196.42	0.464179	1	24	17.6227	4866	1383.67	0.284354
ENSMUSG00000110170	St6galnac2	0.248511	1	24	12	21.9203	0.668503	1	24	6.57938	179.286	0.464331	1	24	9.28969	149.833	18.9603	0.126543
ENSMUSG00000022420	Dnal4	0.248511	1	24	20	26.163	0.668522	1	24	19.8779	87.1444	0.464339	1	24	19.939	64.25	2.09925	0.0326731
ENSMUSG00000002396	Ocel1	0.248511	1	24	16	17.5009	0.670223	1	24	16.2075	187.769	0.465097	1	24	16.1038	161.083	32.9571	0.204596
ENSMUSG00000040407	Akap9	0.248511	1	24	6	210.187	0.670915	1	24	6.0476	2897.43	0.465405	1	24	6.0238	2484	496.135	0.199732
ENSMUSG00000030224	Strap	0.248511	1	24	16	68.2358	0.672622	1	24	10.0231	618.008	0.466165	1	24	13.0116	591.917	41.0688	0.0693827
ENSMUSG00000000399	Ndufa9	0.209359	1	24	6	15.9099	0.798589	1	24	13.8233	182.185	0.466233	1	24	9.91164	183.917	6.81193	0.0370381
ENSMUSG00000027353	Mcm8	0.248511	1	24	4	3.88909	0.673896	1	24	13.8825	3.51088	0.466731	1	24	8.94125	7.58333	3.26505	0.430556
ENSMUSG00000039474	Wfs1	0.209359	1	24	6	20.5061	0.800306	1	24	13.9864	98.5008	0.466875	1	24	9.99322	102.75	5.93536	0.057765
ENSMUSG00000027523	Gnas	0.353312	1	24	20	352.67	0.475137	1	24	15.1857	4831.97	0.467448	1	24	17.5928	4609.5	92.547	0.0200774
ENSMUSG00000002812	Flii	0.248511	1	24	14	182.08	0.675565	1	24	16.7665	1692.98	0.467472	1	24	15.3832	1504.17	205.641	0.136714
ENSMUSG00000049792	Bag5	0.248511	1	24	20	66.9984	0.675687	1	24	17.8704	608.445	0.467526	1	24	18.9352	490.25	108.116	0.220533
ENSMUSG00000021127	Zfp36l1	0.353312	1	24	2	266.049	0.475407	1	24	4.9379	2607.99	0.467618	1	24	3.46895	2456	461.063	0.187729
ENSMUSG00000034438	Gbp8	0.353312	1	24	6	8.48528	0.475477	1	24	5.46326	21.3548	0.467663	1	24	5.73163	10	12.5772	1.25772
ENSMUSG00000018965	Ywhah	0.248511	1	24	18	168.999	0.676455	1	24	17.4145	1470.51	0.467866	1	24	17.7073	1259.5	304.094	0.24144
ENSMUSG00000056220	Pla2g4a	0.248511	1	24	0	71.4178	0.676771	1	24	21.9999	355.79	0.468006	1	24	23	288.167	94.211	0.326932
ENSMUSG00000031928	Mre11a	0.248511	1	24	2	27.5772	0.677382	1	24	2.00007	173.431	0.468277	1	24	2.00004	132	28.6351	0.216933
ENSMUSG00000027858	Tspan2	0.248511	1	24	22	35.3553	0.677844	1	24	21.9999	152.796	0.468482	1	24	22	130.167	40.3307	0.309839
ENSMUSG00000031021	Tmem9b	0.248511	1	24	6	21.2132	0.677896	1	24	13.6184	251.561	0.468504	1	24	9.80922	240	8.58315	0.0357631
[truncated: 13,494 more rows]
