# Supplementary material for: A circadian clock regulates efflux by the blood-brain barrier in mice and human cells
Source: Nat Commun. 2021 Jan 27;12:617. doi: 10.1038/s41467-020-20795-9 (PMC7841146; doi:10.1038/s41467-020-20795-9)
Supplement: Supplementary file 7 — Source Data [file 41467_2020_20795_MOESM7_ESM.zip]

Archive with 2 entries (2 files):
- Raw data.xlsx
- WB raw.pdf
