# Supplementary material for: A circadian clock regulates efflux by the blood-brain barrier in mice and human cells
Source: Nat Commun. 2021 Jan 27;12:617. doi: 10.1038/s41467-020-20795-9 (PMC7841146; doi:10.1038/s41467-020-20795-9)
Supplement: Supplementary file 7 — Source Data [file 41467_2020_20795_MOESM7_ESM.zip › Raw data.xlsx]

## Sheet: 1b
Sample	Conc RHB (Blood)	Conc RHB (Brain)	Ratio
RHB	84	7.55301	0.0898506
RHB	90	4.75468	0.0521806
RHB	105	3.53596	0.0335931
RHB	84	6.45174	0.0767499
RHB	92	5.49738	0.0603314
RHB	105	5.7093	0.0542408
RHB+T	91	9.78521	0.106422
RHB+T	92	10.562	0.115074
RHB+T	110	12.1992	0.109547
RHB+T	93	8.69775	0.0945951
RHB+T	92	8.87992	0.0967474
RHB+T	112	13.1612	0.118185

## Sheet: 1c
Expt #	Time (ZT)	Conc RHB Blood	Conc RHB Brain	Ratio
1	2	243.845	18.5611	0.0761182
1	2	279.069	23.8619	0.0855054
1	10	207.003	12.8952	0.0622946
1	10	254.134	15.4571	0.0608227
1	18	282.036	14.7522	0.052306
1	18	256.366	13.1164	0.0511628
2	6	272.474	19.9991	0.0733981
2	6	278.926	15.4643	0.0554425
2	22	253.741	13.1551	0.0518448
2	22	179.78	12.4869	0.0694563
2	14	242.104	10.3167	0.0426126
2	14	224.533	11.0942	0.0494101
3	6	351.597	25.2756	0.0718879
3	6	354.461	28.6619	0.0808605
3	14	318.547	19.1629	0.0601572
3	22	207.456	15.3099	0.0737984
4	10	318.191	22.843	0.0717902
4	2	269.702	22.3786	0.0829755
4	18	280.435	15.9331	0.0568156

## Sheet: 1d
	Conc Liver	Conc Blood	Ratio
LD 1	48.8551	9.28986	0.190151
DL 1	96.6812	10.5942	0.109579
LD 2	51.6087	6.68116	0.129458
DL 2	54.3623	3.92754	0.0722474
LD 3	86.1014	4.36232	0.0506649
DL 3	44.5072	7.69565	0.172908
LPS 1	62.1884	25.087	0.403402
LPS 2	39	8.71014	0.223337
LPS 3	43.9275	38.2754	0.87133
LPS 4	41.7536	13.058	0.312739
LD 4	38.7101	2.91304	0.0752527
LPS 5	29.2899	3.63768	0.124196
DL 4	32.913	2.33333	0.0708939
LPS 6	45.9565	6.10145	0.132766
LPS 7	37.2609	11.7536	0.315441

## Sheet: 2a
Expt #		Time (ZT)	RHB Blood	RHB Brain	Ratio
1	Expt	22	277.759	16.0402	0.0577486
1	Expt	14	350.246	19.5145	0.0557165
1	Expt	14	345.336	19.6898	0.0570164
1	Ctr	22	254.318	12.896	0.0507081
1	Ctr	14	340.219	15.254	0.0448358
1	Expt	6	370.759	22.4397	0.0605238
1	Expt	6	327.416	24.0831	0.0735551
1	Ctr	6	328.089	20.4395	0.0622986
1	Ctr	2	340.788	25.8763	0.0759309
1	Expt	2	351.521	22.2253	0.0632262
1	Ctr	10	281.47	17.0974	0.0607431
1	Expt	10	333.409	23.0006	0.0689861
1	Expt	10	311.646	23.0527	0.0739709
1	Expt	18	329.066	20.5818	0.0625461
1	Expt	18	336.979	25.3109	0.0751114
2	Expt	2	215.228	16.3612	0.0760179
2	Ctr	2	170.585	15.0501	0.0882262
2	Expt	10	317.586	22.6246	0.0712393
2	Ctr	10	308.779	16.7908	0.0543782
2	Expt	18	244.273	15.9927	0.0654707
2	Ctr	18	238.455	16.7238	0.0701339
2	Expt	6	232.258	25.8069	0.111113
2	Ctr	6	261.758	17.7239	0.0677111
2	Expt	22	240.592	19.4016	0.0806412
2	Ctr	22	245.07	14.4785	0.0590789
2	Expt	14	235.451	17.3818	0.0738234
2	Ctr	14	291.36	14.5719	0.0500134
2	Expt	6	250.893	23.9529	0.0954705
3	Expt	2	303.108	22.9727	0.0757906
3	Ctr	2	290.963	20.3739	0.0700221
3	Expt	10	307.325	22.2012	0.0722401
3	Ctr	10	213.896	12.3497	0.0577368
3	Expt	18	249.758	15.3889	0.0616154
3	Ctr	18	291.179	17.9552	0.0616637
3	Expt	6	287.418	25.589	0.0890308
3	Expt	6	Mouse died
3	Expt	14	216.228	18.642	0.0862145
3	Expt	14	281.414	22.6882	0.0806221
3	Expt	22	236.749	17.7395	0.0749298
3	Expt	22	270.786	16.498	0.0609265
4	Ctr	18	299.301	21.0148	0.0702128
4	Expt	2	193.73	17.58	0.0907447
4	Expt	10	275.787	20.9892	0.0761066
4	Expt	18	272.484	20.643	0.0757587
4	Ctr	14	266.139	13.7639	0.0517169
4	Ctr	22	307.629	20.878	0.0678675
4	Expt	14	216.71	22.0533	0.101764
4	Expt	22	233.258	18.8645	0.0808738
4	Expt	6	356.984	22.5972	0.0633002

## Sheet: 2b
Expt #	Genotype	Time (ZT)	RHB Blood	RHB Brain	Ratio
1	Expt	2	220.392	8.83488	0.0400872
1	Expt	10	219.271	13.2739	0.0605364
1	Expt	18	139.447	10.8544	0.0778391
1	Expt	6	221.471	18.8702	0.0852041
1	Expt	14	164.894	12.2796	0.0744698
2	Ctrl	2	211.132	18.0579	0.0855289
2	Ctrl	2	203.741	16.5292	0.0811282
2	Expt	2	244.105	13.3816	0.0548189
2	Ctrl	10	286.594	17.8274	0.0622044
2	Ctrl	10	270.139	16.1817	0.0599013
2	Expt	10	195.155	7.87132	0.0403338
2	Ctrl	18	292.968	15.26	0.0520875
2	Ctrl	18	229.091	9.74195	0.0425244
2	Ctrl	6	316.292	30.5619	0.0863087
2	Ctrl	6	354.1	20.3217	0.06425
2	Expt	6	267.404	8.95845	0.0335015
2	Ctrl	14	251.091	12.5779	0.0500931
2	Ctrl	14	274.678	17.6952	0.0644215
2	Expt	14	192.491	9.82331	0.0510326
2	Ctrl	22	244.339	12.8014	0.052392
2	Ctrl	22	269.883	19.2841	0.0714537
2	Expt	22	343.594	13.7127	0.0399095
3	Ctrl	2	257.485	17.0483	0.066211
3	DKO	2	182.37	12.0188	0.0659036
3	Ctrl	10	239.42	12.5094	0.052249
3	DKO	10	284.127	12.0083	0.0422639
3	Ctrl	18	328.066	13.454	0.0410099
3	DKO	18	247.868	12.5409	0.064069
3	DKO	18	195.741	9.22991	0.0471537
3	Ctrl	6	314.664	14.7579	0.0469004
3	DKO	6	235.585	9.24828	0.0392566
3	Ctrl	14	287.123	11.1583	0.0388624
3	DKO	14	267.99	10.7752	0.0402076
3	Ctrl	22	292.925	13.4198	0.0458133
3	CKO	22	229.903	8.98067	0.0390628
4	Ctr	6	331.74	21.1716	0.06382
4	Expt	6	256.672	11.3562	0.0442441
4	Ctr	14	324.817	15.1063	0.0465073
4	Expt	14	235.93	12.1036	0.0513016
4	Ctr	22	255.174	16.8454	0.0660154
4	Expt	22	156.382	7.87054	0.0503287
4	Ctr	2	282.357	17.567	0.0622157
4	Expt	2	255.478	10.4626	0.040953
4	Ctr	10	314.448	18.6578	0.0593351
4	Expt	10	209.956	12.8573	0.0612382
4	Ctr	18	191.445	11.6879	0.0610512
4	Expt	18	167.222	8.53103	0.0510161

## Sheet: 4c
Vehicle	2	2	2	3	3	3	4	4	4	5	5	5	6
CT12	0.883996	0.897184	0.945689	0.766941	0.84195	0.801494				0.824521	0.855817		1
CT16	0.92281	0.877491	0.987979	0.716837	0.68313	0.700597				0.816789	0.815203		0.982133
CT20	0.885556	1	1	0.541686	0.517867	0.506765				0.892995	0.871091	0.848394	0.964395
CT24	0.879986	0.665614	0.712225	0.694294	0.66589	0.64851	0.770882	0.718154	0.857331	0.670509	0.934423	0.856021	0.910534
CT28	0.58117	0.619236	0.781957	0.345144	0.531059	0.394968	0.648785	0.844651	0.804774	0.8983	0.733794	0.762606	0.840344
CT32	0.541844		0.571468	0.661575	0.545629	0.714113	0.631561	0.58464	0.618215	0.841305	0.721798	0.896985	0.822149
CT36							0.935516	1	0.974187	0.93299	0.930036		0.875358
CT40							0.934491	0.889017	0.777122				0.870941
CT44							0.828193	0.868798	0.777899				0.89696
Verapamil
CT12		0.386668	0.394551	0.252758	0.310805	0.329955
CT16		0.324441	0.290915	0.324303	0.21321	0.212221
CT20		0.334123	0.283337	0.251595	0.245837	0.290263
CT24		0.241026	0.372295	0.232116	0.232473	0.302887
CT28		0.313421	0.3262	0.240829	0.263984	0.343127
CT32		0.335693	0.301642	0.206592	0.183333	0.450873
CT36							0.108348	0.199495	0.255317
CT40							0.199169	0.221407	0.138136
CT44							0.24507	0.313581	0.238865

## Sheet: 4d
	0uM	0uM	1uM	1uM	5uM	5uM	10uM	10uM
Read 1:330,490	68567	69931	72188	66607	64450	82213	69658	67610
Read 2:369,490	68200	72951	74595	79091	74846	86376	76023	74327
Read 1:330,490	63255	74797	69859	71413	66699	79208	70746	64962
Read 2:369,490	73528	71981	76792	83537	80049	86545	94531	76425
Read 1:330,490	46211	51220	58291	64123	53092	55074	42376	39534
Read 2:369,490	48059	53033	63803	64284	61962	62556	51822	45672
Read 1:330,490	39294	40239	44193	54187	48086	44380	38468	38649
Read 2:369,490	40020	41507	49365	54143	51307	46799	43118	42201
	0uM	0uM	1uM	1uM	5uM	5uM	10uM	10uM
330(free)/369(bound)	1.00538	0.958602	0.967732	0.842157	0.861101	0.951804	0.916275	0.909629
	0.860285	1.03912	0.909717	0.854867	0.833227	0.915223	0.748389	0.85001
	0.961547	0.965814	0.913609	0.997495	0.856848	0.880395	0.817722	0.865607
	0.981859	0.969451	0.895229	1.00081	0.937221	0.948311	0.892156	0.915831

## Sheet: 4e
Expt #	48	44	40	36	32	28	24	20	16	12
1	1.18529	1.15873	1.09465	1.07092	1.05653	1.00721	1.06991	1.03513	1.03911	1.16998
1	1.09934	1.11137	1.11882	1.08036	1.09362	0.961003	0.9743	0.989872	1.12882	0.976558
1	1.01092	0.967921	0.960715	0.938035	0.926407	0.908748	0.941909	0.939299	1.02885	0.941612
1	0.994345	0.969849	0.96613	0.990522	0.964547	0.942081	0.96054	0.922332	0.994874	1.02677
2	1.05029	1.01625	0.998637	1.0151	1.04338	1.00943	1.01924	0.978211	1.02056	1.07159
2	0.889645	0.969793	0.989166	0.954301	1.04179	0.990588	0.960767	1.03242	1.0549	1.17469
2	0.953169	1.01732	0.982648	0.961479	0.956913	1.01811	1.08079	0.975369	1.0545	1.03416
2	1.00313	1.0466	1.0426	1.01948	0.993302	1.02719	0.914518	1.06731	0.947869	1.03722
2	0.926713	1.05529	1.021	0.931269	0.936379	0.909733	0.939263	0.991883	0.977252	1.04066
2	0.960695	1.02136	0.943007	0.937543	0.98634	0.989802	0.997734	1.02967	1.05382	1.03621
2	0.958139	0.971861	0.994973		0.883588	0.870518	0.911157	1.0389	0.964429	0.937836
3	1.12753	1.03057	1.01533	1.0157	1.02925	0.980738	1.02131	1.00479	0.985119	0.96035
3	1.01863	1.02904	0.995128	0.981704	0.955641	0.880667	0.907356	0.872304	0.978328	0.990243
3	1.06848	1.04412	1.11852	1.02782	1.02551	0.953586	0.930586	1.02271	0.976962	1.01735
3	1.02316	1.04731	1.03962	1.00719	0.970579	1.00434	0.941549	0.937178	1.04692	1.02365
3	1.0608	0.993672	1.01781	1.01329	0.977032	1.01574	1.10785	1.00704	0.974472	1.12297
3	1.05095	1.07518	1.05922	1.05684	1.0662	1.04381	1.00615	1.09959	0.988734	1.08093
3	1.16208	1.15683	1.09963	1.01709	0.981795	0.929318	1.08175	1.00171	1.04067	1.03876
3	1.04917	1.03031	0.986882	0.941298	0.796313	0.85356	0.777213	0.896927	0.894056	0.918379
4	1.03468	0.946542	0.987017	0.955351	0.903475	0.890019	0.890517	0.896469	0.919225	0.992149
4	1.06742	1.17224	1.13863	1.0438	1.11347	0.867324	0.982658	0.966882	1.07906	1.00448
4		1.12817	1.05819	1.03968	1.01998	0.968538	1.05724	0.989604	1.20133	1.19968
4	1.03222	1.07285	1.05455	1.08948	0.998679	0.973715	0.98008	1.03614	0.897769	1.03354
4	1.1298	1.17	1.04904	1.07568	1.04652	0.979117	0.997509	1.05726	1.0424	1.06515
4	1.11881	1.06252	1.06972	1.04463	1.05797	0.946477	1.0745	0.99707	1.19207	1.04311
4	1.03131	1.01165	0.968102	0.942593	0.972643	0.966952	0.887329	0.934991	0.943764	0.933157
5	0.935838	0.899826	0.898953	0.893599	0.886205	0.89811	0.932087	0.949428	1.0176	1.10159
5	0.943957	1.09253	1.01671	1.09341	1.03024	0.985615	1.07171	1.03702	1.04485	1.01784
5	1.01392	1.03448	0.981622	0.997774	0.978671	0.974336	1.02326	1.06713	1.12456	1.10566
5	0.991583	0.958186	0.947324	0.90748	0.972431	0.978476	0.967466	1.01366	1.04832	1.03062
5	1.02787	0.991195	1.01259	0.984272	0.924297	0.930959	0.967485	1.03971	1.0351	1.00265
5	1.03872	1.00942	0.940464	0.941011	0.940527	0.91392	0.964443	1.03095	1.05571	1.03852
5	1.00145	0.942166	0.953005	0.932123	0.921764	0.932203	0.995259	0.973618	1.01426	1.06178
	*missing values denotes dried out wells or unhealthy cells

## Sheet: 4f
	Sample	size/Single Cells/Single Cells | Median (530_30 Blue-A)
Expt 2	30 mins_Control_007.fcs	11197
	30 mins_EDTA+inh_010.fcs	2123	Cells died from verapamil
	30 mins_EDTA_009.fcs	12845
	30 mins_Inhibitor_008.fcs	2998	Cells died from verapamil
	Ice_Control_001.fcs	24683
	Ice_EDTA+inh_004.fcs	32253
	Ice_EDTA_003.fcs	24683
	Ice_Inhibitor_002.fcs	25277
Expt 3	30 mins_Control_007.fcs	3723
	30 mins_EDTA+inh_010.fcs	2804	Cells died from verapamil
	30 mins_EDTA_009.fcs	5114
	30 mins_Inhibitor_008.fcs	2899	Cells died from verapamil
	Ice_Control_001.fcs	11481
	Ice_EDTA+inh_004.fcs	8814	Cells died from verapamil
	Ice_EDTA_003.fcs	11299
	Ice_Inhibitor_002.fcs	8755	Cells died from verapamil
Expt 4	30 mins_Control_007.fcs	12129
	30 mins_Inhibitor_008.fcs	13732
	Ice_Control_001.fcs	22027
	Ice_Inhibitor_002.fcs	20813
Expt 5	30 mins_Control_001.fcs	5787
	30 mins_EDTA+inh_004.fcs	6253
	30 mins_EDTA_003.fcs	6516
	30 mins_Inhibitor_002.fcs	6516
	Ice_Control_007.fcs	10364
	Ice_EDTA+inh_010.fcs	9839
	Ice_EDTA_009.fcs	10506
	Ice_Inhibitor_008.fcs	9685
Expt 6	30 mins_Control_001.fcs	4997
	30 mins_EDTA+inh_004.fcs	5224
	30 mins_EDTA_003.fcs	5359
	30 mins_Inhibitor_002.fcs	5050
	Ice_Control_007.fcs	8775
	Ice_EDTA+inh_010.fcs	8373
	Ice_EDTA_009.fcs	8697
	Ice_Inhibitor_008.fcs	8373
Expt 7	CMEC P3_Control_001.fcs	4731
	CMEC P3_EDTA+inh_004.fcs	5451
	CMEC P3_EDTA_003.fcs	6041
	CMEC P3_Inhibitor_002.fcs	6294
	CMEC P3_Control ice_005.fcs	12786
	CMEC P3_EDTA ice_007.fcs	12524
	CMEC P3_EDTA+inh ice_008.fcs	11248
	CMEC P3_Inh ice_006.fcs	11120
Expt 8	CMEC P5 confluent_Control_009.fcs	6911
	CMEC P5 confluent_EDTA+inh_012.fcs	7512
	CMEC P5 confluent_EDTA_011.fcs	8189
	CMEC P5 confluent_Inhibitor_010.fcs	7579
	CMEC P5 confluent_Control ice_013.fcs	13144
	CMEC P5 confluent_EDTA ice_015.fcs	13235
	CMEC P5 confluent_EDTA+inh ice_016.fcs	11827
	CMEC P5 confluent_Inh ice_014.fcs	12184

## Sheet: 5c
	Per2	Trpm7	Trpm7 #2
IgG	1	1	1
Bmal #1	6.54133	2.25899	3.13276
Bmal #1	7.8667	2.61267	2.01016
Bmal #1	7.73811	1.34355	1.46913
Bmal #1	8.13791	1.14065	0.742356
Bmal #1	5.34676	6.29242	2.41262
Bmal #1	3.41922	16.2571	2.75636

[truncated: 2 more sheets: 6a, 6b]
